# Supplementary material for: Integrated Transcriptomic and Proteomic Analysis of Primary Human Umbilical Vein Endothelial Cells
Source: Proteomics. 2019 Jun 26;19(15):1800315. doi: 10.1002/pmic.201800315 (PMC6812510; doi:10.1002/pmic.201800315)
Supplement: Supplementary file 3 — Supporting Information [file PMIC-19-1800315-s003.xlsx]

## Sheet: Sheet1
Supplementary Information S1: Madugundu et al. (2018). Integrated transcriptomic and proteomic analysis of primary human umbilical vein endothelial cells
Expression profile of tissue specific genes identified from HUVEC RNA-seq data
S. No.	Gene Symbol	Ensembl Gene ID	Specificity Measure	HUVEC polyA_CTTGTA_L005	Adipose Subcutaneous	Adipose Visceral Omentum	Adrenal Gland	Artery Aorta	Artery Coronary	Artery Tibial	Bladder	Brain Amygdala	Brain Anterior cingulate cortex BA24	Brain Caudate basal ganglia	Brain Cerebellar Hemisphere	Brain Cerebellum	Brain Cortex	Brain Frontal Cortex BA9	Brain Hippocampus	Brain Hypothalamus	Brain Nucleus accumbens basal ganglia	Brain Putamen basal ganglia	Brain Spinal cord cervical c 1	Brain Substantia nigra	Breast Mammary Tissue	Cells EBV transformed lymphocytes	Cells Transformed fibroblasts	Cervix Ectocervix	Cervix Endocervix	Colon Sigmoid	Colon Transverse	Esophagus Gastroesophageal Junction	Esophagus Mucosa	Esophagus Muscularis	Fallopian Tube	Heart Atrial Appendage	Heart Left Ventricle	Kidney Cortex	Liver	Lung	Minor Salivary Gland	Muscle Skeletal	Nerve Tibial	Ovary	Pancreas	Pituitary	Prostate	Skin Not Sun Exposed Suprapubic	Skin Sun Exposed Lower leg
1	FAM26D	ENSG00000164451.9	0.927301	0.416912	0.02298	0.0228	0	0.009416	0.0204	0.01478	0	0	0	0.01094	0	0	0	0	0	0.0138	0.01068	0.01746	0	0	0	0	0.02995	0	0	0	0	0	0	0	0	0.03693	0.03112	0.03538	0	0	0	0.02756	0.02145	0	0	0.01128	0	0	0
2	IGF2BP1	ENSG00000159217.5	0.930162	9.61749	0.005865	0.002504	0.01245	0.004496	0.02	0.01414	0	0	0	0	0	0	0	0	0	0.001684	0	0	0	0	0.003727	0.2078	1.735	0.003412	0.005158	0.002129	0.007862	0	0	0	0.003377	0	0	0.2158	0.003903	0.006858	0.002737	0	0.004232	0.003578	0	0.003575	0.001073	0	0.003048
3	AP000695.1	ENSG00000267976.1	0.951478	0.85284	0.08253	0	0.02242	0.02714	0.03617	0	0	0	0	0	0	0	0	0	0	0	0	0	0	0	0.0357	0.04938	0	0	0	0	0	0	0	0	0.0159	0	0	0.008501	0.01469	0.01777	0	0.2492	0.006777	0	0	0	0	0	0
4	C15orf54	ENSG00000175746.4	0.999985	15.4111	0	0	0	0	0	0	0.006417	0	0	0	0	0	0	0	0	0	0	0	0	0	0	0	0.07096	0.01187	0	0	0	0	0	0	0	0	0	0	0	0.01405	0.03143	0	0	0	0.009756	0	0	0	0
5	MTRNR2L12	ENSG00000269028.2	0.944397	0.138936	0	0	0	0	0	0	0	0.02	0	0.02165	0	0	0	0	0	0.003037	0.0212	0.01695	0	0.02693	0	0	0	0	0	0	0	0	0	0	0	0	0	0	0	0	0	0	0	0	0	0	0	0	0
6	LIMS3L	ENSG00000257207.4	0.983122	0.485435	0	0	0	0.07931	0.03591	0	0	0	0	0	0	0	0	0	0	0	0	0	0	0	0	0	0	0	0	0	0	0	0	0	0	0	0	0.0241	0	0	0	0	0	0	0	0	0	0	0
7	RNASE10	ENSG00000182545.6	0.968594	0.289131	0	0	0	0	0	0	0	0	0	0	0	0	0	0	0	0	0	0	0	0	0	0	0	0	0.03711	0	0	0	0	0	0	0	0	0	0	0	0	0	0	0	0	0	0	0	0
8	HIST1H4L	ENSG00000198558.2	0.988007	0.214801	0	0	0	0	0	0	0	0	0	0	0	0	0	0	0	0	0	0	0	0	0	0.03357	0	0	0	0	0	0	0	0	0	0	0	0	0	0	0	0	0	0	0	0	0	0	0
9	GJD3	ENSG00000183153.5	0.982113	0.501201	0	0	0	0	0	0	0	0	0	0	0	0	0	0	0	0	0	0	0	0	0	0	0	0	0	0	0	0	0.09609	0	0	0	0	0	0	0	0	0	0	0	0	0	0	0	0
10	MMP10	ENSG00000166670.5	0.995366	8.38914	0.01589	0	0	0.01862	0	0	0.02534	0	0	0	0	0	0	0	0	0.02321	0	0	0	0.01911	0.01987	0	0.0243	0.01398	0	0	0.08414	0	0	0	0	0	0	0.009997	0	0.11	0.5754	0	0	0	0.04079	0	0.1249	0	0.02048
11	GDF3	ENSG00000184344.3	0.933683	1.99176	0.1132	0.07267	0.1712	0.0314	0.07914	0	0.09027	0	0	0	0	0	0	0	0	0	0	0	0	0	0.08545	0	0	0.136	0.08311	0.02614	0.0292	0.05475	0	0.04238	0.1734	0.05584	0.02037	0.08298	0	0.02747	0.02496	0	0.1032	0.02707	0	0.06366	0.03454	0.02606	0.03111
12	DCAF12L1	ENSG00000198889.3	0.898033	10.7988	0.01476	0	0	0.03392	0.008403	0.01105	0.07702	0.004809	0	0	0	0	0	0	0	0.05536	0	0	0	0	0.008144	0	0	0.03737	0.06044	0	0.005767	0.01284	0	0.009386	0.9004	0	0	0.4738	0	0	0	0	0.02249	0.4034	0	0.189	0.03759	0	0
13	AL009178.1	ENSG00000269155.1	0.85081	2.57508	0.07272	0.1981	0.01105	0.01827	0.06526	0.02187	0.07222	0.01025	0.01758	0.01368	0.0416	0.0569	0.01673	0.014	0.01348	0.0198	0.01245	0.01374	0.02136	0.02497	0.2411	0	0	0.08143	0.1263	0.08335	0.2276	0.09572	0.1453	0.09336	0.2507	0.02257	0.05225	0.4061	1.133	0.1787	0.1954	0.01133	0.1025	0.05082	0.2103	0.1008	0.1941	0.07507	0.08609
14	VEPH1	ENSG00000197415.7	0.858345	20.3576	0.1089	0.09165	7.208	0.04993	0.06704	0.0236	0.09595	0.035	0.04666	0.02323	0.3348	0.23	0.03555	0.03991	0.0726	0.0981	0.04326	0.01746	0.03461	0.04302	0.4208	0.009733	1.983	0.02101	0.04011	0.04583	0.1075	0.04779	0.01256	0.03174	0.09463	0.03696	0.02378	2.398	0.08013	3.877	0.4905	0.01272	0.07366	0.02786	1.551	8.151	0.2464	0.2429	0.2795
15	ESM1	ENSG00000164283.8	0.999862	298.698	0.1192	0.3187	0.3232	0.5165	0.2269	0.515	0.03231	0.03198	0.02968	0.02818	0	0	0.01854	0.02674	0.05376	0.3348	0.02023	0.03821	0.0874	0.03951	0.1157	0	0.3324	0.06059	0.2003	0.03425	0.02994	0.05042	0.04691	0.03121	0.00492	0.2661	0.03991	3.284	0.04662	3.201	1.02	0.0376	0.06931	0.1848	0.08624	0.5987	0.4241	0.04775	0.03437
16	TNFSF18	ENSG00000120337.7	0.999855	30.6223	0.03482	0.042	0.01716	0.02028	0.02117	0	0.0162	0.08595	0.138	0.0967	0.05198	0.06435	0.1611	0.1894	0.1117	0.1452	0.1061	0.07043	0.09546	0.1551	0.02403	0	0.102	0.009494	0	0.01946	0.02815	0.07641	0.1372	0.06085	0.02018	0.03067	0.01654	0.0209	0	0.07473	0.02512	0.002585	0.0398	0	0	0.04053	0.03968	0.03062	0.03235
17	FAM196B	ENSG00000204767.3	0.803284	4.1779	0.06602	0.1641	0.14	0.008837	0.0149	0.01088	0.0399	0.4719	0.2935	0.4053	0.1838	0.3364	0.5034	0.4107	0.6121	0.4701	0.288	0.5109	0.5737	0.5879	0.3091	0.0694	2.539	0.06514	0.0836	0.02284	0.01557	0	0.01297	0.007532	0.04468	0.05705	0.01129	0.05415	0.01344	0.09684	0.2186	0	0.05564	0.335	0	0.1409	0.07215	0.08626	0.1236
18	MPP4	ENSG00000082126.13	0.925242	5.2297	0.09327	0.06793	0.2197	0.1258	0.0542	0.05885	0.0429	0.06534	0.1377	0.06596	1.161	1.06	0.1755	0.1529	0.1021	0.09407	0.1205	0.06559	0.05664	0.03739	0.1047	0.02006	0.9895	0.3033	0.3596	0.04353	0.02261	0.0501	0.01431	0.04615	0.07511	0.02533	0.02679	0.03896	0.03548	0.06705	0.04027	0.02433	0.07923	0.0772	0.02242	0.2011	0.08068	0.06592	0.1179
19	STEAP1B	ENSG00000105889.10	0.935199	19.768	0.3053	0.2936	0.03346	0.07755	0.2157	0.09478	0.1106	0.3788	0.2514	0.4127	0.03833	0.076	0.3757	0.3684	0.4484	0.2631	0.353	0.5713	0.9654	0.6062	0.2597	0.02639	6.914	0.255	0.2904	0.244	0.1166	0.2621	0.1603	0.2421	0.1026	0.1317	0.04626	0.02685	0.00922	0.1601	0.1086	0.08165	1.795	0.03066	0.01943	0.1461	0.1251	0.1197	0.1529
20	HMGA2	ENSG00000149948.9	0.955465	11.538	0.04406	0.008407	0	0.01672	0.02045	0.01175	0.01171	0.007639	0.004319	0.00468	0	0	0.004521	0.003429	0.002734	0.008072	0.01084	0.002012	0.006472	0.00299	0.01985	0.002371	3.484	0.01648	0.04842	0.0407	0.39	0.02174	0.02923	0.02116	0.02593	0.006166	0.002838	0.03579	0.002962	0.008451	0.01776	0.001837	0.2803	0.07523	0.03548	0.005518	0.0129	0.009463	0.01362
21	IGF2BP3	ENSG00000136231.9	0.92929	22.9539	0.04578	0.045	0.01088	0.01494	0.03978	0.005651	0.03146	0.01557	0.01303	0.0052	0.006139	0.008124	0.008232	0.007566	0.01556	0.01852	0.007239	0.004832	0.02024	0.00987	0.02245	6.124	6.33	0.01891	0.02097	0.06652	0.03714	0.02255	0.6208	0.02173	0.05668	0.006117	0.002884	0.01268	0.009093	0.1201	0.01993	0	0.1157	0.01007	0.05927	0.003958	0.01732	0.009366	0.01121
22	RPS17L	ENSG00000182774.6	0.963695	0.873628	0.03082	0.03235	0.02838	0.0193	0.02302	0.01961	0.04766	0.01546	0.02067	0.009972	0.01631	0.01745	0.01868	0.01848	0.01774	0.02138	0.01665	0.01213	0.02284	0.0337	0.03464	0.09628	0.05383	0.02541	0.04375	0.03034	0.02327	0.02937	0.04494	0.03024	0.03164	0.01586	0.0133	0.0326	0.0185	0.02696	0.02939	0.01594	0.02597	0.06244	0.03492	0.03207	0.03458	0.04316	0.03493
23	MMP1	ENSG00000196611.4	0.999964	1299.08	0.05727	0.04136	0.01156	0.04699	0.03932	0	0.1958	0	0.01173	0	0	0	0	0	0	0.01631	0	0	0	0	0.03749	0.01919	9.497	0.009	0.04893	0.01956	0.3412	0.01111	0.0672	0.0215	0.04313	0.02386	0.01995	0.2982	0.02013	0.7606	0.3446	0.007161	0.0229	0	0.1714	0.02067	0.05506	0.02539	0.05086
24	NEIL3	ENSG00000109674.3	0.792272	4.84873	0.02606	0.02246	0.04468	0.05574	0.05963	0.01042	0.01391	0	0	0.008755	0	0	0	0	0	0.01327	0.008221	0	0	0.0106	0.01507	3.34	0.7892	0.02979	0.01541	0	0.2209	0.01051	0.8593	0.009828	0.003239	0.01039	0.007605	0.03046	0.01326	0.07998	0.05347	0	0.01257	0	0.01145	0.01613	0.01605	0.315	0.3172
25	DLGAP5	ENSG00000126787.8	0.881977	51.2952	0.08446	0.07075	0.177	0.07358	0.09166	0.02671	0.06875	0	0	0.008507	0.003906	0	0	0	0.007741	0.01005	0	0.005409	0.01216	0.007376	0.08513	25.35	2.612	0.01882	0.05705	0.02445	0.9056	0.02654	2.823	0.02365	0.0215	0.03279	0.02469	0.1096	0.04286	0.2538	0.1665	0.009683	0.04344	0.03065	0.02489	0.01782	0.0729	0.5971	0.5975
26	HIST1H2BH	ENSG00000197459.2	0.816652	7.68076	0	0.1003	0.2841	0.09219	0.08908	0	0.09385	0.01558	0	0.04672	0.04649	0.03888	0	0	0.04354	0.09007	0	0	0.3619	0.09222	0.1791	3.708	0.09416	0.2074	0.2681	0.05906	1.015	0	1.879	0.02783	0.09277	0.07424	0	0.206	0	0.5382	0.7636	0	0.04446	0	0	0.09209	0.8651	0.3178	0.2374
27	MELK	ENSG00000165304.3	0.841579	28.3287	0.2282	0.1392	0.2433	0.1179	0.1781	0.04877	0.1718	0.02414	0.01752	0.02002	0	0	0.01912	0.02043	0.01871	0.03121	0.01372	0.01454	0.03243	0.01782	0.1328	15.85	3.76	0.03702	0.02644	0.07212	1.399	0.05257	3.765	0.05735	0.04246	0.04598	0.02948	0.1728	0.06956	0.3798	0.3122	0.01258	0.1322	0.09756	0.09495	0.02825	0.1112	0.8095	0.7515
28	CEP55	ENSG00000138180.11	0.919556	53.1473	0.1987	0.1684	0.336	0.1697	0.2468	0.08447	0.2127	0.01956	0.01517	0.0256	0	0	0.01162	0.01525	0.02456	0.0234	0.01639	0.01561	0.07331	0.04209	0.1461	20.02	3.481	0.0957	0.1254	0.07868	1.016	0.0778	3.644	0.08094	0.1119	0.05462	0.0433	0.1325	0.03128	0.3972	0.2539	0.02708	0.101	0.04758	0.05328	0.1708	0.1253	0.6272	0.5657
29	RRM2	ENSG00000171848.9	0.788143	86.8667	0.2008	0.2162	0.6082	0.2208	0.3167	0.07125	0.2717	0.02359	0.01864	0.01992	0.02231	0.02248	0.03447	0.02956	0.02743	0.03028	0.02106	0.01788	0.04333	0.03147	0.1663	66.35	6.052	0.05256	0.1172	0.07986	2.375	0.06928	9.675	0.06331	0.111	0.1006	0.06596	0.3001	0.2892	0.8979	0.4986	0.03238	0.1055	0.0699	0.1509	0.1126	0.1819	0.9739	0.927
30	IQGAP3	ENSG00000183856.6	0.86602	14.7783	0.19	0.1889	0.3835	0.2639	0.3198	0.09745	0.1834	0.03832	0.2728	0.02575	0.01597	0.02033	0.1646	0.208	0.04379	0.03796	0.01767	0.01671	0.04107	0.02637	0.1551	4.848	2.21	0.06326	0.1758	0.1111	2.102	0.108	3.124	0.1026	0.07591	0.09264	0.08709	0.3279	0.08483	0.724	0.3892	0.0273	0.3499	0.05268	0.06152	0.06143	0.2057	1.124	0.9316
31	CENPA	ENSG00000115163.10	0.811881	17.571	0.2653	0.1432	0.2251	0.08832	0.1332	0.04239	0.1004	0.01978	0.01399	0.02294	0.0481	0.05072	0.01953	0.01739	0.02174	0.05087	0.01899	0.01939	0.04484	0.03399	0.2184	12.06	1.325	0.07979	0.08856	0.04739	0.7603	0.0473	2.005	0.04727	0.05489	0.04909	0.1667	0.1196	0.05937	0.2805	0.1692	0.01897	0.2215	0.04562	0.05191	0.05562	0.1163	1.087	0.9624
32	HJURP	ENSG00000123485.7	0.779086	25.1437	0.1418	0.1084	0.2364	0.1164	0.1514	0.04806	0.2225	0.02916	0.02144	0.03544	0.007174	0.01043	0.02138	0.02408	0.02486	0.02824	0.02974	0.03022	0.03031	0.02777	0.1189	17.64	2.102	0.05588	0.04674	0.04635	1.312	0.04333	2.767	0.04238	0.06103	0.05552	0.0449	0.1573	0.118	0.5151	0.2366	0.01428	0.08156	0.05342	0.04475	0.04261	0.1705	0.9599	0.9565
33	KIF20A	ENSG00000112984.7	0.946458	52.4915	0.1367	0.1237	0.4234	0.1247	0.2008	0.05862	0.1661	0.01833	0.01443	0.01763	0.01859	0.02457	0.01825	0.0162	0.02474	0.02152	0.01547	0.01734	0.02633	0.02644	0.1211	14.99	3.564	0.05076	0.103	0.05904	1.009	0.06255	3.703	0.06467	0.05891	0.07276	0.08039	0.1817	0.05869	0.3288	0.2192	0.01816	0.1308	0.08599	0.04279	0.0425	0.1155	0.9395	0.9001
34	ERCC6L	ENSG00000186871.5	0.835315	5.78651	0.0793	0.05814	0.09301	0.06428	0.07624	0.05712	0.1411	0.03876	0.02329	0.02409	0.1395	0.1723	0.03376	0.0251	0.03049	0.04258	0.02365	0.01882	0.03354	0.02777	0.09826	3.525	0.4929	0.2659	0.3031	0.08025	0.2297	0.09588	0.6908	0.09391	0.1308	0.03315	0.02856	0.07051	0.0479	0.122	0.1759	0.03468	0.13	0.2066	0.05485	0.1431	0.1526	0.143	0.1356
35	CENPI	ENSG00000102384.9	0.90622	9.33993	0.2517	0.1863	0.113	0.1948	0.2049	0.2551	0.2784	0.06672	0.06531	0.09078	0.05298	0.06761	0.08589	0.07816	0.08099	0.08243	0.0674	0.07676	0.1357	0.1159	0.195	3.952	0.7655	0.3685	0.2416	0.2681	0.3697	0.2127	0.594	0.1844	0.3704	0.08629	0.05966	0.05715	0.03074	0.2391	0.1105	0.04289	0.4613	0.4703	0.03736	0.03675	0.1078	0.2318	0.2276
36	BIRC5	ENSG00000089685.10	0.807156	17.751	0.09232	0.08256	0.2012	0.08269	0.122	0.03555	0.08971	0.0514	0.02858	0.05238	0.1972	0.1999	0.04873	0.03545	0.06624	0.04703	0.03792	0.06275	0.1082	0.06353	0.1125	9.289	1.727	0.03599	0.05455	0.03988	0.8703	0.04213	2.762	0.03789	0.06496	0.04465	0.03118	0.136	0.189	0.3141	0.1727	0.01264	0.08099	0.0601	0.0665	0.06464	0.162	0.8476	0.7751
37	NCAPG	ENSG00000109805.5	0.849567	45.0041	0.1994	0.2072	0.2885	0.1214	0.2004	0.06228	0.1379	0.04256	0.02818	0.04409	0.1329	0.1638	0.0378	0.03601	0.04421	0.08912	0.04419	0.03512	0.09823	0.2401	0.164	25.74	2.953	0.08216	0.044	0.07583	1.016	0.07145	3.245	0.05805	0.08176	0.08608	0.07096	0.1388	0.07343	0.4189	0.2533	0.07609	0.2365	0.0774	0.08653	0.06802	0.1288	0.8986	0.8497
38	GTSE1	ENSG00000075218.14	0.789719	22.1771	0.2299	0.1871	0.4154	0.1647	0.1858	0.09023	0.1412	0.0452	0.04115	0.07453	0.1825	0.1781	0.07917	0.07153	0.0534	0.0553	0.09128	0.06684	0.1078	0.0644	0.2081	14.3	1.94	0.1784	0.1575	0.0795	1.183	0.09164	2.444	0.0991	0.1134	0.1782	0.1046	0.1746	0.09784	0.3581	0.2964	0.03772	0.147	0.1707	0.07541	0.1264	0.1869	0.7395	0.7263
39	CENPF	ENSG00000117724.8	0.855488	24.5676	0.1717	0.1372	0.3552	0.08258	0.1302	0.05354	0.1436	0.09459	0.143	0.06904	0.03068	0.02736	0.1164	0.1399	0.07771	0.05941	0.0738	0.05173	0.08665	0.05346	0.1887	13.13	2.472	0.09821	0.135	0.08801	1.009	0.07892	2.729	0.08172	0.1084	0.06365	0.05603	0.1149	0.04914	0.2589	0.1941	0.04035	0.1393	0.2845	0.04166	0.04654	0.1108	0.8369	0.822
40	KIF4A	ENSG00000090889.10	0.909942	21.7073	0.1251	0.1109	0.1696	0.1895	0.1788	0.0723	0.1998	0.1319	0.1414	0.1677	0.03476	0.04939	0.2054	0.2001	0.1133	0.3204	0.1319	0.09785	0.1058	0.1344	0.08979	9.015	1.677	0.05898	0.1226	0.1453	1.038	0.08026	2.013	0.0953	0.1094	0.1137	0.04104	0.107	0.04639	0.2143	0.1362	0.01737	0.09064	0.0699	0.03399	0.4423	0.09211	0.6639	0.6623
41	DIAPH3	ENSG00000139734.13	0.831215	16.6123	0.06212	0.1305	0.07442	0.8739	0.2158	0.2549	0.03322	0.4033	0.4154	0.4218	0.03948	0.06369	0.196	0.2158	0.2266	0.3799	0.4268	0.2916	0.08874	0.2434	0.07379	5.61	2.223	0.02364	0.01328	0.03621	0.2614	0.03764	1.125	0.06721	0.04211	0.04485	0.01215	0.3087	0.01211	0.4308	0.2548	0.005075	0.03218	0.02335	0.04552	0.04355	0.05122	0.3723	0.345
42	DEPDC1	ENSG00000024526.12	0.883005	13.8998	0.03767	0.02499	0.06756	0.03206	0.04251	0.02705	0.03503	0.02956	0.04183	0.01439	0	0	0.0614	0.06481	0.0249	0.04271	0.01845	0.01418	0.01135	0.01115	0.04816	4.92	1.297	0.02663	0.03182	0.02064	0.5543	0.01817	1.463	0.01719	0.02881	0.02446	0.02424	0.04541	0.01485	0.08393	0.09001	0.01028	0.02252	0.02195	0.0114	0.01615	0.1226	0.3499	0.3237
43	ASPM	ENSG00000066279.12	0.882728	19.2614	0.0628	0.0618	0.09054	0.05218	0.0666	0.02495	0.05948	0.01986	0.04995	0.02483	0.008119	0.01156	0.0695	0.06485	0.02014	0.02378	0.02207	0.01583	0.09539	0.02699	0.04411	9.453	2.42	0.026	0.05024	0.02391	0.4739	0.02097	1.596	0.0218	0.01423	0.03382	0.03291	0.04104	0.06087	0.1838	0.09765	0.01806	0.05165	0.06136	0.02539	0.01886	0.05371	0.5775	0.5817
44	CKAP2L	ENSG00000169607.8	0.853706	12.4387	0.05902	0.04135	0.09542	0.04884	0.06797	0.02198	0.06384	0.03305	0.02758	0.01688	0.06798	0.05731	0.0422	0.04288	0.02607	0.0161	0.01886	0.02058	0.0239	0.01928	0.04089	6.506	1.271	0.02136	0.02564	0.02141	0.3441	0.03079	1.396	0.03388	0.02153	0.0198	0.01351	0.05807	0.03684	0.1529	0.07605	0.009563	0.0372	0.0196	0.01733	0.01131	0.04005	0.3798	0.3831
45	CLSPN	ENSG00000092853.9	0.877979	11.3987	0.08742	0.09061	0.0868	0.05616	0.08004	0.03265	0.082	0.06516	0.08009	0.03375	0.01068	0.009984	0.1474	0.158	0.09456	0.04653	0.06851	0.03295	0.04368	0.04441	0.06636	4.811	0.7543	0.05954	0.05534	0.02312	0.2362	0.0238	0.4596	0.02325	0.0417	0.03313	0.03182	0.04983	0.02166	0.2072	0.1102	0.007844	0.05742	0.02226	0.032	0.03061	0.05284	0.135	0.1361
46	SKA3	ENSG00000165480.11	0.88498	20.0627	0.05449	0.0635	0.1492	0.05142	0.07574	0.02347	0.05521	0.1046	0.08365	0.1388	0.08371	0.07526	0.09535	0.1207	0.1949	0.1228	0.1319	0.1058	0.08836	0.1026	0.08122	8.739	1.523	0.04626	0.06213	0.03235	0.5011	0.03065	1.642	0.03136	0.04083	0.03217	0.0291	0.09205	0.03438	0.1448	0.1536	0.03207	0.05491	0.05318	0.04121	0.03126	0.07915	0.3812	0.3611
47	MCM10	ENSG00000065328.12	0.851593	11.0122	0.4385	0.738	0.08097	0.06553	0.1013	0.06158	0.05318	0.01291	0.01059	0.01592	0.03046	0.03253	0.01663	0.01767	0.01436	0.04501	0.01903	0.01978	0.02495	0.02932	0.4375	6.455	0.6759	0.04109	0.04399	0.03067	0.2625	0.03742	0.996	0.03821	0.05774	0.03267	0.02794	0.0433	0.03697	0.1427	0.1139	0.1254	0.09155	0.08306	0.02327	0.09741	0.04949	0.2352	0.2298
48	FAM64A	ENSG00000129195.11	0.92424	18.7514	0.1106	0.1074	0.9723	0.08817	0.1243	0.03911	0.08454	0.0331	0.03144	0.02294	0.126	0.1377	0.0367	0.03062	0.0309	0.04799	0.02991	0.02253	0.04167	0.03997	0.1024	6.901	1.974	0.03085	0.04365	0.04698	0.7801	0.06818	1.138	0.06251	0.05746	0.03717	0.02918	0.1004	0.01778	0.1773	0.1614	0.01259	0.09486	0.1988	0.0213	0.057	0.1203	0.5014	0.4755
49	LOXL2	ENSG00000134013.11	0.84606	93.8012	12.66	8.8	1.518	5.044	4.073	3.896	3.665	0.3965	0.3399	0.632	1.639	1.98	0.5494	0.3953	0.4564	0.5068	0.6622	0.6274	0.7008	0.7258	8.931	0.183	49.04	5.326	6.458	13.22	4.78	8.831	1.225	11.38	3.07	1.839	1.497	1.896	0.6293	3.579	1.965	0.7788	4.022	5.946	1.579	1.382	4.377	2.215	2.493
50	BMP4	ENSG00000125378.11	0.885997	56.7775	4.912	4.66	4.325	5.192	5.871	4.518	8.733	0.2315	0.307	0.2567	2.494	2.51	0.8475	0.8377	0.3585	0.3707	0.2516	0.2257	0.4292	0.2814	5.32	0.06337	0.2382	4.71	6.153	5.194	6.035	6.835	2.196	4.518	4.755	3.255	1.754	2.117	0.7748	3.431	4.244	1.42	3.344	5.75	0.7352	0.7871	7.641	5.194	5.804
51	F2R	ENSG00000181104.6	0.941704	165.907	8.552	5.001	7.22	25.9	18.39	14.9	2.682	0.4008	0.5917	0.4415	0.047	0.06571	0.3655	0.4812	0.3558	0.5753	0.5046	0.3224	0.5737	0.4528	6.651	1.849	9.089	3.456	6.867	3.209	3.07	3.607	2.11	3.467	3.415	5.836	4.051	8.569	1.962	14.61	17.98	0.9465	3.321	1.616	1.313	2.746	4.376	19.57	17.81
52	LXN	ENSG00000079257.3	0.807008	79.7482	6.057	21.59	18.78	5.159	8.576	2.951	11.77	0.9823	0.6498	0.9871	3.153	2.646	0.5441	0.5558	1.256	1.81	1.046	0.8113	1.025	1.137	10.07	6.921	3.372	4.851	9.603	3.572	12.24	3.472	4.251	3.527	10.68	6.336	1.213	6.712	0.6015	11.85	17.98	0.5938	5.431	19.12	3.767	9.47	17.12	3.462	3.332
53	ARHGAP18	ENSG00000146376.6	0.800581	56.7564	6.909	9.316	19.15	4.167	5.222	2.173	3.492	1.196	0.819	0.9772	0.3646	0.4921	0.5821	0.7002	1.187	2.621	1.039	0.6586	1.484	1.294	5.411	12.35	11.32	3.349	4.77	2.073	5.34	1.749	1.911	1.642	2.893	1.344	1.043	7.81	0.77	13.68	10.83	1.41	4.308	3.1	9.059	6	5.026	2.658	2.865
54	CALCRL	ENSG00000064989.8	0.90748	81.688	10.52	12.61	1.901	2.937	10.89	7.557	2.222	1.501	1.213	1.159	0.6517	1.166	0.8376	1.144	1.353	1.349	0.9977	0.9959	2.481	1.61	8.106	0.3752	0.5249	4.201	4.87	2.066	1.449	2.726	2.441	2.158	4.3	3.998	2.469	2.761	0.7615	22.48	4.134	0.9619	5.189	3.97	0.84	1.746	2.994	1.896	1.714
55	PGF	ENSG00000119630.9	0.928676	148.829	6.018	5.689	2.166	12.08	18.11	25.61	5.467	2.031	1.427	1.99	0.5729	0.7351	1.231	1.15	1.634	3.659	1.694	2.406	1.756	3.098	6.188	1.093	1.916	7.832	12.32	2.722	2.91	5.61	4.44	6.763	14.54	3.628	3.821	2.775	1.618	3.627	5.619	2.372	7.937	1.58	1.478	2.512	9.604	6.979	6.952
56	FAM69B	ENSG00000165716.5	0.778646	67.901	7.467	4.49	1.729	1.325	2.904	1.68	4.178	7.608	10.74	8.112	18.66	19.66	12.91	12.63	8.084	11.42	8.537	8.067	3.797	7.126	6.444	0.4604	0.2172	5.574	6.708	5.809	2.945	4.907	2.04	5.2	9.154	10	5.466	4.753	2.414	7.216	2.933	1.375	5.867	6.033	4.024	12.81	8.19	4.063	4.602
57	VASH1	ENSG00000071246.6	0.782766	55.3302	3.846	4.802	9.017	5.628	8.169	7.372	2.896	7.381	5.804	5.714	9.642	10.22	6.291	5.682	8.528	7.535	5.097	6.587	16.25	10.67	3.677	0.3938	1.354	2.813	5.564	3.523	2.375	3.245	1.622	3.325	5.744	10.43	3.236	2.614	0.7984	6.913	2.111	0.6559	6.256	7.247	1.191	6.828	3.271	1.561	1.185
58	FAM43A	ENSG00000185112.4	0.905285	137.884	9.758	14.43	2.793	2.336	2.918	1.34	8.591	1.479	2.185	1.777	3.179	3.996	2.833	2.471	3.112	2.932	1.922	1.895	2.197	2.111	10.85	2.965	3.387	12.21	8.776	5.577	8.819	6.371	8.277	7.358	15.35	3.644	5.08	6.593	0.9009	6.592	3.925	1.237	7.925	2.442	1.002	6.279	13.96	14.77	15.01
59	ICAM2	ENSG00000108622.6	0.914563	187.437	22.9	26.38	2.45	3.937	8.381	3.793	5.587	3.478	3.551	4.965	1.537	1.945	3.391	3.399	4.486	4.457	3.164	4.545	5.446	6.192	21.21	16.9	0.6119	7.333	8.105	5.794	5.354	6.462	2.036	6.441	7.033	7.82	10.1	7.045	1.24	24.94	4.453	4.779	9.539	2.848	2.364	3.356	4.103	3.977	4.649
60	TIE1	ENSG00000066056.9	0.900842	107.652	18.82	20.38	3.77	2.89	7.583	3.139	5.606	1.883	1.853	2.607	0.9571	1.619	3.16	2.319	2.497	2.313	1.84	2.593	3.154	3.797	16.84	0.3803	0.02815	6.62	8.256	4.707	2.995	6.434	2.365	6.658	8.369	6.448	6.391	6.55	1.355	15.93	2.843	3.202	10.77	2.466	1.015	4.223	5.063	2.954	3.584
61	PDGFB	ENSG00000100311.12	0.906198	103.388	18.53	17.48	2.364	2.214	4.602	1.928	4.016	3.243	3.88	3.993	3.927	4.573	5.131	4.422	3.744	4.076	4.473	3.738	3.748	4.078	13.32	1.65	0.05309	2.959	4.633	10.47	4.411	7.417	2.096	8.701	4.956	7.522	7.092	9.211	0.7119	16.49	5.795	2.768	8.497	2.14	2.286	2.332	5.099	5.33	5.842
62	EDN1	ENSG00000078401.6	0.99109	355.651	23.67	8.77	1.005	2.945	7.055	5.582	2.691	3.409	3.078	4.492	1.969	2.345	3.386	3.264	3.377	2.912	3.141	4.899	3.097	4.911	15.63	4.822	1.271	3.344	4.591	5.089	6.355	5.433	2.343	5.714	7.909	2.885	1.908	3.884	0.8008	17.77	8.37	1.811	13.47	1.129	2.518	0.7856	3.397	7.829	6.812
63	PIR	ENSG00000087842.6	0.871109	71.795	6.984	6.885	8.316	6.254	5.741	4.547	16.02	4.468	4.199	6.191	1.83	2.234	4.248	4.031	3.799	5.017	5.339	5.805	9.615	7.578	5.559	5.637	2.507	5.042	3.947	3.535	2.924	5.332	9.58	4.886	4.998	4.132	2.506	3.931	3.479	6.452	2.668	2.549	6.35	5.021	0.7471	5.152	4.403	4.029	3.61
64	VWF	ENSG00000110799.9	0.837531	359.211	104.3	101	3.434	16.28	34.54	17.46	31.02	4.867	4.075	6.668	2.275	3.514	5.571	4.296	6.14	4.97	4.39	6.592	7.754	10.15	74.89	0.06402	0.07383	38.21	37.29	19.94	15.31	28.28	13.03	33.72	37.59	41.84	45.13	4.432	0.651	78.11	12.14	13.6	33.35	12	6.471	2.155	19.43	11.01	15.21
65	NES	ENSG00000132688.10	0.838092	191.744	19.38	24.2	4.845	12.38	16.75	9.362	12.05	6.959	5.002	6.335	7.534	9.725	5.373	4.818	7.558	7.035	5.401	7.682	15.23	10.89	19.76	0.05632	3.046	17.72	19.08	11.18	6.244	11.46	3.68	12.64	27.99	56.6	33.24	16.56	1.466	30.8	5.374	14.39	42.88	5.515	2.307	7.631	16.09	4.846	5.933
66	CLEC14A	ENSG00000176435.6	0.901372	225.927	44.24	32.28	5.846	6.554	14.91	9.785	11.41	3.303	3.388	4.109	1.415	1.814	3.802	3.496	4.147	3.895	3.001	4.045	4.091	5.633	32.6	0.02795	1.635	17.57	20.63	8.991	7.3	13.55	6.028	14.18	20.57	18.6	17.43	9.472	2.324	43.33	8.062	9.025	21.36	5.011	3.175	3.829	10.4	7.524	10.72
67	CD93	ENSG00000125810.9	0.899515	211.264	39.62	43.29	6.838	12.79	24.22	11.11	9.132	0.7076	0.4405	0.5687	0.2236	0.322	0.3464	0.3261	0.857	1.087	0.4734	0.4923	2.419	1.482	27.33	0.05819	0.0286	9.508	16.09	8.86	6.65	10.28	4.267	10.45	20.59	9.591	9.169	9.767	1.205	46.63	6.069	4.516	14.39	2.857	2.96	4.271	7.644	6.063	8.149
68	ELTD1	ENSG00000162618.8	0.784718	111.893	47.74	44.4	3.821	4.131	11.14	5.126	6.272	2.017	1.699	2.456	0.933	0.8568	1.391	1.678	2.455	2.521	1.351	2.144	3.261	3.584	38.53	0.01851	6.549	7.438	10.93	5.298	3.246	6.649	2.518	7.104	9.546	5.839	5.881	5.867	1.052	12.14	4.247	3.807	12.82	2.201	1.64	3.663	6.109	3.905	5.13
69	ROBO4	ENSG00000154133.10	0.880487	147.001	27.42	30.88	4.529	2.341	5.717	2.75	5.317	2.324	2.065	2.626	0.9793	1.861	3.069	2.145	2.557	2.193	1.825	2.776	2.968	3.789	21.66	0.01305	0.9716	8.559	8.871	4.655	3.389	6.63	2.618	7.43	9.801	6.026	7.658	10.05	1.455	31.07	2.698	3.264	9.029	2.982	1.885	4.098	6.803	4.017	5.402
70	ECSCR	ENSG00000249751.1	0.958497	200.692	19.64	17.17	3.294	4.305	11.07	4.364	6.566	1.415	0.9159	1.451	0.5728	0.7043	0.7593	0.7504	1.861	1.572	1.024	1.639	2.651	2.205	17.38	0.0302	0.07752	9.902	9.568	6.179	4.014	9.271	3.932	8.834	14.55	8.448	7.008	6.528	0.9282	22.63	4.717	2.322	12.8	2.317	1.203	2.537	6.93	4.996	5.414
71	CDH5	ENSG00000179776.13	0.93972	258.024	39.44	37.75	5.825	4.105	10.59	5.436	6.931	2.537	2.52	3.635	1.254	1.64	2.867	2.648	3.359	3.231	2.592	3.583	4.335	4.515	31.65	0.0218	0.02213	8.055	10.02	7.491	4.89	10.02	3.477	10.47	11.77	11.39	14.9	7.765	2.087	45.42	5.081	6.133	17.46	2.775	2.144	3.477	5.763	5.439	7.901
72	HMGA1	ENSG00000137309.15	0.840685	522.803	11.39	10.9	3.761	6.272	7.05	3.45	13.58	16.08	22.27	14.9	23.65	23.11	23.05	23.62	14.3	17.97	17.2	14.13	8.196	11.8	14.41	218.3	129.5	12.04	11.77	7.025	31.15	4.681	125.4	4.997	7.129	10.16	10.51	17.38	4.432	22.35	29.89	29.77	15.04	2.205	9.992	8.424	14.22	72.82	67.47
73	RALA	ENSG00000006451.3	0.84573	124.857	12.47	11.37	15.22	4.658	7.103	5.535	8.537	10.19	9.552	10.34	9.077	7.891	8.249	10.77	11.13	10.99	11.87	10.28	16.9	13.03	11.88	14.69	17.88	13.1	10.73	8.585	11.16	8.663	27.03	8.835	8.201	5.505	5.433	6.82	3.937	19.44	8.879	4.334	12.64	9.423	4.35	7.375	6.744	11.26	11.24
74	GALNT1	ENSG00000141429.9	0.810435	98.8535	10.74	11.46	9.877	8.743	10.17	9.938	13.59	4.274	4.74	5.658	4.873	4.546	4.261	5.032	4.294	5.593	5.143	5.552	6.039	5.287	11.03	14.45	14.59	10.43	9.456	8.313	11.96	8.205	21.02	7.924	7.77	7.21	5.15	4.287	6.702	9.675	19.14	7.8	9.001	7.541	5.539	8.591	8.011	20.71	17.93
75	TXNDC5	ENSG00000239264.4	0.895051	774.642	56.59	60.1	42.05	62.54	59.84	45.71	41.66	8.127	7.661	9.25	7.723	7.975	8.294	8.287	8.367	11.72	10.22	8.733	9.274	10.54	57.11	114.8	124	74.76	79.9	27.51	70.38	31.78	35.65	29.63	53.94	29.41	17.33	36.28	56.15	62.39	108.3	8.244	43.53	65.4	66.81	40.47	39.95	21.46	23.23
76	EFEMP1	ENSG00000115380.14	0.797551	853.721	78	114.4	26.18	455.7	269.5	188.4	39.07	18.66	15.03	43.1	3.332	6.698	12.57	11.75	8.032	17.27	36.02	25.76	7.161	19.41	57.64	0.1618	165.7	27.73	27.28	18.35	12.69	29.4	8.516	21.51	81.17	59.22	8.579	18.31	1.797	72.77	42.07	2.604	47.36	80.01	7.59	10.35	26.94	22.96	22.84
77	CTGF	ENSG00000118523.5	0.780744	1342.77	164.5	101.4	29.8	697	400.1	232.2	68.14	5.887	4.605	6.851	1.897	2.961	4.717	4.312	8.266	6.696	4.013	7.092	6.133	7.096	134.5	0.3236	183.1	69.11	85.55	70.41	66.49	127.4	26.13	179.9	192.8	142.5	17.81	115.4	20.27	163.3	78.34	11.57	198	32.44	32.54	26.54	101.1	59.52	96.02
78	EHD4	ENSG00000103966.5	0.822318	129.014	25.97	18.33	4.504	17.11	13.51	9.319	14.15	1.998	1.69	1.248	1.248	1.502	1.641	1.622	1.706	1.539	1.075	1.232	4.593	2.127	18.74	41.55	15.33	14.23	10.17	5.848	13.22	7.09	13.62	6.881	12.09	11.94	15.19	11.85	3.832	15.17	10.09	2.167	13.56	6.254	7.906	6.203	10.75	12.7	16.47
79	GNG11	ENSG00000127920.5	0.911981	267.92	41.03	43.1	9.821	10.21	19.99	10.66	15.26	4.614	4.519	6.191	2.307	2.401	3.631	4.208	6.05	5.147	4.391	6.935	6.484	7.91	36.84	0.7727	21.24	16.5	17.87	14.5	7.113	14.98	4.913	14	26.71	13.17	12.05	14.39	2.564	26	5.202	3.875	18.47	41.45	3.315	6.704	11.08	6.522	7.497
80	PROCR	ENSG00000101000.4	0.873482	193.134	33.28	52.25	13.47	20.73	24.54	11.58	12.81	1.464	0.8905	1.451	1.737	1.848	0.8242	0.7854	1.737	1.852	0.9513	1.368	2.892	2.094	24.21	0.5855	27.9	16.79	21.73	9.827	8.694	17.04	5.308	13.31	25.85	14.29	4.99	7.736	1.738	10.3	4.199	2.284	21.37	8.042	3.492	3.448	10.48	11.29	10.44
81	SERPINE1	ENSG00000106366.7	0.876942	1253.09	38.38	63.48	15.13	295.1	168.9	148.5	13.43	0.6619	0.4499	0.525	0.2381	0.3271	0.5115	0.5088	0.8304	1.399	0.5074	0.4646	2.503	0.9629	12.86	0.7281	563.3	12.55	9.156	6.889	5.116	5.7	2.635	4.985	16.72	12.55	6.227	17.31	26.97	84.04	5.614	4.217	8.034	25.6	7.71	3.331	7.374	5.77	9.106
82	THBS1	ENSG00000137801.9	0.891882	1416.71	39.22	172.5	23.82	36.03	57.67	40.26	27.9	0.4896	0.5634	0.743	0.3063	0.4661	0.5919	0.5415	0.51	0.7185	0.7528	0.6613	0.8547	0.772	55.81	0.2481	625.1	33.61	23.82	52.33	33.45	40.57	9.186	35.25	134.6	27.32	10.23	22.5	7.631	154.4	85.66	2.764	118.9	41.88	9.94	11.83	29.26	16.67	18.77
83	SLC7A11	ENSG00000151012.9	0.807911	23.7143	0.07492	0.08667	0.04406	0.3624	0.1068	0.05245	1.365	5.987	5.733	6.519	1.008	2.084	4.771	4.113	3.117	3.385	6.034	4.745	2.877	3.895	0.171	3.442	4.343	0.05703	0.06325	0.03298	0.2392	0.05398	0.8808	0.05604	0.4851	0.8404	0.03108	0.07166	0.0204	1.054	0.3272	0.0217	0.06718	0.2093	0.8782	0.2657	0.2925	0.2375	0.3815
84	APLN	ENSG00000171388.9	0.998839	630.107	1.035	0.8832	2.668	2.976	0.5252	2.071	0.2605	7.69	7.257	4.546	2.591	2.761	5.449	4.535	7.14	9.872	4.298	4.381	16.94	13.18	1.377	0.2669	0.8008	0.2394	0.1142	0.4761	0.2421	0.5867	0.1565	0.6696	0.4747	2.152	2.941	2.525	0.1127	3.266	0.1359	0.287	0.3352	1.16	0.1076	4.359	0.521	0.4158	0.506
85	HHIP	ENSG00000164161.5	0.995455	71.5231	0.1176	0.2622	0.6355	0.05654	0.07443	0.1194	1.001	1.945	0.4716	1.396	0.3335	0.4681	0.9073	0.6648	3.187	1.071	0.8284	2.205	2.843	2.042	0.06215	0.01509	0.1951	0.01928	0.0749	0.05228	0.8952	0.05275	0.007289	0.03835	0.04087	0.03876	0.01764	0.1526	0.7193	1.787	0.07336	0.0353	0.5768	0.09048	0.1989	0.06437	0.6231	0.01915	0.02018
86	HTR1B	ENSG00000135312.4	0.930056	26.5206	0.3594	0.1167	0.03689	4.25	4.157	7.346	0.8449	0.2314	0.4842	0.9299	0.05023	0.1125	0.6537	0.5899	0.1653	0.4197	1.752	0.6867	0.141	0.2082	0.1807	0	3.257	0.3575	0.2886	0.05751	0.07568	0.8741	0.0515	1.003	0.3172	0.01241	0.01823	0.1593	0	0.2831	0.03405	0.02242	0.231	0.1263	0.02426	0.2036	0.1554	0.04748	0.1035
87	TM4SF18	ENSG00000163762.2	0.969566	83.4739	4.57	8.116	1.707	0.4937	1.445	0.4786	1.011	1.83	1.556	2.295	0.8153	0.8294	1.289	1.549	2.228	1.873	1.246	2.112	2.454	2.609	5.783	0.004056	0.0552	1.097	1.54	1.113	0.8858	1.172	0.6085	1.135	2.209	1.416	1.781	4.589	0.4742	1.746	0.9387	0.6306	2.453	1.199	1.449	1.761	2.034	0.613	0.8217
88	BCL6B	ENSG00000161940.6	0.830753	33.7308	7.05	8.535	1.894	1.149	2.409	1.156	1.326	0.6311	0.7172	0.7134	0.3076	0.557	0.9463	0.6889	0.7665	0.9574	0.5938	0.7873	1.112	1.259	6.074	0.1188	0.03631	1.841	1.97	1.48	1.386	2.26	1.13	2.104	3.304	2.164	3.252	3.02	0.6488	10.86	1.423	1.196	3.109	1.026	0.6494	2.979	2.227	1.547	2.138
89	MYCT1	ENSG00000120279.6	0.913153	85.2352	15.42	14.47	1.259	1.943	4.871	2.596	2.931	1.601	1.466	1.88	0.7015	0.7304	1.313	1.462	2.126	1.755	1.137	1.861	2.417	2.59	11.76	0.009092	0.01257	5.896	5.884	3.294	1.912	3.801	1.446	3.605	5.558	3.933	4.355	2.581	1.018	10.95	1.959	2.253	7.842	1.674	0.7349	1.445	2.588	2.065	2.729
90	ERG	ENSG00000157554.14	0.823394	48.2884	10.26	9.196	1.477	15.49	6.915	8.712	2.462	0.813	0.8355	1.045	0.4084	0.493	0.9055	0.819	1.039	0.9031	0.6915	1.003	1.258	1.524	8.954	0.008519	0.0217	4.803	5.563	1.963	1.602	2.572	1.48	2.55	5.295	2.206	2.271	3.368	0.7645	8.512	1.4	1.174	4.049	1.611	0.6736	1.01	2.902	1.726	2.162
91	HECW2	ENSG00000138411.6	0.784608	14.3756	0.9807	1.645	0.6049	0.8675	1.083	0.3661	0.2585	1.23	1.551	1.464	4.151	3.773	2.22	2.437	1.705	1.174	1.436	1.479	1.499	1.4	0.9886	1.417	0.4141	0.8808	0.6078	0.1792	0.1889	0.2594	0.934	0.2962	0.3737	1.388	1.853	0.623	0.3887	5.224	0.4178	0.1256	0.682	0.2075	0.221	1.241	0.3167	0.359	0.6474
92	N4BP3	ENSG00000145911.5	0.817787	23.8798	1.176	0.9074	0.2028	0.1119	0.2004	0.06722	0.972	0.7705	1.598	0.8547	3.942	4.079	2.698	2.559	0.671	1.31	0.781	0.8807	0.3291	0.8961	1.86	5.972	0.04375	0.4335	0.5375	1.034	0.7093	0.8146	9.843	0.9785	1.021	0.178	0.7036	1.441	0.03794	2.397	1.693	0.782	0.5443	0.4242	0.2935	2.292	0.8102	4.571	5.498
93	TK1	ENSG00000167900.7	0.832239	77.7678	1.198	1.254	1.486	1.865	1.925	0.5997	1.221	0.5889	0.4382	2.652	0.8569	0.8466	0.6249	0.5931	0.977	0.5472	2.905	2.249	1.105	0.7214	1.998	44.23	9.696	0.9917	1.079	1.48	6.71	5.753	13.68	6.535	1.481	0.5875	0.6455	5.838	2.075	4.383	2.805	0.9272	0.9477	0.5664	1.934	0.2785	2.223	4.035	3.599
94	CCNB1	ENSG00000134057.10	0.845853	88.3468	1.236	1.093	2.202	0.8167	0.9645	0.6588	1.49	1.059	1.478	1.71	3.879	3.29	2	2.562	1.167	2.022	1.845	1.266	1.013	1.231	1.556	48.21	8.76	1.977	1.656	0.8709	4.348	0.7722	13.17	0.8017	1.305	0.6343	0.592	1.497	0.3967	1.462	1.563	0.5069	1.278	1.985	0.9654	1.689	1.316	2.992	2.839
95	CKAP2	ENSG00000136108.10	0.785604	35.0779	1.756	1.42	3.914	1.248	1.465	1.043	2.027	1.659	2.169	1.994	6.479	5.562	2.148	2.658	1.609	2.516	2.24	1.448	1.339	1.596	1.51	17.03	5.731	1.231	1.114	1.294	2.255	0.8616	5.433	0.7986	1.285	0.9767	0.8497	1.356	0.5654	1.783	1.792	0.7451	1.63	1.256	0.4758	3.427	1.611	4.096	4.294
96	CCNA2	ENSG00000145386.5	0.811201	60.2201	1.065	1.141	0.9827	0.9498	1.348	0.6741	0.8156	0.7403	0.5963	0.7905	3.286	3.33	0.7992	0.7378	0.8275	1.018	0.7107	0.5879	0.9618	0.9384	1.017	40.28	6.449	1.907	2.097	1.498	2.949	1.446	6.732	1.339	1.08	0.6363	0.3716	0.9246	0.5528	1.5	1.148	0.2074	2.877	2.446	0.4211	2.498	1.766	1.903	1.947
97	ECT2	ENSG00000114346.9	0.790846	20.5674	1.783	1.674	1.678	0.8587	1.151	0.7197	1.409	0.8135	0.9681	0.9286	1.854	1.501	1.031	1.448	0.9115	0.9539	0.96	0.7941	0.9756	0.9899	1.945	9.202	5.303	0.9104	1.136	1.148	2.517	1.031	3.809	1.187	0.8875	0.7328	0.6964	1.623	0.355	2.465	2.248	0.3693	1.267	0.5543	0.602	0.6309	1.078	1.947	1.914
98	PRC1	ENSG00000198901.9	0.841252	50.9211	1.782	1.031	1.14	1.589	1.325	2.002	1.106	0.7767	1.203	0.7678	5.564	4.71	1.62	2.123	0.8061	1.353	0.9413	0.6819	1.043	0.8629	1.614	23.37	5.613	1.513	1.214	0.8472	2.724	0.9736	7.092	0.8832	1.434	0.9366	0.534	0.7052	0.2322	1.68	1.739	0.4516	1.755	1.702	1.054	0.6478	1.061	4.119	4.56
99	BCAT1	ENSG00000060982.10	0.885863	50.085	2.824	2.916	1.919	1.714	2.159	1.352	2.141	2.064	2.301	2.003	0.4298	0.4809	2.218	3.043	1.715	3.451	1.793	2.058	2.952	3.62	1.27	11.33	12.06	1.396	1.027	1.301	1.35	1.559	0.5334	1.382	4.42	0.6631	0.3096	0.3317	0.07572	6.281	0.8023	0.2039	1.89	4.351	12.37	5.33	0.5918	0.2709	0.3308
100	LRRC8C	ENSG00000171488.10	0.893323	25.1824	4.891	4.043	2.52	0.8385	1.879	1.05	0.939	1.111	1.075	1.142	0.2478	0.2792	0.9975	1.346	1.17	1.313	1.141	1.05	1.816	1.427	3.465	1.503	2.033	1.123	1.261	1.027	0.8376	1.03	0.556	1.002	1.93	1.018	1.233	0.7058	0.2087	2.478	0.8258	0.5168	3.104	1.441	0.2977	1.27	0.8881	1.581	1.445
101	BMP6	ENSG00000153162.8	0.976453	99.7081	11.1	8.878	1.848	1.703	2.546	4.168	1.744	1.248	1.073	2.125	0.449	0.6011	1.088	0.9874	1.394	1.296	2.083	1.818	1.347	1.9	7.944	0.318	0.343	1.668	2.911	1.398	2.061	1.37	0.8433	1.55	2.248	1.919	0.805	1.984	0.2759	5.79	1.643	0.9043	3.747	4.507	0.1858	3.791	1.98	1.595	2.28
102	XXYLT1	ENSG00000173950.11	0.810675	19.6724	2.493	1.989	1.578	2.01	1.79	1.424	2.096	1.075	1.272	1.264	1.754	1.599	1.321	1.411	1.018	1.601	1.472	1.054	1.165	0.902	2.136	1.702	4.167	3.613	2.508	2.168	1.719	1.907	3.471	1.874	2.625	0.9401	0.5599	1.297	0.3014	1.934	1.344	0.3088	1.529	1.489	0.5904	2.352	2.277	3.084	3.146
103	L3MBTL3	ENSG00000198945.3	0.783824	25.8857	2.851	2.644	6.109	2.98	3.148	2.681	3.608	1.228	1.23	0.89	0.622	0.5132	1.245	1.616	1.272	1.616	1.501	0.8445	1.229	1.291	3.135	2.691	3.045	5.682	6.311	1.605	1.991	1.646	1.15	1.26	3.632	0.924	0.4674	1.832	1.224	2.541	2.097	0.611	3.756	4.676	0.8462	3.365	3.456	1.604	1.678
104	SMAD1	ENSG00000170365.5	0.813481	32.2069	4.587	3.523	1.745	2.098	2.248	2.86	3.97	1.839	1.7	2.411	4.143	3.292	1.86	1.98	1.347	1.822	2.742	1.607	1.284	1.535	5.566	4.57	2.997	3.777	4.696	2.939	3.49	3.08	3.312	3.152	4.256	1.062	1.256	2.02	1.883	2.749	4.038	2.753	3.421	2.278	1.923	2.705	2.416	5.244	4.94
105	EXOC6	ENSG00000138190.12	0.891503	34.6842	2.696	2.404	4.902	1.771	2.051	2.411	2.682	1.467	1.856	1.724	3.15	2.741	2.381	2.809	1.598	1.604	2.038	1.355	1.1	1.026	2.465	1.07	0.5222	1.403	2.078	2.399	2.304	2.374	0.9785	2.291	1.766	1.23	1.216	1.532	1.575	3.698	1.818	3.444	2.42	1.26	1.922	2.735	2.328	1.462	1.547
106	SHCBP1	ENSG00000171241.4	0.835623	27.785	0.4014	0.241	0.3085	0.3012	0.3824	0.2215	0.1681	0.314	0.2682	0.5006	0.485	0.968	0.602	0.425	0.2803	0.2399	0.867	0.3945	0.3685	0.245	0.2949	16.59	2.649	0.2288	0.2165	0.234	0.577	0.1883	1.918	0.1879	0.2607	0.3838	0.337	1.575	0.04572	0.6019	0.3653	0.3316	0.9022	0.1864	0.07389	0.09802	0.1927	1.25	1.432
107	CDC6	ENSG00000094804.5	0.87399	28.1228	0.3675	0.6531	0.7636	0.2428	0.4126	0.1569	0.3114	0.3471	0.5844	0.427	0.4507	0.4648	0.9852	0.9404	0.2739	0.2958	0.4218	0.3291	0.1518	0.2077	0.4138	12.92	2.197	0.5039	0.3633	0.1723	1.117	0.2067	2.636	0.2121	0.4599	0.3158	0.1764	0.3032	0.48	0.6704	0.5864	0.105	0.3427	0.3959	0.6571	0.3307	0.3909	0.6707	0.6538
108	KIF11	ENSG00000138160.4	0.811613	31.4397	0.4174	0.2718	0.5896	0.2752	0.34	0.2373	0.5419	0.2387	0.2379	0.4036	0.1381	0.129	0.2915	0.3299	0.2056	0.3233	0.4962	0.3008	0.3214	0.2436	0.392	20.11	2.888	0.3022	0.3331	0.203	1.254	0.2209	4.182	0.2133	0.3209	0.1896	0.1211	0.2525	0.179	0.5774	0.5572	0.07579	0.3375	0.2966	0.2444	0.2705	0.3455	1.602	1.812
109	ARHGAP11A	ENSG00000198826.6	0.837318	22.7122	0.4564	0.4356	0.5367	0.3682	0.4602	0.2709	0.5802	0.3855	0.2455	0.2486	0.1848	0.1899	0.2633	0.2796	0.44	0.3954	0.2379	0.3196	1.762	1.016	0.3942	13.2	3.26	0.3194	0.234	0.3032	0.9996	0.2953	2.218	0.2887	0.2953	0.2177	0.1484	0.2209	0.1647	0.6306	0.476	0.1578	0.3119	0.2359	0.765	0.4684	0.3638	1.122	1.02
110	TNFSF4	ENSG00000117586.6	0.994178	68.5516	0.4465	0.4264	0.717	0.5076	0.4792	0.3476	0.4857	0.3962	0.454	0.4809	1.359	1.134	0.4589	0.4787	0.4091	0.5507	0.4791	0.3915	0.4744	0.4561	0.2927	5.074	2.256	0.5499	0.6735	0.5248	0.4362	1.676	0.1574	1.047	0.6034	0.4794	0.171	0.2687	0.3038	0.8257	0.1866	0.08366	0.6244	0.585	0.2429	1.206	0.9172	0.184	0.179
111	CENPN	ENSG00000166451.9	0.810226	16.3786	0.7315	0.8486	0.9181	0.5954	0.6722	0.6399	0.8063	0.6142	0.6139	0.6204	0.4586	0.4681	0.7572	0.7667	0.7198	0.7574	0.5544	0.6346	0.9572	0.8742	0.6567	7.635	2.967	0.5709	0.5055	0.5733	0.9291	0.5985	1.735	0.7299	0.4283	0.905	0.7669	0.6708	0.8049	1.025	0.5981	0.5387	0.6408	0.3673	0.4683	0.5482	5.44	0.689	0.6526
112	PRR11	ENSG00000068489.8	0.881231	30.2981	0.3528	0.2872	0.1886	0.1191	0.1956	0.09938	0.2607	0.284	0.2428	0.2448	0.08912	0.1076	0.2529	0.2667	0.2927	0.2629	0.2092	0.201	0.6179	0.3576	0.2424	15.76	2.995	0.1953	0.2554	0.1408	0.462	0.1274	1.472	0.1219	0.2501	0.1342	0.09402	0.1097	0.05766	0.3605	0.1919	0.08122	0.2633	0.2055	0.07611	0.08299	0.1397	0.4203	0.4511
113	SPC24	ENSG00000161888.7	0.831338	14.836	0.3566	0.2442	0.6229	0.1669	0.2465	0.1364	0.4574	0.1044	0.1683	0.1215	0.03348	0.03449	0.2774	0.2887	0.12	0.04717	0.1092	0.1104	0.04211	0.05481	0.2488	8.882	1.319	0.3936	0.193	0.4792	0.9935	0.534	1.559	0.5814	0.4075	0.3781	0.5487	0.2105	0.1494	0.3783	0.3548	0.07495	0.2542	0.1293	0.08618	0.0931	0.2667	0.5365	0.5334
114	KIF23	ENSG00000137807.9	0.842311	29.9516	0.6692	0.416	0.9748	1.739	1.637	2.112	0.4633	0.1087	0.107	0.09517	0.0521	0.06625	0.1629	0.1512	0.1321	0.1197	0.1095	0.09248	0.1129	0.1342	0.666	14.39	6.422	0.8571	0.4845	0.339	1.769	0.5551	3.295	0.7088	1.023	0.166	0.1019	2.015	0.08713	0.9963	0.5508	0.04302	2.609	0.4931	0.2163	0.0824	0.5691	1.294	1.313
115	TPX2	ENSG00000088325.11	0.840812	81.1696	0.6562	0.5594	0.876	0.6335	0.8077	0.5173	0.3043	0.3369	0.4779	0.4135	0.822	0.8027	0.7643	0.7866	0.3237	0.2888	0.5761	0.343	0.2525	0.2689	0.5769	44.52	7.772	0.1567	0.1897	0.1481	3.132	0.1804	7.683	0.1658	0.2065	0.3205	0.1632	0.3892	0.7102	0.913	0.5282	0.4065	0.4347	0.1897	0.1101	0.1345	0.2856	3.336	4.128
116	CDK1	ENSG00000170312.11	0.788786	58.7323	1.486	1.117	0.8834	0.4333	1.041	0.2854	0.4336	0.1665	0.2908	0.1629	0.1354	0.1182	0.2326	0.325	0.2133	0.1749	0.1202	0.1454	0.2679	0.199	1.144	42.23	4.85	0.9103	0.8656	0.2381	2.788	0.2638	8.889	0.2629	0.8123	0.3545	0.2624	0.8369	0.1381	1.442	0.9069	0.1692	0.5262	0.8867	0.2102	2.189	0.5512	2.616	2.454
117	CDC20	ENSG00000117399.9	0.808738	88.7042	0.6759	0.3046	0.7084	0.2975	0.4316	0.1729	0.4709	0.2011	0.1238	0.167	0.1852	0.2225	0.3002	0.1937	0.3137	0.2094	0.1344	0.1996	0.7546	0.3385	0.6328	41.55	5.948	0.2121	0.3908	0.2124	4.989	0.2345	12.39	0.2115	0.2562	0.212	0.1983	0.8318	0.1498	0.9012	1.517	0.06994	0.7714	0.2049	0.151	0.1811	0.4364	3.275	3.139
118	FOXM1	ENSG00000111206.8	0.879598	55.2282	0.5716	0.5124	0.9013	0.3997	0.4983	0.1905	0.3815	0.3724	0.3833	0.4054	0.2217	0.2553	0.4075	0.3647	0.3312	0.2776	0.4074	0.3614	0.3072	0.3318	0.5714	20.02	4.993	0.7924	0.6952	0.3301	2.575	0.2994	6.57	0.2843	0.2904	0.2548	0.214	0.7601	0.7233	0.956	1.119	0.08201	0.5668	0.5148	0.3413	0.5189	1.208	2.074	2.157
119	FAM124B	ENSG00000124019.9	0.993128	36.5172	2.43	1.176	0.1172	0.2679	0.5647	0.2603	0.5398	0.2297	0.2383	0.2962	0.09756	0.1181	0.1881	0.1755	0.3209	0.3041	0.1937	0.2186	0.3573	0.3508	1.894	0.01812	0	0.3515	0.4024	0.3806	0.2808	0.5098	0.2965	0.5984	0.4261	0.2835	0.4002	0.148	0.2211	0.7592	0.377	0.259	1.194	0.172	0.06789	0.1119	0.2023	0.4714	0.541
120	ANGPT2	ENSG00000091879.9	0.96574	43.5148	4.969	4.162	0.1037	1.794	1.988	5.614	1.142	0.7122	0.4363	1.006	0.3924	0.4025	0.3624	0.4503	0.8897	0.909	0.4855	0.9559	1.592	1.195	3.141	0.05197	0.06296	1.456	1.667	0.8289	0.6488	0.7463	0.534	0.9225	1.497	1.01	0.5021	0.4002	0.1443	1.353	0.867	0.5129	1.334	0.6435	0.1246	0.2405	1.218	0.7318	0.9801
121	MMRN1	ENSG00000138722.5	0.980609	213.019	8.752	10.13	0.7341	2.052	6.039	2.595	6.363	0.1465	0.06924	0.1634	0.03144	0.0281	0.0576	0.0656	0.1447	0.2955	0.1443	0.08123	0.3026	0.2447	8.022	0.05652	0.009028	18.48	10.78	5.245	3.942	5.132	2.934	4.252	17.83	1.284	0.1883	0.3161	0.5558	8.173	1.467	0.2147	2.371	1.335	0.6288	0.2149	1.942	3.856	4.701
122	BMX	ENSG00000102010.10	0.985365	76.0628	4.591	2.485	0.2124	2.041	2.225	2.56	1.423	0.07252	0.06973	0.06159	0.02613	0.02735	0.0736	0.05273	0.07416	0.1014	0.05478	0.07013	0.1246	0.1462	3.007	0	0	1.454	1.365	1.174	1.725	1.265	0.4961	1.152	2.297	3.924	0.5883	0.1271	0.1322	2.038	0.5981	0.3575	2.104	0.2813	0.2465	0.06863	0.4493	0.7039	0.9959
[truncated: 8 more columns]
