# Supplementary material for: Integrated Transcriptomic and Proteomic Analysis of Primary Human Umbilical Vein Endothelial Cells
Source: Proteomics. 2019 Jun 26;19(15):1800315. doi: 10.1002/pmic.201800315 (PMC6812510; doi:10.1002/pmic.201800315)
Supplement: Supplementary file 4 — Supporting Information [file PMIC-19-1800315-s004.xlsx]

## Sheet: Sheet1
Supplementary Information S2: Madugundu et al. (2018). Integrated transcriptomic and proteomic analysis of primary human umbilical vein endothelial cells
Complete list of identified proteins from HUVEC proteomics analysis
Protein FDR Confidence	Accession	Gene symbol	Protein evidence	Protein name	Exp. q-value	Sum PEP Score	Coverage	# Peptides	# PSMs	# Unique Peptides	# Protein Groups	# AAs	MW [kDa]	calc. pI	Score Sequest HT	# Peptides Sequest HT	Score Mascot	# Peptides Mascot	Norm Intensity	iBAQ	Log2 iBAQ
High	NX_Q09666-1	AHNAK	1	Neuroblast differentiation-associated protein AHNAK isoform Iso 1	0	6904.66	86.129	416	4086	414	1	5890	628.7	6.15	11685.8	406	50382	413	1.8144e+10	7.1153e+07	26.0844
High	NX_Q15149-1	PLEC	1	Plectin isoform Iso 1	0	5233.79	68.702	359	3344	17	1	4684	531.5	5.96	9661.74	351	47503	355	1.30757e+10	4.52447e+07	25.4312
High	NX_P35579-1	MYH9	1	Myosin-9 isoform Iso 1	0	5198.65	72.9082	223	5879	186	1	1960	226.4	5.6	19470.5	219	104122	222	4.13729e+10	4.05617e+08	28.5955
High	NX_Q15149-4	PLEC	1	Plectin isoform Iso 4	0	5024.28	68.5067	344	3278	2	1	4547	515.9	5.8	9486.61	337	46916	340	1.29139e+10	4.59569e+07	25.4538
High	NX_Q15149-6	PLEC	1	Plectin isoform Iso 6	0	5012.2	68.6662	344	3271	2	1	4551	516.2	5.76	9474.39	337	46762	340	1.2884e+10	4.58506e+07	25.4504
High	NX_Q15149-3	PLEC	1	Plectin isoform Iso 3	0	5009.46	67.593	341	3267	1	1	4570	517.7	5.74	9470.98	334	46793	337	1.28837e+10	4.60132e+07	25.4555
High	NX_Q14204-1	DYNC1H1	1	Cytoplasmic dynein 1 heavy chain 1 isoform Iso 1	0	4421.19	64.9591	301	2219	301	1	4646	532.1	6.4	6410.81	291	28286	294	8.10392e+09	3.17801e+07	24.9216
High	NX_O75369-8	FLNB	1	Filamin-B isoform Iso 8	0	4025.93	84.1246	202	4283	186	1	2633	281.5	5.71	11629.7	186	47620	201	1.98031e+10	1.45611e+08	27.1175
High	NX_Q13813-3	SPTAN1	1	Spectrin alpha chain, non-erythrocytic 1 isoform Iso 3	0	3365.95	75.8157	202	1545	3	1	2452	282.1	5.34	4945.35	195	24842	200	5.17866e+09	3.67281e+07	25.1304
High	NX_Q13813-2	SPTAN1	1	Spectrin alpha chain, non-erythrocytic 1 isoform Iso 2	0	3356.36	75.4138	205	1534	6	1	2477	284.9	5.35	4908.35	198	24515	204	5.16893e+09	3.61464e+07	25.1073
High	NX_P98160-1	HSPG2	1	Basement membrane-specific heparan sulfate proteoglycan core protein isoform Iso 1	0	3351.17	62.3548	176	1828	176	1	4391	468.5	6.51	5224.83	151	22197	172	5.8961e+09	3.50958e+07	25.0648
High	NX_P21333-1	FLNA	1	Filamin-A isoform Iso 1	0	3266.21	74.3861	170	3106	153	1	2647	280.6	6.06	9481.71	156	36278	168	1.65043e+10	1.2794e+08	26.9309
High	NX_Q9UPN3-1	MACF1	1	Microtubule-actin cross-linking factor 1, isoforms 1/2/3/5 isoform Iso 1	0	3183.44	51.9356	314	965	71	1	7388	837.8	5.39	2608.73	304	11141	306	1.92998e+09	4.58426e+06	22.1283
High	NX_Q9Y490-1	TLN1	1	Talin-1 isoform Iso 1	0	2982.92	75.8363	162	1878	162	1	2541	269.6	6.07	5659.86	152	28600	159	6.67332e+09	5.01753e+07	25.5805
High	NX_Q01082-1	SPTBN1	1	Spectrin beta chain, non-erythrocytic 1 isoform Long	0	2716.72	67.0051	166	1199	16	1	2364	274.4	5.57	3663.4	157	18581	165	4.3771e+09	3.14899e+07	24.9084
High	NX_Q9UPN3-5	MACF1	1	Microtubule-actin cross-linking factor 1, isoforms 1/2/3/5 isoform Iso 4	0	2570.47	52.2735	251	779	9	1	5938	669.7	5.3	2139.94	242	9585	243	1.5748e+09	4.87555e+06	22.2171
High	NX_Q01082-3	SPTBN1	1	Spectrin beta chain, non-erythrocytic 1 isoform Iso 2	0	2452.49	66.0325	150	1113	1	1	2155	251.2	5.53	3419.29	144	16659	150	4.01213e+09	3.13447e+07	24.9017
High	NX_Q14315-1	FLNC	1	Filamin-C isoform Iso 1	0	2292.54	69.8716	153	1284	135	1	2725	290.8	5.97	3789.85	146	17965	151	6.05026e+09	4.23095e+07	25.3345
High	NX_P78527-1	PRKDC	1	DNA-dependent protein kinase catalytic subunit isoform Iso 1	0	2174.49	50.436	203	1015	203	1	4128	468.8	7.12	2693.34	197	13842	202	3.26382e+09	1.45706e+07	23.7966
High	NX_P04275-1	VWF	1	von Willebrand factor isoform Iso 1	0	2170.29	59.545	132	1208	132	1	2813	309.1	5.48	3692.89	123	15849	129	4.16998e+09	3.15908e+07	24.913
High	NX_P46821-1	MAP1B	1	Microtubule-associated protein 1B isoform Iso 1	0	2133.75	61.9125	118	901	115	1	2468	270.5	4.81	2578.01	107	9990	117	2.28978e+09	2.22309e+07	24.4061
High	NX_P35580-1	MYH10	1	Myosin-10 isoform Iso 1	0	2117.61	61.5385	139	1026	105	1	1976	228.9	5.54	2965.47	138	15139	137	6.40263e+09	6.40263e+07	25.9322
High	NX_P49327-1	FASN	1	Fatty acid synthase isoform Iso 1	0	2076.47	61.8877	123	1011	121	1	2511	273.3	6.44	3105	119	14502	121	3.73583e+09	3.08746e+07	24.8799
High	NX_Q02952-1	AKAP12	1	A-kinase anchor protein 12 isoform Iso 1	0	2046.81	74.9158	106	900	106	1	1782	191.4	4.41	2518.5	89	8975	106	2.50566e+09	3.01887e+07	24.8475
High	NX_P46940-1	IQGAP1	1	Ras GTPase-activating-like protein IQGAP1 isoform Iso 1	0	2030.61	71.5148	113	1123	108	1	1657	189.1	6.48	3327.67	105	16492	112	4.44456e+09	5.4871e+07	25.7095
High	NX_Q00610-1	CLTC	1	Clathrin heavy chain 1 isoform Iso 1	0	2008.11	64.9552	109	1227	85	1	1675	191.5	5.69	4017.09	106	20428	107	5.63513e+09	6.40356e+07	25.9324
High	NX_P48681-1	NES	1	Nestin isoform Iso 1	0	1968.12	67.921	109	1470	109	1	1621	177.3	4.36	4249.11	99	20437	108	7.37902e+09	8.58026e+07	26.3545
High	NX_P02751-1	FN1	1	Fibronectin isoform Iso 1	0	1963.56	60.7712	102	1542	102	1	2386	262.5	5.71	4685.4	92	20756	101	6.77013e+09	7.05222e+07	26.0716
High	NX_P12814-1	ACTN1	1	Alpha-actinin-1 isoform Iso 1	0	1856.44	79.7085	79	1919	54	1	892	103	5.41	5747.25	73	29109	79	1.69192e+10	3.1923e+08	28.25
High	NX_Q9NZM1-1	MYOF	1	Myoferlin isoform Iso 1	0	1682.76	66.1329	128	828	125	1	2061	234.6	6.18	2396.92	127	9445	125	2.60649e+09	2.13647e+07	24.3487
High	NX_O43707-1	ACTN4	1	Alpha-actinin-4 isoform Iso 1	0	1661.96	74.4237	79	1536	54	1	911	104.8	5.44	4761.57	76	24240	79	1.46399e+10	2.6618e+08	27.9878
High	NX_Q8IVF2-3	AHNAK2	1	Protein AHNAK2 isoform Iso 3	0	1577.53	56.4355	147	525	146	1	5695	605.3	5.36	1368.68	141	6147	143	1.44447e+09	6.78153e+06	22.6932
High	NX_P08670-1	VIM	1	Vimentin isoform Iso 1	0	1563.12	96.3519	83	6705	80	1	466	53.6	5.12	21233.9	78	115758	82	1.87039e+11	5.84497e+09	32.4445
High	NX_P13639-1	EEF2	1	Elongation factor 2 isoform Iso 1	0	1475.8	76.8065	70	1732	69	1	858	95.3	6.83	5171.54	67	21178	70	1.05733e+10	2.34962e+08	27.8079
High	NX_P08238-1	HSP90AB1	1	Heat shock protein HSP 90-beta isoform Iso 1	0	1463.84	69.8895	70	2796	30	1	724	83.2	5.03	8317.21	66	28794	69	1.69678e+10	4.84795e+08	28.8528
High	NX_P07900-2	HSP90AA1	1	Heat shock protein HSP 90-alpha isoform Iso 2	0	1431.22	60.1874	72	2568	47	1	854	98.1	5.16	7605.3	68	26781	71	1.04464e+10	2.48723e+08	27.89
High	NX_P14625-1	HSP90B1	1	Endoplasmin isoform Iso 1	0	1346.76	73.9726	73	1804	71	1	803	92.4	4.84	5240.42	70	15640	72	7.76413e+09	1.94103e+08	27.5322
High	NX_O75923-13	DYSF	1	Dysferlin isoform Iso 13	0	1340.94	56.8664	97	505	94	1	2119	241.2	5.85	1502.91	93	6397	96	1.30321e+09	1.31637e+07	23.6501
High	NX_P07814-1	EPRS	1	Bifunctional glutamate/proline--tRNA ligase isoform Iso 1	0	1317.35	68.7169	98	567	98	1	1512	170.5	7.33	1682.27	93	5669	91	1.67374e+09	2.23165e+07	24.4116
High	NX_P63261-1	ACTG1	1	Actin, cytoplasmic 2 isoform Iso 1	0	1282.6	85.0667	45	8573	3	1	375	41.8	5.48	30340	38	132526	45	1.98026e+11	9.90128e+09	33.205
High	NX_P60709-1	ACTB	1	Actin, cytoplasmic 1 isoform Iso 1	0	1271.42	85.0667	45	8562	3	1	375	41.7	5.48	30341.6	38	132413	45	1.98853e+11	9.94267e+09	33.211
High	NX_P18206-1	VCL	1	Vinculin isoform Iso 2	0	1270.42	66.1376	78	818	67	1	1134	123.7	5.66	2426.55	77	11459	77	3.48096e+09	4.70399e+07	25.4874
High	NX_Q6P2Q9-1	PRPF8	1	Pre-mRNA-processing-splicing factor 8 isoform Iso 1	0	1230.29	52.4197	110	457	110	1	2335	273.4	8.84	1217.51	107	4190	108	9.44317e+08	7.61546e+06	22.8605
High	NX_P55072-1	VCP	1	Transitional endoplasmic reticulum ATPase isoform Iso 1	0	1221.79	80.397	69	1170	69	1	806	89.3	5.26	3334.94	64	13093	68	6.16055e+09	1.4668e+08	27.1281
High	NX_P26038-1	MSN	1	Moesin isoform Iso 1	0	1219.04	78.6828	65	1796	46	1	577	67.8	6.4	4898.34	63	22085	65	1.06831e+10	3.14208e+08	28.2271
High	NX_Q92616-1	GCN1	1	eIF-2-alpha kinase activator GCN1 isoform Iso 1	0	1213.46	51.2917	120	425	120	1	2671	292.6	7.47	1090.87	117	4600	117	8.05836e+08	4.94378e+06	22.2372
High	NX_O75643-1	SNRNP200	1	U5 small nuclear ribonucleoprotein 200 kDa helicase isoform Iso 1	0	1206.51	56.6479	103	434	103	1	2136	244.4	6.06	1269.9	99	5291	100	9.86881e+08	8.73346e+06	23.0581
High	NX_P27816-1	MAP4	1	Microtubule-associated protein 4 isoform Iso 1	0	1199.27	74.566	73	572	73	1	1152	120.9	5.43	1374.61	61	5728	73	2.07046e+09	3.56976e+07	25.0893
High	NX_P53621-1	COPA	1	Coatomer subunit alpha isoform Iso 1	0	1176.66	69.3627	79	504	79	1	1224	138.3	7.66	1463.26	75	6655	77	1.91876e+09	2.7808e+07	24.729
High	NX_P42704-1	LRPPRC	1	Leucine-rich PPR motif-containing protein, mitochondrial isoform Iso 1	0	1130.67	67.2884	86	529	86	1	1394	157.8	6.13	1502.18	84	6386	86	1.38008e+09	1.56827e+07	23.9027
High	NX_P14618-1	PKM	1	Pyruvate kinase PKM isoform M2	0	1113.69	87.194	47	1893	5	1	531	57.9	7.84	6142.18	44	30286	47	1.22443e+10	4.08142e+08	28.6045
High	NX_P08133-1	ANXA6	1	Annexin A6 isoform Iso 1	0	1075.76	77.5632	62	746	62	1	673	75.8	5.6	2145.72	59	9780	62	4.52712e+09	1.02889e+08	26.6165
High	NX_P07437-1	TUBB	1	Tubulin beta chain isoform Iso 1	0	1070.64	86.2613	36	2076	6	1	444	49.6	4.89	5967.01	32	24515	36	3.92715e+10	2.06692e+09	30.9448
High	NX_P68371-1	TUBB4B	1	Tubulin beta-4B chain isoform Iso 1	0	1058.11	85.1685	35	1810	1	1	445	49.8	4.89	4991.12	31	22385	35	3.36789e+10	1.77257e+09	30.7232
High	NX_P11142-1	HSPA8	1	Heat shock cognate 71 kDa protein isoform Iso 1	0	1047.1	77.3994	53	1666	37	1	646	70.9	5.52	5212.77	50	25061	53	1.39411e+10	4.22459e+08	28.6542
High	NX_P07996-1	THBS1	1	Thrombospondin-1 isoform Iso 1	0	1036.84	65.8974	68	667	67	1	1170	129.3	4.94	1936.17	62	8632	67	2.96377e+09	4.85863e+07	25.534
High	NX_P06733-1	ENO1	1	Alpha-enolase isoform alpha-enolase	0	1033.56	83.4101	45	3311	40	1	434	47.1	7.39	10595.2	43	57826	45	1.58717e+10	7.21441e+08	29.4263
High	NX_Q7Z6Z7-1	HUWE1	1	E3 ubiquitin-protein ligase HUWE1 isoform Iso 1	0	1033.54	33.6991	98	316	98	1	4374	481.6	5.22	809.65	89	3094	94	5.31521e+08	2.9529e+06	21.4937
High	NX_P27708-1	CAD	1	CAD protein isoform Iso 1	0	1031.67	52.4944	81	384	81	1	2225	242.8	6.46	1035.71	73	4929	81	1.04662e+09	1.07899e+07	23.3632
High	NX_P46939-2	UTRN	1	Utrophin isoform Iso 2	0	1023.17	42.3502	113	287	111	1	3438	394.7	5.38	753.82	112	2975	110	5.38812e+08	3.07892e+06	21.554
High	NX_P35221-1	CTNNA1	1	Catenin alpha-1 isoform Iso 1	0	1021.51	74.7241	64	529	52	1	906	100	6.29	1694.9	59	7794	64	1.89295e+09	3.86316e+07	25.2033
High	NX_P11021-1	HSPA5	1	78 kDa glucose-regulated protein isoform Iso 1	0	1020.13	66.208	52	1742	49	1	654	72.3	5.16	5201.5	51	24523	52	1.4074e+10	4.39812e+08	28.7123
High	NX_Q13885-1	TUBB2A	1	Tubulin beta-2A chain isoform Iso 1	0	1007.13	77.3034	35	1422	2	1	445	49.9	4.89	4540.77	32	18234	35	3.02297e+10	1.59104e+09	30.5673
High	NX_Q9P2E9-1	RRBP1	1	Ribosome-binding protein 1 isoform Iso 3	0	996.487	45.5319	67	512	3	1	1410	152.4	8.6	1613.77	64	9304	66	1.9465e+09	2.56118e+07	24.6103
High	NX_P04406-1	GAPDH	1	Glyceraldehyde-3-phosphate dehydrogenase isoform Iso 1	0	993.956	78.5075	31	4533	30	1	335	36	8.46	15147.6	27	51002	31	4.13177e+10	2.43045e+09	31.1786
High	NX_P14618-2	PKM	1	Pyruvate kinase PKM isoform M1	0	993.683	80.9793	45	1570	3	1	531	58	7.71	5171.96	42	27039	45	1.13106e+10	3.64857e+08	28.4428
High	NX_Q14764-1	MVP	1	Major vault protein isoform Iso 1	0	990.339	69.0929	61	753	61	1	893	99.3	5.48	1892.02	56	7458	59	2.29875e+09	5.34593e+07	25.6719
High	NX_P13667-1	PDIA4	1	Protein disulfide-isomerase A4 isoform Iso 1	0	986.348	66.2016	59	736	59	1	645	72.9	5.07	2109.18	58	7533	59	2.84809e+09	7.49498e+07	26.1594
High	NX_Q9BVA1-1	TUBB2B	1	Tubulin beta-2B chain isoform Iso 1	0	984.198	85.1685	35	1557	1	1	445	49.9	4.89	4473.83	31	19009	35	3.02165e+10	1.59034e+09	30.5667
High	NX_P13797-1	PLS3	1	Plastin-3 isoform Iso 1	0	982.114	71.5873	53	600	46	1	630	70.8	5.6	1815.62	48	8910	53	3.47717e+09	9.15045e+07	26.4473
High	NX_P10809-1	HSPD1	1	60 kDa heat shock protein, mitochondrial isoform Iso 1	0	980.708	81.6754	50	1110	50	1	573	61	5.87	3489.39	48	16833	50	3.89023e+09	1.2157e+08	26.8572
High	NX_P15144-1	ANPEP	1	Aminopeptidase N isoform Iso 1	0	969.402	53.9814	54	1079	54	1	967	109.5	5.48	3120.09	50	12455	54	4.11921e+09	9.1538e+07	26.4479
High	NX_O60716-3	CTNND1	1	Catenin delta-1 isoform 1AC	0	967.698	67.3056	54	444	54	1	939	104.9	6.87	1365.48	50	5986	53	1.09464e+09	2.23396e+07	24.4131
High	NX_Q14697-1	GANAB	1	Neutral alpha-glucosidase AB isoform Iso 1	0	952.94	60.4873	51	568	1	1	944	106.8	6.14	1665.16	48	6305	51	2.49013e+09	5.79099e+07	25.7873
High	NX_P22314-2	UBA1	1	Ubiquitin-like modifier-activating enzyme 1 isoform Iso 2	0	952.204	66.4047	55	814	55	1	1018	113.7	5.6	2686.24	52	12416	54	2.98168e+09	5.73401e+07	25.773
High	NX_Q9P2E9-2	RRBP1	1	Ribosome-binding protein 1 isoform Iso 1	0	951.956	45.4158	66	496	2	1	1407	152.1	8.66	1541.79	63	8946	65	1.89003e+09	2.48688e+07	24.5678
High	NX_Q01813-1	PFKP	1	ATP-dependent 6-phosphofructokinase, platelet type isoform Iso 1	0	951.011	62.3724	54	774	48	1	784	85.5	7.55	2258.49	50	11900	54	3.52928e+09	1.1029e+08	26.7167
High	NX_Q5T4S7-2	UBR4	1	E3 ubiquitin-protein ligase UBR4 isoform Iso 2	0	949.918	28.9585	109	273	109	1	5204	575.6	6.01	692.61	106	2443	108	4.67822e+08	2.01648e+06	20.9434
High	NX_P02545-1	LMNA	1	Prelamin-A/C isoform A	0	942.546	75	65	1074	5	1	664	74.1	7.02	3039.45	63	17548	65	7.33247e+09	1.78841e+08	27.4141
High	NX_P49792-1	RANBP2	1	E3 SUMO-protein ligase RanBP2 isoform Iso 1	0	936.081	38.6476	88	260	69	1	3224	358	6.2	683.99	85	2513	88	4.29173e+08	2.60105e+06	21.3107
High	NX_Q14697-2	GANAB	1	Neutral alpha-glucosidase AB isoform Iso 2	0	934.746	58.9027	51	550	1	1	966	109.4	6.24	1591.81	48	6081	51	2.47516e+09	5.62536e+07	25.7454
High	NX_P50395-1	GDI2	1	Rab GDP dissociation inhibitor beta isoform Iso 1	0	922.155	82.6966	48	489	37	1	445	50.6	6.47	1582.38	47	6018	48	2.34491e+09	8.68484e+07	26.372
High	NX_Q08211-1	DHX9	1	ATP-dependent RNA helicase A isoform Iso 1	0	919.454	57.5591	62	458	62	1	1270	140.9	6.84	1311.96	59	6434	61	1.88172e+09	3.08478e+07	24.8787
High	NX_P02545-2	LMNA	1	Prelamin-A/C isoform C	0	912.343	75.3497	62	1023	2	1	572	65.1	6.84	2913.72	62	14692	62	7.23376e+09	1.95507e+08	27.5426
High	NX_P12956-1	XRCC6	1	X-ray repair cross-complementing protein 6 isoform Iso 1	0	908.604	68.3087	52	518	52	1	609	69.8	6.64	1553.75	49	5631	52	1.8237e+09	5.52636e+07	25.7198
High	NX_P12270-1	TPR	1	Nucleoprotein TPR isoform Iso 1	0	903.288	44.689	85	238	84	1	2363	267.1	5.02	623.75	83	2718	82	4.68188e+08	4.37559e+06	22.061
High	NX_P07942-1	LAMB1	1	Laminin subunit beta-1 isoform Iso 1	0	897.94	50.224	67	338	66	1	1786	197.9	4.94	890.33	62	2974	67	7.95194e+08	1.15245e+07	23.4582
High	NX_P04350-1	TUBB4A	1	Tubulin beta-4A chain isoform Iso 1	0	895.79	79.0541	31	1569	2	1	444	49.6	4.88	4390.96	27	19120	31	2.6977e+10	1.41984e+09	30.4031
High	NX_Q9Y4L1-1	HYOU1	1	Hypoxia up-regulated protein 1 isoform Iso 1	0	892.466	64.7648	59	634	59	1	999	111.3	5.22	1980.48	58	10459	58	2.23619e+09	4.0658e+07	25.277
High	NX_P07355-1	ANXA2	1	Annexin A2 isoform Iso 1	0	889.237	86.1357	51	2090	51	1	339	38.6	7.75	6157.28	48	35467	50	5.26388e+10	2.39267e+09	31.156
High	NX_O00410-1	IPO5	1	Importin-5 isoform Iso 1	0	879.221	59.9818	52	399	48	1	1097	123.6	4.94	1241.56	49	5052	51	8.69257e+08	1.64011e+07	23.9673
High	NX_Q13509-1	TUBB3	1	Tubulin beta-3 chain isoform Iso 1	0	878.566	81.3333	32	1258	13	1	450	50.4	4.93	3741.15	28	16029	32	2.60458e+10	1.37083e+09	30.3524
High	NX_Q71U36-1	TUBA1A	1	Tubulin alpha-1A chain isoform Iso 1	0	878.211	78.9357	40	4289	3	1	451	50.1	5.06	15622.4	37	76361	39	3.14105e+10	1.49574e+09	30.4782
High	NX_Q14195-2	DPYSL3	1	Dihydropyrimidinase-related protein 3 isoform LCRMP-4	0	877.075	72.6608	39	457	35	1	684	73.9	6.35	1419.62	39	6419	39	1.98487e+09	5.51353e+07	25.7165
High	NX_P34932-1	HSPA4	1	Heat shock 70 kDa protein 4 isoform Iso 1	0	871.779	75.8333	56	399	53	1	840	94.3	5.19	1173.77	52	4914	56	1.37318e+09	2.74636e+07	24.711
High	NX_P30101-1	PDIA3	1	Protein disulfide-isomerase A3 isoform Iso 1	0	867.493	69.1089	45	868	45	1	505	56.7	6.35	2845.32	43	12088	44	7.30065e+09	2.70395e+08	28.0105
High	NX_P53396-1	ACLY	1	ATP-citrate synthase isoform Iso 1	0	865.489	56.5849	60	512	60	1	1101	120.8	7.33	1413.17	60	7381	60	2.1206e+09	3.72035e+07	25.1489
High	NX_Q9BUF5-1	TUBB6	1	Tubulin beta-6 chain isoform Iso 1	0	864.897	84.5291	32	1316	16	1	446	49.8	4.88	3532.09	28	16886	32	1.62112e+10	8.53221e+08	29.6683
High	NX_Q7KZF4-1	SND1	1	Staphylococcal nuclease domain-containing protein 1 isoform Iso 1	0	860.349	63.8462	53	431	53	1	910	101.9	7.17	1278.12	49	4482	52	1.78534e+09	3.57068e+07	25.0897
High	NX_P68104-1	EEF1A1	1	Elongation factor 1-alpha 1 isoform Iso 1	0	860.246	75.1082	35	1946	19	1	462	50.1	9.01	5843.03	29	19204	35	1.47523e+10	7.76437e+08	29.5323
High	NX_Q14203-4	DCTN1	1	Dynactin subunit 1 isoform Iso 4	0	860.021	57.4621	58	291	57	1	1253	138.7	5.54	845.53	55	3354	58	7.24981e+08	1.2719e+07	23.6005
High	NX_Q14152-1	EIF3A	1	Eukaryotic translation initiation factor 3 subunit A isoform Iso 1	0	858.064	46.5268	74	480	74	1	1382	166.5	6.79	1219.73	69	5730	74	1.50795e+09	2.35617e+07	24.4899
High	NX_Q14980-1	NUMA1	1	Nuclear mitotic apparatus protein 1 isoform Iso 1	0	857.739	49.2671	79	222	78	1	2115	238.1	5.78	618.65	76	2508	77	3.30966e+08	2.82877e+06	21.4317
High	NX_Q12906-1	ILF3	1	Interleukin enhancer-binding factor 3 isoform Iso 1	0	846.741	72.0358	53	456	2	1	894	95.3	8.76	1101.34	39	5771	53	1.89781e+09	5.42232e+07	25.6924
High	NX_Q12906-7	ILF3	1	Interleukin enhancer-binding factor 3 isoform Iso 7	0	846.52	72.1604	53	458	2	1	898	95.7	8.81	1105.04	40	5776	53	1.90237e+09	5.28436e+07	25.6552
High	NX_P07237-1	P4HB	1	Protein disulfide-isomerase isoform Iso 1	0	844.556	75.5906	48	927	48	1	508	57.1	4.87	2401.29	41	13496	48	6.70271e+09	1.91506e+08	27.5128
High	NX_P29401-1	TKT	1	Transketolase isoform Iso 1	0	840.313	73.8363	42	886	42	1	623	67.8	7.66	2380.16	38	9277	42	3.54992e+09	1.26783e+08	26.9178
High	NX_Q99460-1	PSMD1	1	26S proteasome non-ATPase regulatory subunit 1 isoform Iso 1	0	830.203	60.4407	49	328	49	1	953	105.8	5.39	1008.67	48	3920	49	1.01124e+09	2.24721e+07	24.4216
High	NX_Q00341-1	HDLBP	1	Vigilin isoform Iso 1	0	830.018	53.0757	66	408	66	1	1268	141.4	6.87	1074.03	59	5166	64	1.30437e+09	1.97632e+07	24.2363
High	NX_Q9Y678-1	COPG1	1	Coatomer subunit gamma-1 isoform Iso 1	0	814.783	77.8032	54	390	49	1	874	97.7	5.47	1056.38	52	4655	54	1.33155e+09	2.71744e+07	24.6957
High	NX_Q86UP2-1	KTN1	1	Kinectin isoform Iso 1	0	811.219	52.8371	65	266	65	1	1357	156.2	5.64	762.07	63	3014	64	6.2648e+08	7.64e+06	22.8651
High	NX_Q9BQE3-1	TUBA1C	1	Tubulin alpha-1C chain isoform Iso 1	0	809.595	77.951	37	2700	3	1	449	49.9	5.1	9083.26	35	39080	36	2.8037e+10	1.33509e+09	30.3143
High	NX_Q9NYU2-1	UGGT1	1	UDP-glucose:glycoprotein glucosyltransferase 1 isoform Iso 1	0	798.552	51.5756	63	311	61	1	1555	177.1	5.63	881.63	59	3896	61	7.82213e+08	1.10171e+07	23.3932
High	NX_P26640-1	VARS	1	Valine--tRNA ligase isoform Iso 1	0	798.41	58.3861	61	371	61	1	1264	140.4	7.59	947.73	56	4783	61	1.15914e+09	2.10752e+07	24.329
High	NX_O75533-1	SF3B1	1	Splicing factor 3B subunit 1 isoform Iso 1	0	798.07	53.8344	57	298	57	1	1304	145.7	7.09	896.5	56	3376	54	7.47972e+08	1.24662e+07	23.5715
High	NX_P48643-1	CCT5	1	T-complex protein 1 subunit epsilon isoform Iso 1	0	795.077	81.3309	47	522	46	1	541	59.6	5.66	1416.96	43	6197	47	1.88048e+09	5.53082e+07	25.721
High	NX_P78371-1	CCT2	1	T-complex protein 1 subunit beta isoform Iso 1	0	793.595	75.7009	40	490	40	1	535	57.5	6.46	1556.12	38	8281	40	2.35504e+09	7.3595e+07	26.1331
High	NX_Q9Y2J2-2	EPB41L3	1	Band 4.1-like protein 3 isoform Iso 2	0	780.988	74.6821	58	264	6	1	865	96.5	5.43	691.64	53	2693	53	6.18204e+08	1.34392e+07	23.6799
High	NX_P53618-1	COPB1	1	Coatomer subunit beta isoform Iso 1	0	778.14	53.3054	46	331	46	1	953	107.1	6.05	914.05	43	3313	46	1.15761e+09	2.41168e+07	24.5235
High	NX_P27824-2	CANX	1	Calnexin isoform Iso 2	0	774.889	50.3987	40	476	39	1	627	71.5	4.7	1402.01	38	4532	39	3.35068e+09	1.34027e+08	26.998
High	NX_P33176-1	KIF5B	1	Kinesin-1 heavy chain isoform Iso 1	0	774.624	63.5514	55	345	55	1	963	109.6	6.51	988.93	53	4549	54	1.10707e+09	1.90874e+07	24.1861
High	NX_Q13200-1	PSMD2	1	26S proteasome non-ATPase regulatory subunit 2 isoform Iso 1	0	774.498	65.859	56	386	56	1	908	100.1	5.2	1059.21	54	5517	55	1.2564e+09	2.56408e+07	24.6119
High	NX_P21980-1	TGM2	1	Protein-glutamine gamma-glutamyltransferase 2 isoform Iso 1	0	773.417	70.7424	44	1034	44	1	687	77.3	5.22	3157.7	40	13527	44	4.05171e+09	1.26616e+08	26.9159
High	NX_P31948-1	STIP1	1	Stress-induced-phosphoprotein 1 isoform Iso 1	0	770.355	70.3499	54	460	54	1	543	62.6	6.8	1180.48	51	5554	54	1.84459e+09	5.12387e+07	25.6107
High	NX_Q92598-1	HSPH1	1	Heat shock protein 105 kDa isoform Alpha	0	769.408	63.0536	48	296	45	1	858	96.8	5.39	837.3	46	3388	47	8.78599e+08	1.91e+07	24.1871
High	NX_Q9BSJ8-1	ESYT1	1	Extended synaptotagmin-1 isoform Iso 1	0	769.206	56.7935	54	394	54	1	1104	122.8	5.83	1191.45	53	5529	54	1.16995e+09	2.54337e+07	24.6002
High	NX_Q16555-1	DPYSL2	1	Dihydropyrimidinase-related protein 2 isoform Iso 1	0	767.318	80.5944	32	527	28	1	572	62.3	6.38	1661.18	31	7792	32	2.41719e+09	8.0573e+07	26.2638
High	NX_Q15075-1	EEA1	1	Early endosome antigen 1 isoform Iso 1	0	766.511	56.5556	79	275	79	1	1411	162.4	5.68	730.38	75	3962	78	6.6254e+08	8.28175e+06	22.9815
High	NX_P11216-1	PYGB	1	Glycogen phosphorylase, brain form isoform Iso 1	0	763.005	64.8873	55	281	47	1	843	96.6	6.86	770.26	54	3917	54	8.19976e+08	1.67342e+07	23.9963
High	NX_P06576-1	ATP5B	1	ATP synthase subunit beta, mitochondrial isoform Iso 1	0	760.08	74.6692	29	842	29	1	529	56.5	5.4	2425.63	26	11133	29	3.95341e+09	1.36324e+08	27.0225
High	NX_P13010-1	XRCC5	1	X-ray repair cross-complementing protein 5 isoform Iso 1	0	759.415	63.388	49	515	48	1	732	82.7	5.81	1248.88	47	4881	49	1.76335e+09	4.6404e+07	25.4677
High	NX_Q9P2J5-1	LARS	1	Leucine--tRNA ligase, cytoplasmic isoform Iso 1	0	757.949	58.0782	60	327	60	1	1176	134.4	7.3	875.11	58	3881	59	7.82686e+08	1.30448e+07	23.637
High	NX_Q16363-1	LAMA4	1	Laminin subunit alpha-4 isoform Iso 1	0	742.551	39.7148	58	241	58	1	1823	202.4	6.28	698.22	58	2148	58	4.52581e+08	5.08518e+06	22.2779
High	NX_Q13263-1	TRIM28	1	Transcription intermediary factor 1-beta isoform Iso 1	0	738.047	68.8623	38	349	38	1	835	88.5	5.77	705.94	28	3274	38	9.64283e+08	3.44387e+07	25.0375
High	NX_P40939-1	HADHA	1	Trifunctional enzyme subunit alpha, mitochondrial isoform Iso 1	0	736.611	65.1376	45	461	45	1	763	82.9	9.04	1398.63	43	5517	44	1.61003e+09	4.02507e+07	25.2625
High	NX_O00159-1	MYO1C	1	Unconventional myosin-Ic isoform Iso 1	0	735.015	57.2907	60	369	2	1	1063	121.6	9.41	990.7	59	4906	59	1.38993e+09	2.43847e+07	24.5395
High	NX_Q8WUM4-1	PDCD6IP	1	Programmed cell death 6-interacting protein isoform Iso 1	0	734.54	66.8203	56	349	56	1	868	96	6.52	917.59	53	4245	56	1.17402e+09	2.44587e+07	24.5438
High	NX_Q9NY15-1	STAB1	1	Stabilin-1 isoform Iso 1	0	733.827	37.393	62	212	62	1	2570	275.3	6.49	622.29	59	2705	61	3.46499e+08	3.09374e+06	21.5609
High	NX_Q96QV1-1	HHIP	1	Hedgehog-interacting protein isoform Iso 1	0	730.979	59.7143	43	384	42	1	700	78.8	7.9	1152.83	41	5714	43	1.4356e+09	3.68102e+07	25.1336
High	NX_Q04637-4	EIF4G1	1	Eukaryotic translation initiation factor 4 gamma 1 isoform C	0	730.041	42.1296	60	407	2	1	1512	166.5	5.21	965.46	55	4390	60	1.22956e+09	1.98317e+07	24.2413
High	NX_Q9C0C2-1	TNKS1BP1	1	182 kDa tankyrase-1-binding protein isoform Iso 1	0	728.554	59.9769	61	215	61	1	1729	181.7	4.86	654.3	52	3067	59	4.02441e+08	4.90782e+06	22.2267
High	NX_O75083-1	WDR1	1	WD repeat-containing protein 1 isoform Iso 1	0	728.418	77.0627	39	700	39	1	606	66.2	6.65	2175.52	37	10432	38	3.11308e+09	1.00422e+08	26.5815
High	NX_P38646-1	HSPA9	1	Stress-70 protein, mitochondrial isoform Iso 1	0	726.907	59.7938	46	414	45	1	679	73.6	6.16	1181.71	46	7584	45	1.94314e+09	5.11353e+07	25.6078
High	NX_O00159-2	MYO1C	1	Unconventional myosin-Ic isoform Iso 2	0	723.742	57.6848	59	354	1	1	1028	117.8	9.41	975.65	59	4748	58	1.35556e+09	2.51029e+07	24.5814
High	NX_Q04637-8	EIF4G1	1	Eukaryotic translation initiation factor 4 gamma 1 isoform Iso 8	0	722.11	41.3125	60	404	2	1	1600	175.5	5.33	961.15	55	4299	60	1.23354e+09	1.958e+07	24.2229
High	NX_P00558-1	PGK1	1	Phosphoglycerate kinase 1 isoform Iso 1	0	721.853	81.295	36	696	36	1	417	44.6	8.1	2063.03	35	9526	36	4.24785e+09	1.69914e+08	27.3402
High	NX_P52272-1	HNRNPM	1	Heterogeneous nuclear ribonucleoprotein M isoform Iso 1	0	718.374	73.2877	53	583	53	1	730	77.5	8.7	1474.38	50	8638	52	2.53271e+09	5.62823e+07	25.7462
High	NX_Q9Y2J2-1	EPB41L3	1	Band 4.1-like protein 3 isoform Iso 1	0	713.534	54.7378	54	246	2	1	1087	120.6	5.19	638.17	49	2629	48	5.84509e+08	1.1461e+07	23.4502
High	NX_P50990-1	CCT8	1	T-complex protein 1 subunit theta isoform Iso 1	0	712.465	81.2044	45	419	45	1	548	59.6	5.6	1145.66	44	5994	44	2.04737e+09	5.53343e+07	25.7217
High	NX_P27797-1	CALR	1	Calreticulin isoform Iso 1	0	710.555	77.2182	33	993	33	1	417	48.1	4.44	2754.67	30	8944	33	7.24102e+09	3.81106e+08	28.5056
High	NX_P16284-1	PECAM1	1	Platelet endothelial cell adhesion molecule isoform Long	0	709.056	56.0976	39	435	2	1	738	82.5	6.99	1369.66	38	5072	39	1.74403e+09	4.05588e+07	25.2735
High	NX_O00571-1	DDX3X	1	ATP-dependent RNA helicase DDX3X isoform Iso 1	0	705.645	68.5801	47	434	46	1	662	73.2	7.18	1172.4	46	6493	44	1.91548e+09	4.91148e+07	25.5497
High	NX_Q00839-1	HNRNPU	1	Heterogeneous nuclear ribonucleoprotein U isoform Long	0	705.107	58.6667	51	488	50	1	825	90.5	6	1228.77	45	6464	51	2.56864e+09	7.78377e+07	26.214
High	NX_Q9Y2D5-6	AKAP2	1	A-kinase anchor protein 2 isoform Iso 4	0	704.578	40	36	285	36	1	1090	120.6	5.05	880.83	32	3408	36	7.56503e+08	1.64457e+07	23.9712
High	NX_P41252-1	IARS	1	Isoleucine--tRNA ligase, cytoplasmic isoform Iso 1	0	702.342	51.7433	58	294	58	1	1262	144.4	6.15	808.51	57	2876	55	8.39007e+08	1.44656e+07	23.7861
High	NX_Q02218-1	OGDH	1	2-oxoglutarate dehydrogenase, mitochondrial isoform Iso 1	0	698.336	61.0948	53	240	53	1	1023	115.9	6.86	647.87	49	2460	51	6.28167e+08	1.33652e+07	23.672
High	NX_Q16881-1	TXNRD1	1	Thioredoxin reductase 1, cytoplasmic isoform Iso 1	0	697.541	59.7843	32	450	1	1	649	70.9	7.39	1502.78	30	6616	31	1.29983e+09	4.06197e+07	25.2757
High	NX_P17655-1	CAPN2	1	Calpain-2 catalytic subunit isoform Iso 1	0	695.892	65.4286	40	488	40	1	700	79.9	4.98	1386.62	37	5454	38	1.61343e+09	4.88917e+07	25.5431
High	NX_Q07065-1	CKAP4	1	Cytoskeleton-associated protein 4 isoform Iso 1	0	692.769	64.7841	44	712	41	1	602	66	5.92	2106.21	42	12502	44	4.05849e+09	1.06802e+08	26.6704
High	NX_Q9UH65-1	SWAP70	1	Switch-associated protein 70 isoform Iso 1	0	686.957	63.0769	50	254	50	1	585	69	5.87	747.9	46	3983	49	1.05486e+09	2.77595e+07	24.7265
High	NX_P43121-1	MCAM	1	Cell surface glycoprotein MUC18 isoform Iso 1	0	685.867	56.0372	36	561	36	1	646	71.6	5.76	1704.89	34	6748	36	2.05803e+09	6.43134e+07	25.9386
High	NX_Q9NZN4-1	EHD2	1	EH domain-containing protein 2 isoform Iso 1	0	685.377	78.6372	42	417	36	1	543	61.1	6.46	1206.1	39	4708	42	1.45863e+09	4.86209e+07	25.5351
High	NX_P68366-1	TUBA4A	1	Tubulin alpha-4A chain isoform Iso 1	0	683.155	55.8036	30	3682	3	1	448	49.9	5.06	13941.3	29	66901	29	2.51848e+10	1.19928e+09	30.1595
High	NX_P04083-1	ANXA1	1	Annexin A1 isoform Iso 1	0	681.321	77.7457	31	1031	31	1	346	38.7	7.02	3253.23	30	19396	31	6.9847e+09	3.67616e+08	28.4536
High	NX_P43243-1	MATR3	1	Matrin-3 isoform Iso 1	0	679.979	50.2952	45	377	45	1	847	94.6	6.25	1015.19	42	3911	44	1.47495e+09	3.88144e+07	25.2101
High	NX_Q16881-5	TXNRD1	1	Thioredoxin reductase 1, cytoplasmic isoform Iso 5	0	673.896	75.3507	32	446	1	1	499	54.7	6.47	1483.18	30	6558	31	1.30068e+09	5.20271e+07	25.6328
High	NX_P49368-1	CCT3	1	T-complex protein 1 subunit gamma isoform Iso 1	0	673.762	74.8624	45	460	45	1	545	60.5	6.49	1312.02	45	6206	45	2.14963e+09	6.93428e+07	26.0472
High	NX_P04075-1	ALDOA	1	Fructose-bisphosphate aldolase A isoform Iso 1	0	673.362	90.6593	36	1276	31	1	364	39.4	8.09	3349.06	33	9557	36	5.75694e+09	2.61679e+08	27.9632
High	NX_P17987-1	TCP1	1	T-complex protein 1 subunit alpha isoform Iso 1	0	665.264	80.2158	38	410	38	1	556	60.3	6.11	1141.98	35	6190	38	1.76731e+09	5.701e+07	25.7647
High	NX_P49588-1	AARS	1	Alanine--tRNA ligase, cytoplasmic isoform Iso 1	0	665.262	64.3595	48	260	48	1	968	106.7	5.53	752.26	45	3452	46	5.78517e+08	1.15703e+07	23.4639
High	NX_P09651-1	HNRNPA1	1	Heterogeneous nuclear ribonucleoprotein A1 isoform A1-B	0	665.017	63.7097	28	691	9	1	372	38.7	9.13	2102.61	27	7149	28	4.26082e+09	2.36712e+08	27.8186
High	NX_Q92499-1	DDX1	1	ATP-dependent RNA helicase DDX1 isoform Iso 1	0	664.962	61.2162	45	315	45	1	740	82.4	7.23	930.6	45	2758	45	8.34561e+08	2.1399e+07	24.351
High	NX_Q86VP6-1	CAND1	1	Cullin-associated NEDD8-dissociated protein 1 isoform Iso 1	0	664.93	55.3659	56	307	54	1	1230	136.3	5.78	733	53	3446	53	9.48027e+08	1.55414e+07	23.8896
High	NX_Q9UM54-6	MYO6	1	Unconventional myosin-VI isoform Iso 6	0	664.323	54.3969	60	204	60	1	1285	148.6	8.56	527.47	58	2128	60	5.37845e+08	8.02754e+06	22.9365
High	NX_Q13045-1	FLII	1	Protein flightless-1 homolog isoform Iso 1	0	663.907	48.6998	49	272	3	1	1269	144.7	6.05	783.38	47	3657	49	5.96754e+08	9.78285e+06	23.2218
High	NX_P18669-1	PGAM1	1	Phosphoglycerate mutase 1 isoform Iso 1	0	662.203	77.5591	23	397	15	1	254	28.8	7.18	1282.68	23	4139	23	2.28985e+09	1.76142e+08	27.3922
High	NX_O60506-1	SYNCRIP	1	Heterogeneous nuclear ribonucleoprotein Q isoform Iso 1	0	661.619	55.6982	38	407	3	1	623	69.6	8.59	1238.19	37	4495	38	1.61688e+09	5.05274e+07	25.5906
High	NX_Q5VYK3-1	ECM29	1	Proteasome-associated protein ECM29 homolog isoform Iso 1	0	659.119	42.1138	60	226	60	1	1845	204.2	7.12	611.07	60	2269	59	4.62414e+08	5.02624e+06	22.261
High	NX_O00429-1	DNM1L	1	Dynamin-1-like protein isoform Iso 1	0	657.243	77.1739	48	263	3	1	736	81.8	6.81	781.04	47	3947	47	5.15691e+08	1.03138e+07	23.2981
High	NX_P41250-1	GARS	1	Glycine--tRNA ligase isoform Iso 1	0	654.952	67.253	45	372	45	1	739	83.1	7.03	1143.39	45	4057	43	1.04633e+09	2.55202e+07	24.6051
High	NX_Q16658-1	FSCN1	1	Fascin isoform Iso 1	0	653.199	80.5274	38	851	38	1	493	54.5	7.24	2519.76	37	9478	36	2.83637e+09	1.01299e+08	26.594
High	NX_Q5JRX3-1	PITRM1	1	Presequence protease, mitochondrial isoform Iso 1	0	653.142	61.0415	48	264	48	1	1037	117.3	6.92	714.5	46	2084	48	7.14914e+08	1.32392e+07	23.6583
High	NX_Q92896-2	GLG1	1	Golgi apparatus protein 1 isoform Iso 2	0	652.182	52.4522	58	238	58	1	1203	137.1	6.9	653.45	54	3019	57	6.09127e+08	9.66867e+06	23.2049
High	NX_P0DMV9-1	HSPA1B	1	Heat shock 70 kDa protein 1B isoform Iso 1	0	651.085	65.3666	39	467	22	1	641	70	5.66	1254.5	36	7832	38	3.05185e+09	9.53704e+07	26.507
High	NX_Q15029-1	EFTUD2	1	116 kDa U5 small nuclear ribonucleoprotein component isoform Iso 1	0	648.892	71.1934	50	233	49	1	972	109.4	5	607.36	47	2626	48	7.31742e+08	1.4072e+07	23.7463
High	NX_O00429-4	DNM1L	1	Dynamin-1-like protein isoform Iso 3	0	648.539	77.6824	47	256	2	1	699	78.1	6.81	756.14	46	3698	46	5.10388e+08	1.04161e+07	23.3123
High	NX_Q02809-2	PLOD1	1	Procollagen-lysine,2-oxoglutarate 5-dioxygenase 1 isoform Iso 2	0	648.531	56.9767	40	323	39	1	774	88.2	7.11	952.17	40	4324	40	1.36878e+09	2.85162e+07	24.7653
High	NX_Q14974-1	KPNB1	1	Importin subunit beta-1 isoform Iso 1	0	644.669	56.0502	38	398	38	1	876	97.1	4.78	1175.84	35	6246	38	1.83898e+09	5.25422e+07	25.647
High	NX_Q99832-1	CCT7	1	T-complex protein 1 subunit eta isoform Iso 1	0	638.128	81.9521	46	458	46	1	543	59.3	7.65	1440.67	44	6585	44	1.60615e+09	5.18111e+07	25.6268
High	NX_P11047-1	LAMC1	1	Laminin subunit gamma-1 isoform Iso 1	0	636.062	43.0702	53	229	53	1	1609	177.5	5.12	616.45	50	2358	52	4.60584e+08	6.7733e+06	22.6914
High	NX_P16284-2	PECAM1	1	Platelet endothelial cell adhesion molecule isoform Delta12	0	636.038	55	38	403	1	1	720	80.4	6.93	1253.05	37	4796	38	1.67637e+09	4.19093e+07	25.3208
High	NX_P36578-1	RPL4	1	60S ribosomal protein L4 isoform Iso 1	0	633.904	54.3326	34	492	34	1	427	47.7	11.06	1289.28	32	6990	34	2.37704e+09	1.39826e+08	27.0591
High	NX_Q03001-7	DST	1	Dystonin isoform Iso 1	0	633.211	15.8653	76	132	23	1	7570	860.1	5.25	298.72	73	705	70	1.62017e+08	381216	18.5402
High	NX_Q99798-1	ACO2	1	Aconitate hydratase, mitochondrial isoform Iso 1	0	631.478	55.641	41	301	41	1	780	85.4	7.61	990.17	39	4178	41	7.25883e+08	1.96185e+07	24.2257
High	NX_P12268-1	IMPDH2	1	Inosine-5'-monophosphate dehydrogenase 2 isoform Iso 1	0	628.172	64.3969	30	210	28	1	514	55.8	6.9	713.84	29	3272	30	7.31895e+08	3.48522e+07	25.0547
High	NX_Q13045-2	FLII	1	Protein flightless-1 homolog isoform Iso 2	0	625.933	49.0939	47	265	1	1	1214	138.4	6.07	754.09	45	3629	47	5.84611e+08	9.74352e+06	23.216
High	NX_P61978-2	HNRNPK	1	Heterogeneous nuclear ribonucleoprotein K isoform Iso 2	0	625.775	79.5259	33	776	2	1	464	51	5.33	2136.76	29	8379	33	3.38615e+09	1.35446e+08	27.0131
High	NX_P04843-1	RPN1	1	Dolichyl-diphosphooligosaccharide--protein glycosyltransferase subunit 1 isoform Iso 1	0	624.809	65.4036	35	407	35	1	607	68.5	6.38	1252.79	35	6217	35	2.02414e+09	5.62261e+07	25.7447
High	NX_Q14573-1	ITPR3	1	Inositol 1,4,5-trisphosphate receptor type 3 isoform Iso 1	0	623.741	32.9465	65	197	60	1	2671	303.9	6.48	509.47	62	1613	64	3.54281e+08	2.64389e+06	21.3342
High	NX_P06748-1	NPM1	1	Nucleophosmin isoform Iso 1	0	622.049	74.4898	24	1038	24	1	294	32.6	4.78	3440.93	15	6250	23	3.14571e+09	2.62142e+08	27.9658
High	NX_P04844-1	RPN2	1	Dolichyl-diphosphooligosaccharide--protein glycosyltransferase subunit 2 isoform Iso 1	0	621.239	54.3582	28	268	28	1	631	69.2	5.69	917.55	24	4479	28	8.98268e+08	4.08304e+07	25.2831
High	NX_P35241-5	RDX	1	Radixin isoform Iso 5	0	621.22	56.1258	43	629	22	1	604	71	6.71	1492.55	43	6029	43	4.39485e+09	1.25567e+08	26.9039
High	NX_P09874-1	PARP1	1	Poly [ADP-ribose] polymerase 1 isoform Iso 1	0	619.745	59.9606	48	216	48	1	1014	113	8.88	574.37	43	2052	47	6.44481e+08	1.26369e+07	23.5911
High	NX_P35606-1	COPB2	1	Coatomer subunit beta' isoform Iso 1	0	618.676	59.6026	43	306	43	1	906	102.4	5.27	855.25	41	3969	43	1.23235e+09	2.67901e+07	24.6752
High	NX_P63241-1	EIF5A	1	Eukaryotic translation initiation factor 5A-1 isoform Iso 1	0	617.692	88.3117	19	482	2	1	154	16.8	5.24	1248.45	17	6702	19	1.90251e+09	2.37814e+08	27.8253
High	NX_P50454-1	SERPINH1	1	Serpin H1 isoform Iso 1	0	617.134	69.1388	29	434	29	1	418	46.4	8.69	1403.73	28	6983	28	3.57259e+09	1.5533e+08	27.2108
High	NX_P05121-1	SERPINE1	1	Plasminogen activator inhibitor 1 isoform Iso 1	0	616.119	72.8856	29	847	29	1	402	45	7.2	2275.29	27	9717	29	6.14335e+09	3.23334e+08	28.2684
High	NX_P56192-1	MARS	1	Methionine--tRNA ligase, cytoplasmic isoform Iso 1	0	616.112	55.6667	39	198	39	1	900	101.1	6.16	586.44	38	2319	39	5.51444e+08	1.45117e+07	23.7907
High	NX_Q01518-1	CAP1	1	Adenylyl cyclase-associated protein 1 isoform Iso 1	0	615.016	70.7368	39	367	1	1	475	51.9	8.06	1055.32	37	3787	38	2.36733e+09	8.45475e+07	26.3333
High	NX_P30153-1	PPP2R1A	1	Serine/threonine-protein phosphatase 2A 65 kDa regulatory subunit A alpha isoform isoform Iso 1	0	614.96	65.1952	35	322	27	1	589	65.3	5.11	933.87	34	5369	34	1.13011e+09	3.5316e+07	25.0738
High	NX_Q14839-2	CHD4	1	Chromodomain-helicase-DNA-binding protein 4 isoform Iso 2	0	613.217	38.299	58	194	43	1	1940	220.7	5.97	502.38	55	1516	58	3.8081e+08	4.37713e+06	22.0616
High	NX_P35555-1	FBN1	1	Fibrillin-1 isoform Iso 1	0	612.562	31.9053	59	157	56	1	2871	312	4.93	431.99	58	1707	56	2.52136e+08	1.75095e+06	20.7397
High	NX_Q01518-2	CAP1	1	Adenylyl cyclase-associated protein 1 isoform Iso 2	0	610.789	70.6751	39	357	1	1	474	51.8	8.06	994.88	37	3549	38	1.94743e+09	6.95512e+07	26.0516
High	NX_P35222-1	CTNNB1	1	Catenin beta-1 isoform Iso 1	0	610.46	67.7337	40	282	34	1	781	85.4	5.86	735.5	34	4953	39	8.9934e+08	2.19351e+07	24.3867
High	NX_Q7L576-1	CYFIP1	1	Cytoplasmic FMR1-interacting protein 1 isoform Iso 1	0	609.184	44.1341	58	215	34	1	1253	145.1	6.9	604.29	57	2825	57	5.89511e+08	9.21111e+06	23.1349
High	NX_P60842-1	EIF4A1	1	Eukaryotic initiation factor 4A-I isoform Iso 1	0	609.046	76.601	33	631	17	1	406	46.1	5.48	2019.01	32	9190	33	3.76132e+09	1.70969e+08	27.3492
High	NX_Q5SW79-1	CEP170	1	Centrosomal protein of 170 kDa isoform Iso 1	0	607.35	45.5808	62	208	4	1	1584	175.2	7.11	487.05	58	1602	61	4.09325e+08	4.81559e+06	22.1993
High	NX_Q05682-4	CALD1	1	Caldesmon isoform Iso 4	0	605.083	57.4349	40	437	39	1	538	62.6	6.37	1183.45	38	5280	40	2.25873e+09	1.02669e+08	26.6134
High	NX_P23381-1	WARS	1	Tryptophan--tRNA ligase, cytoplasmic isoform Iso 1	0	602.094	76.6454	32	249	32	1	471	53.1	6.23	696.45	28	3272	32	1.09716e+09	4.57149e+07	25.4462
High	NX_O60506-3	SYNCRIP	1	Heterogeneous nuclear ribonucleoprotein Q isoform Iso 3	0	601.417	55.3381	36	386	1	1	562	62.6	7.56	1152.73	35	4373	36	1.59102e+09	5.48629e+07	25.7093
High	NX_Q16643-1	DBN1	1	Drebrin isoform Iso 1	0	600.433	62.8659	34	482	34	1	649	71.4	4.45	1355.24	31	4806	33	1.61115e+09	6.71312e+07	26.0005
High	NX_P22102-1	GART	1	Trifunctional purine biosynthetic protein adenosine-3 isoform Long	0	599.671	51.5842	42	244	42	1	1010	107.7	6.7	754.15	40	3973	41	6.51554e+08	1.3574e+07	23.6943
High	NX_P51991-2	HNRNPA3	1	Heterogeneous nuclear ribonucleoprotein A3 isoform Iso 2	0	598.897	52.5281	28	325	2	1	356	37	8.31	1104.43	28	4476	28	1.83042e+09	1.0169e+08	26.5996
High	NX_O95373-1	IPO7	1	Importin-7 isoform Iso 1	0	596.991	36.9942	40	214	40	1	1038	119.4	4.82	669.62	38	2668	40	5.79407e+08	1.44852e+07	23.7881
High	NX_P52209-1	PGD	1	6-phosphogluconate dehydrogenase, decarboxylating isoform Iso 1	0	596.44	73.913	36	439	36	1	483	53.1	7.23	1215.11	33	5623	35	2.49966e+09	1.13621e+08	26.7597
High	NX_Q9UDY2-1	TJP2	1	Tight junction protein ZO-2 isoform A1	0	592.883	57.563	58	313	58	1	1190	133.9	7.4	853.94	55	3175	56	8.635e+08	1.28881e+07	23.6195
High	NX_P22626-1	HNRNPA2B1	1	Heterogeneous nuclear ribonucleoproteins A2/B1 isoform B1	0	591.177	66.5722	29	662	24	1	353	37.4	8.95	2308.66	29	12250	28	3.59584e+09	1.89255e+08	27.4958
High	NX_P16615-1	ATP2A2	1	Sarcoplasmic/endoplasmic reticulum calcium ATPase 2 isoform Iso 1	0	590.506	43.858	43	288	43	1	1042	114.7	5.34	872.74	41	3770	42	8.00008e+08	1.73915e+07	24.0519
High	NX_P11586-1	MTHFD1	1	C-1-tetrahydrofolate synthase, cytoplasmic isoform Iso 1	0	590.325	60.4278	49	225	49	1	935	101.5	7.3	633.19	46	2591	47	6.80336e+08	1.33399e+07	23.6692
High	NX_P51991-1	HNRNPA3	1	Heterogeneous nuclear ribonucleoprotein A3 isoform Iso 1	0	586.722	54.4974	29	355	3	1	378	39.6	9.01	1130.23	29	4404	29	2.14783e+09	1.13044e+08	26.7523
High	NX_P20810-6	CAST	1	Calpastatin isoform Iso 6	0	586.381	51.7067	37	193	37	1	791	84.9	5.36	492.89	27	1495	37	4.13472e+08	1.03368e+07	23.3013
High	NX_P68133-1	ACTA1	1	Actin, alpha skeletal muscle isoform Iso 1	0	584.4	56.7639	31	2084	11	1	377	42	5.39	4676.36	30	20119	30	1.27592e+11	6.37962e+09	32.5708
High	NX_P55060-1	CSE1L	1	Exportin-2 isoform Iso 1	0	584.264	54.9949	44	238	44	1	971	110.3	5.77	664.13	43	3156	43	8.36756e+08	1.60915e+07	23.9398
High	NX_P11940-1	PABPC1	1	Polyadenylate-binding protein 1 isoform Iso 1	0	584.094	66.3522	37	391	12	1	636	70.6	9.5	1152.05	35	6183	36	1.83297e+09	5.72804e+07	25.7715
High	NX_Q86UX7-1	FERMT3	1	Fermitin family homolog 3 isoform Iso 1	0	581.769	67.3163	39	299	39	1	667	75.9	6.98	947.84	38	4643	37	9.38917e+08	2.6081e+07	24.6365
High	NX_Q96HC4-1	PDLIM5	1	PDZ and LIM domain protein 5 isoform Iso 1	0	581.588	59.2282	33	321	8	1	596	63.9	8.21	783.49	31	3499	33	1.23445e+09	4.11483e+07	25.2943
High	NX_Q9H4M9-1	EHD1	1	EH domain-containing protein 1 isoform Iso 1	0	579.525	75.6554	42	293	29	1	534	60.6	6.83	816.69	40	3819	39	1.04942e+09	3.61869e+07	25.109
High	NX_Q9Y5S2-1	CDC42BPB	1	Serine/threonine-protein kinase MRCK beta isoform Iso 1	0	579.446	41.9638	59	158	51	1	1711	194.2	6.37	433.26	57	1541	57	2.95329e+08	3.73834e+06	21.834
High	NX_Q86V48-1	LUZP1	1	Leucine zipper protein 1 isoform Iso 1	0	578.581	55.948	53	195	53	1	1076	120.2	8.5	531.32	50	2530	53	4.4354e+08	6.93031e+06	22.7245
High	NX_O15067-1	PFAS	1	Phosphoribosylformylglycinamidine synthase isoform Iso 1	0	576.713	45.142	42	187	42	1	1338	144.6	5.76	552.6	39	2552	42	5.86513e+08	1.04734e+07	23.3202
High	NX_P00338-1	LDHA	1	L-lactate dehydrogenase A chain isoform Iso 1	0	575.621	85.5422	29	385	28	1	332	36.7	8.27	927.92	26	7055	29	2.79901e+09	1.55501e+08	27.2123
High	NX_Q9NR30-1	DDX21	1	Nucleolar RNA helicase 2 isoform Iso 1	0	574.966	54.023	44	266	42	1	783	87.3	9.28	815.19	44	2814	44	8.89764e+08	2.22441e+07	24.4069
High	NX_P61978-3	HNRNPK	1	Heterogeneous nuclear ribonucleoprotein K isoform Iso 3	0	574.06	78.4091	33	755	2	1	440	48.5	5.54	2173.81	31	8549	33	3.36045e+09	1.29248e+08	26.9456
High	NX_P50991-1	CCT4	1	T-complex protein 1 subunit delta isoform Iso 1	0	571.493	67.5325	36	456	35	1	539	57.9	7.83	1344.71	34	6755	36	1.72621e+09	5.3944e+07	25.685
High	NX_P05023-1	ATP1A1	1	Sodium/potassium-transporting ATPase subunit alpha-1 isoform Iso 1	0	571.13	51.2219	52	320	51	1	1023	112.8	5.49	831.41	50	3362	51	9.08275e+08	2.01839e+07	24.2667
High	NX_O43852-3	CALU	1	Calumenin isoform Iso 3	0	571.014	71.8266	25	582	6	1	323	38	4.63	2019.34	24	4922	24	1.52977e+09	8.99866e+07	26.4232
High	NX_P42892-2	ECE1	1	Endothelin-converting enzyme 1 isoform A	0	565.647	50.7916	36	264	2	1	758	85.8	6.49	759.81	35	3156	36	5.87425e+08	1.39863e+07	23.7375
High	NX_Q9P0K7-2	RAI14	1	Ankycorbin isoform Iso 2	0	565.589	50.8647	52	178	51	1	983	110.4	6.11	477.87	52	2003	51	3.98435e+08	6.99008e+06	22.7369
High	NX_Q5SW79-3	CEP170	1	Centrosomal protein of 170 kDa isoform Iso 3	0	565.302	47.4428	59	191	1	1	1486	164.4	7.24	421.64	55	1382	58	3.84965e+08	4.93545e+06	22.2348
High	NX_Q15084-2	PDIA6	1	Protein disulfide-isomerase A6 isoform Iso 2	0	564.142	50.4065	26	359	26	1	492	53.9	5.33	1161.23	24	5971	26	1.91074e+09	1.12396e+08	26.744
High	NX_P40227-1	CCT6A	1	T-complex protein 1 subunit zeta isoform Iso 1	0	563.64	69.1149	36	371	36	1	531	58	6.68	1121.03	35	5603	36	1.60152e+09	6.15968e+07	25.8764
High	NX_Q15436-1	SEC23A	1	Protein transport protein Sec23A isoform Iso 1	0	561.31	63.268	37	260	34	1	765	86.1	7.08	810.49	32	4149	37	8.10626e+08	2.19088e+07	24.385
High	NX_Q12888-2	TP53BP1	1	TP53-binding protein 1 isoform Iso 2	0	557.072	41.0218	46	121	46	1	1977	214	4.7	314.14	41	1292	43	1.9782e+08	2.24796e+06	21.1002
High	NX_P55884-2	EIF3B	1	Eukaryotic translation initiation factor 3 subunit B isoform Iso 2	0	556.428	52.921	43	242	43	1	873	99	5.08	671.76	41	2326	43	8.32517e+08	2.19083e+07	24.385
High	NX_P63010-2	AP2B1	1	AP-2 complex subunit beta isoform Iso 2	0	556.135	50.5783	43	297	23	1	951	105.6	5.34	855.55	41	3811	43	9.70899e+08	2.31166e+07	24.4624
High	NX_P13489-1	RNH1	1	Ribonuclease inhibitor isoform Iso 1	0	555.528	85.4664	29	355	29	1	461	49.9	4.82	1033.55	27	6986	29	1.07188e+09	4.12262e+07	25.2971
High	NX_Q9Y4I1-1	MYO5A	1	Unconventional myosin-Va isoform Iso 1	0	553.5	36.496	58	183	55	1	1855	215.3	8.48	495.83	58	1635	58	4.28864e+08	4.20455e+06	22.0035
High	NX_Q07866-6	KLC1	1	Kinesin light chain 1 isoform N	0	552.075	60.9873	45	165	3	1	628	71	6.67	484.34	45	2066	44	4.27286e+08	1.15483e+07	23.4612
High	NX_P42892-3	ECE1	1	Endothelin-converting enzyme 1 isoform C	0	550.302	51.5915	36	260	2	1	754	85.5	5.8	753	36	3123	36	5.74314e+08	1.43578e+07	23.7753
High	NX_P35998-1	PSMC2	1	26S proteasome regulatory subunit 7 isoform Iso 1	0	549.837	72.2864	37	263	37	1	433	48.6	5.95	738.13	34	3262	37	8.42832e+08	3.24166e+07	24.9502
High	NX_P17301-1	ITGA2	1	Integrin alpha-2 isoform Iso 1	0	548.435	43.0144	38	252	38	1	1181	129.2	5.31	785.19	36	4343	38	7.81371e+08	1.73638e+07	24.0496
High	NX_P54136-1	RARS	1	Arginine--tRNA ligase, cytoplasmic isoform Complexed	0	547.579	71.2121	48	287	6	1	660	75.3	6.68	755.4	48	3922	45	9.32217e+08	2.5195e+07	24.5866
High	NX_O60841-1	EIF5B	1	Eukaryotic translation initiation factor 5B isoform Iso 1	0	546.737	37.1311	41	172	41	1	1220	138.7	5.49	444.4	40	1511	39	4.33471e+08	8.49943e+06	23.0189
High	NX_P08758-1	ANXA5	1	Annexin A5 isoform Iso 1	0	543.876	82.5	33	914	32	1	320	35.9	5.05	2746.15	32	16952	33	7.0344e+09	3.19745e+08	28.2523
High	NX_P55786-1	NPEPPS	1	Puromycin-sensitive aminopeptidase isoform Iso 1	0	541.579	56.9097	46	320	46	1	919	103.2	5.72	928.53	43	4704	46	9.28167e+08	2.01775e+07	24.2662
High	NX_P17844-1	DDX5	1	Probable ATP-dependent RNA helicase DDX5 isoform Iso 1	0	541.276	64.4951	41	339	32	1	614	69.1	8.92	861.64	40	4598	40	1.65582e+09	5.01764e+07	25.5805
High	NX_P09493-4	TPM1	1	Tropomyosin alpha-1 chain isoform Iso 4	0	541.157	66.5493	36	375	8	1	284	32.8	4.77	1104.88	35	5932	36	3.29342e+09	2.05839e+08	27.6169
High	NX_P05783-1	KRT18	1	Keratin, type I cytoskeletal 18 isoform Iso 1	0	539.274	78.1395	35	415	33	1	430	48	5.45	1039.29	31	6787	35	1.86742e+09	7.78093e+07	26.2134
High	NX_Q99536-1	VAT1	1	Synaptic vesicle membrane protein VAT-1 homolog isoform Iso 1	0	539.191	73.5369	27	346	27	1	393	41.9	6.29	963.39	23	3836	26	1.77093e+09	1.10683e+08	26.7219
High	NX_Q99715-1	COL12A1	1	Collagen alpha-1(XII) chain isoform Iso 1	0	537.945	28.2403	61	173	61	1	3063	332.9	5.53	468	61	1544	59	2.80741e+08	1.94959e+06	20.8947
High	NX_P25705-1	ATP5A1	1	ATP synthase subunit alpha, mitochondrial isoform Iso 1	0	537.903	68.5353	36	685	36	1	553	59.7	9.13	2205.82	33	14639	35	3.69765e+09	1.19279e+08	26.8298
High	NX_Q14571-1	ITPR2	1	Inositol 1,4,5-trisphosphate receptor type 2 isoform Long	0	537.151	27.4343	58	148	49	1	2701	307.9	6.43	368.54	58	1111	58	2.4825e+08	1.82536e+06	20.7998
High	NX_Q92900-1	UPF1	1	Regulator of nonsense transcripts 1 isoform Iso 1	0	537.084	52.9672	47	183	47	1	1129	124.3	6.61	488.89	46	1603	47	4.66151e+08	8.47547e+06	23.0149
High	NX_P46060-1	RANGAP1	1	Ran GTPase-activating protein 1 isoform Iso 1	0	536.856	62.5213	39	229	39	1	587	63.5	4.68	669.15	37	3449	39	5.81765e+08	2.15468e+07	24.361
High	NX_P49411-1	TUFM	1	Elongation factor Tu, mitochondrial isoform Iso 1	0	536.436	65.0442	34	270	34	1	452	49.5	7.61	712.82	31	3719	33	1.18865e+09	3.83436e+07	25.1925
High	NX_P00491-1	PNP	1	Purine nucleoside phosphorylase isoform Iso 1	0	536.097	84.083	22	378	22	1	289	32.1	6.95	1289.25	21	6850	22	2.08668e+09	1.15927e+08	26.7886
High	NX_Q96TA1-1	FAM129B	1	Niban-like protein 1 isoform Iso 1	0	535.299	53.6193	33	267	33	1	746	84.1	6.19	795.09	29	3315	32	8.43452e+08	2.63579e+07	24.6517
High	NX_Q16531-1	DDB1	1	DNA damage-binding protein 1 isoform Iso 1	0	535.203	46.3158	47	242	47	1	1140	126.9	5.26	730.37	46	2578	46	6.82453e+08	1.36491e+07	23.7023
High	NX_Q16666-1	IFI16	1	Gamma-interferon-inducible protein 16 isoform Iso 1	0	533.29	60	40	239	40	1	785	88.2	9.28	594.49	38	1860	40	4.99755e+08	1.38821e+07	23.7267
High	NX_O94979-8	SEC31A	1	Protein transport protein Sec31A isoform Iso 8	0	532.913	42.6602	45	258	12	1	1233	134.4	6.73	700.13	42	3273	43	9.02732e+08	2.00607e+07	24.2579
High	NX_O60763-1	USO1	1	General vesicular transport factor p115 isoform Iso 1	0	532.728	48.6486	37	178	37	1	962	107.8	4.91	482.93	34	2160	36	4.29428e+08	1.04739e+07	23.3203
High	NX_P49023-1	PXN	1	Paxillin isoform Beta	0	532.404	74.4501	31	175	4	1	591	64.5	6.19	518.92	29	1765	31	4.31891e+08	1.54247e+07	23.8787
High	NX_Q5U651-1	RASIP1	1	Ras-interacting protein 1 isoform Iso 1	0	532.339	50.9865	33	212	33	1	963	103.4	7.96	669.32	32	2741	33	7.72572e+08	2.03309e+07	24.2772
High	NX_Q15942-1	ZYX	1	Zyxin isoform Iso 1	0	532.15	53.6713	27	390	27	1	572	61.2	6.67	1158.32	24	3356	27	1.96406e+09	1.03372e+08	26.6233
High	NX_O43852-4	CALU	1	Calumenin isoform Iso 4	0	529.695	73.3746	23	545	4	1	323	38.1	4.58	1927.76	22	4992	21	1.30916e+09	7.70092e+07	26.1985
High	NX_P19338-1	NCL	1	Nucleolin isoform Iso 1	0	528.334	50.2817	40	711	40	1	710	76.6	4.7	1942.83	38	7931	40	2.87489e+09	8.21397e+07	26.2916
High	NX_P19367-1	HK1	1	Hexokinase-1 isoform Iso 1	0	525.174	53.5442	49	333	45	1	917	102.4	6.8	894.61	48	6251	49	1.14438e+09	2.38412e+07	24.507
High	NX_Q07866-3	KLC1	1	Kinesin light chain 1 isoform G	0	524.686	66.4894	44	158	2	1	564	64.3	6.3	463.39	44	1954	43	4.23098e+08	1.20885e+07	23.5271
High	NX_P47756-2	CAPZB	1	F-actin-capping protein subunit beta isoform Iso 2	0	524.651	76.8382	26	312	26	1	272	30.6	6	898.09	25	4453	26	1.40643e+09	8.79017e+07	26.3894
High	NX_Q92973-1	TNPO1	1	Transportin-1 isoform Iso 1	0	523.384	48.1069	34	216	27	1	898	102.3	4.98	574.48	31	2001	32	5.35648e+08	1.53042e+07	23.8674
High	NX_Q27J81-1	INF2	1	Inverted formin-2 isoform Iso 1	0	523.308	54.4436	44	143	43	1	1249	135.5	5.38	355.22	37	1101	43	4.20164e+08	8.08008e+06	22.9459
High	NX_Q96HP0-1	DOCK6	1	Dedicator of cytokinesis protein 6 isoform Iso 1	0	519.766	36.7855	56	147	53	1	2047	229.4	6.74	386.08	53	1206	55	2.33823e+08	2.33823e+06	21.157
High	NX_Q93008-3	USP9X	1	Probable ubiquitin carboxyl-terminal hydrolase FAF-X isoform Iso 1	0	519.694	28.3268	56	176	56	1	2570	292.1	5.8	444.28	55	1303	56	2.6089e+08	2.21093e+06	21.0762
High	NX_O00469-2	PLOD2	1	Procollagen-lysine,2-oxoglutarate 5-dioxygenase 2 isoform Iso 2	0	518.774	51.847	38	330	38	1	758	87	6.71	920.43	38	4157	38	1.27389e+09	3.35233e+07	24.9987
High	NX_Q02818-1	NUCB1	1	Nucleobindin-1 isoform Iso 1	0	518.256	66.8113	34	151	33	1	461	53.8	5.25	446.64	34	1529	34	3.71472e+08	1.32669e+07	23.6613
High	NX_P15311-1	EZR	1	Ezrin isoform Iso 1	0	517.287	58.0205	42	631	24	1	586	69.4	6.27	1569.27	42	6647	42	3.83135e+09	1.12687e+08	26.7477
High	NX_Q14554-1	PDIA5	1	Protein disulfide-isomerase A5 isoform Iso 1	0	514.873	63.1985	35	179	35	1	519	59.6	7.91	437.73	34	1721	32	5.47674e+08	2.10644e+07	24.3283
High	NX_P54136-2	RARS	1	Arginine--tRNA ligase, cytoplasmic isoform Monomeric	0	514.633	71.9388	43	260	1	1	588	67.1	6.55	688.4	43	3555	41	8.66411e+08	2.62549e+07	24.6461
High	NX_P06756-1	ITGAV	1	Integrin alpha-V isoform Iso 1	0	514.269	48.6641	47	234	47	1	1048	116	5.68	667.89	46	2745	46	6.40446e+08	1.10422e+07	23.3965
High	NX_P49023-3	PXN	1	Paxillin isoform Gamma	0	514.159	69.5868	28	171	1	1	605	66.2	6.37	516.22	26	1736	28	4.28942e+08	1.53194e+07	23.8689
High	NX_P07951-2	TPM2	1	Tropomyosin beta chain isoform Iso 2	0	511.695	67.9577	34	337	8	1	284	33	4.67	962.22	32	4591	34	3.21217e+09	2.0076e+08	27.5809
High	NX_Q92945-1	KHSRP	1	Far upstream element-binding protein 2 isoform Iso 1	0	511.329	61.744	38	286	35	1	711	73.1	7.3	812.77	36	3689	37	9.62001e+08	2.82941e+07	24.754
High	NX_Q9Y696-1	CLIC4	1	Chloride intracellular channel protein 4 isoform Iso 1	0	510.351	81.4229	22	381	21	1	253	28.8	5.59	1134.48	20	3449	22	1.64751e+09	1.09834e+08	26.7108
High	NX_P23467-3	PTPRB	1	Receptor-type tyrosine-protein phosphatase beta isoform Iso 3	0	510.134	32.9571	58	164	58	1	2215	249	7.74	419.87	57	1642	57	2.50423e+08	2.14037e+06	21.0294
High	NX_P55084-1	HADHB	1	Trifunctional enzyme subunit beta, mitochondrial isoform Iso 1	0	509.344	65.1899	30	255	30	1	474	51.3	9.41	751.19	29	3521	30	9.42123e+08	3.62355e+07	25.1109
High	NX_O75165-1	DNAJC13	1	DnaJ homolog subfamily C member 13 isoform Iso 1	0	509.023	32.2782	57	171	57	1	2243	254.3	6.74	415.23	56	1520	57	3.02382e+08	2.74892e+06	21.3904
High	NX_Q9UH99-1	SUN2	1	SUN domain-containing protein 2 isoform Iso 1	0	508.234	61.9247	27	142	27	1	717	80.3	6.73	427.98	24	1739	26	3.09114e+08	9.65981e+06	23.2036
High	NX_P49589-3	CARS	1	Cysteine--tRNA ligase, cytoplasmic isoform Iso 3	0	507.588	50.4212	41	182	3	1	831	94.6	6.83	469.33	41	1535	39	4.27089e+08	9.49086e+06	23.1781
High	NX_Q92841-4	DDX17	1	Probable ATP-dependent RNA helicase DDX17 isoform Iso 1	0	507.533	58.4362	43	300	34	1	729	80.2	8.27	717.66	40	3617	43	1.38096e+09	3.94561e+07	25.2337
High	NX_Q13201-1	MMRN1	1	Multimerin-1 isoform Iso 1	0	506.849	44.8697	41	182	41	1	1228	138	7.93	533.89	40	2278	40	3.78331e+08	4.97804e+06	22.2471
High	NX_Q16891-2	IMMT	1	MICOS complex subunit MIC60 isoform Iso 2	0	506.439	60.3748	41	191	2	1	747	82.6	6.57	557.07	40	2189	41	5.90652e+08	1.37361e+07	23.7115
High	NX_P06396-3	GSN	1	Gelsolin isoform Iso 3	0	506.033	56.469	31	296	1	1	742	81.9	5.85	778.71	28	3129	29	9.17609e+08	3.0587e+07	24.8664
High	NX_P06396-2	GSN	1	Gelsolin isoform Iso 2	0	505.484	56.0876	31	304	1	1	731	80.6	5.85	771.77	27	3177	29	1.00038e+09	3.3346e+07	24.991
High	NX_P07384-1	CAPN1	1	Calpain-1 catalytic subunit isoform Iso 1	0	504.28	58.1232	43	277	43	1	714	81.8	5.67	699.13	40	2289	43	8.99643e+08	2.49901e+07	24.5749
High	NX_Q9BUJ2-1	HNRNPUL1	1	Heterogeneous nuclear ribonucleoprotein U-like protein 1 isoform Iso 1	0	504.069	42.1729	32	168	31	1	856	95.7	6.92	480.72	29	1655	32	4.96943e+08	1.41984e+07	23.7592
High	NX_Q9NY33-1	DPP3	1	Dipeptidyl peptidase 3 isoform Iso 1	0	503.774	62.0081	33	212	33	1	737	82.5	5.1	571.89	31	3113	32	4.99431e+08	1.31429e+07	23.6478
High	NX_P06737-1	PYGL	1	Glycogen phosphorylase, liver form isoform Iso 1	0	502.636	59.268	48	189	40	1	847	97.1	7.17	475.12	45	2192	47	4.33857e+08	8.507e+06	23.0202
High	NX_P47897-1	QARS	1	Glutamine--tRNA ligase isoform Iso 1	0	502.433	59.3548	41	205	41	1	775	87.7	7.15	529.43	39	2049	41	6.4036e+08	1.36247e+07	23.6997
High	NX_Q13283-1	G3BP1	1	Ras GTPase-activating protein-binding protein 1 isoform Iso 1	0	501.877	64.1631	23	294	22	1	466	52.1	5.52	843.85	22	2954	23	8.97819e+08	4.4891e+07	25.4199
High	NX_P63241-2	EIF5A	1	Eukaryotic translation initiation factor 5A-1 isoform Iso 2	0	501.388	78.8043	18	363	1	1	184	20.2	7.01	1248.45	17	5060	18	1.41868e+09	1.41868e+08	27.08
High	NX_Q9Y4D7-1	PLXND1	1	Plexin-D1 isoform Iso 1	0	500.555	35.9481	46	144	45	1	1925	211.9	7.15	429.57	46	1657	45	2.76237e+08	3.24985e+06	21.6319
High	NX_P05455-1	SSB	1	Lupus La protein isoform Iso 1	0	500.323	67.8922	37	228	37	1	408	46.8	7.12	646.75	35	1949	37	5.57493e+08	2.53406e+07	24.5949
High	NX_O14980-1	XPO1	1	Exportin-1 isoform Iso 1	0	499.827	45.1914	41	254	41	1	1071	123.3	6.06	699.16	40	2756	41	5.43014e+08	1.02455e+07	23.2885
High	NX_P49589-2	CARS	1	Cysteine--tRNA ligase, cytoplasmic isoform Iso 2	0	498.791	56.7493	39	174	1	1	726	82.8	7.02	465.82	39	1515	37	4.13234e+08	1.08746e+07	23.3745
High	NX_O43143-1	DHX15	1	Pre-mRNA-splicing factor ATP-dependent RNA helicase DHX15 isoform Iso 1	0	498.719	51.3208	45	253	44	1	795	90.9	7.46	624.41	44	2442	45	6.46849e+08	1.70223e+07	24.0209
High	NX_P39023-1	RPL3	1	60S ribosomal protein L3 isoform Iso 1	0	498.173	62.531	35	382	31	1	403	46.1	10.18	1067.93	33	3940	34	1.94077e+09	9.70385e+07	26.5321
High	NX_P08729-1	KRT7	1	Keratin, type II cytoskeletal 7 isoform Iso 1	0	497.247	77.8252	40	612	33	1	469	51.4	5.48	1563.34	38	9737	40	7.53074e+09	2.59681e+08	27.9522
High	NX_P11413-2	G6PD	1	Glucose-6-phosphate 1-dehydrogenase isoform Long	0	497.17	70.7665	40	304	40	1	561	63.8	6.89	849.14	38	3100	39	1.17659e+09	3.36168e+07	25.0027
High	NX_O60488-1	ACSL4	1	Long-chain-fatty-acid--CoA ligase 4 isoform Long	0	496.764	55.1336	37	181	36	1	711	79.1	8.38	483.09	35	2007	37	4.42013e+08	1.30004e+07	23.6321
High	NX_P28838-2	LAP3	1	Cytosol aminopeptidase isoform Iso 2	0	496.705	68.2377	28	211	28	1	488	52.7	6.74	657.58	27	2783	28	8.91289e+08	2.97096e+07	24.8244
High	NX_Q9UQ35-1	SRRM2	1	Serine/arginine repetitive matrix protein 2 isoform Iso 1	0	495.467	23.1831	41	185	41	1	2752	299.4	12.06	508.49	41	1789	39	4.58748e+08	3.85503e+06	21.8783
High	NX_P23528-1	CFL1	1	Cofilin-1 isoform Iso 1	0	495.144	89.1566	24	1225	18	1	166	18.5	8.09	4538.05	22	21325	23	9.04678e+09	9.04678e+08	29.7528
High	NX_P54920-1	NAPA	1	Alpha-soluble NSF attachment protein isoform Iso 1	0	494.661	87.4576	27	197	27	1	295	33.2	5.36	689.8	27	2683	27	5.0787e+08	2.8215e+07	24.75
High	NX_Q8IVL6-1	P3H3	1	Prolyl 3-hydroxylase 3 isoform Iso 1	0	494.298	59.6467	32	158	32	1	736	81.8	6.32	435.4	29	1418	32	2.78235e+08	8.18339e+06	22.9643
High	NX_P51659-1	HSD17B4	1	Peroxisomal multifunctional enzyme type 2 isoform Iso 1	0	492.701	53.9402	34	178	34	1	736	79.6	8.84	524.56	34	2974	32	5.09142e+08	1.37606e+07	23.714
High	NX_Q08J23-1	NSUN2	1	tRNA (cytosine(34)-C(5))-methyltransferase isoform Iso 1	0	491.456	66.3625	42	159	42	1	767	86.4	6.77	430.63	42	1473	42	3.41854e+08	7.76941e+06	22.8894
High	NX_P43490-1	NAMPT	1	Nicotinamide phosphoribosyltransferase isoform Iso 1	0	490.992	71.2831	33	279	33	1	491	55.5	7.15	726.77	32	2450	32	9.31305e+08	3.32609e+07	24.9873
High	NX_Q13085-1	ACACA	1	Acetyl-CoA carboxylase 1 isoform Iso 1	0	490.871	36.1893	59	150	59	1	2346	265.4	6.37	397.7	59	1105	59	2.57258e+08	2.14382e+06	21.0318
High	NX_Q06830-1	PRDX1	1	Peroxiredoxin-1 isoform Iso 1	0	490.782	76.8844	25	577	21	1	199	22.1	8.13	1655.02	24	5675	25	5.38784e+09	3.59189e+08	28.4202
High	NX_Q96HC4-4	PDLIM5	1	PDZ and LIM domain protein 5 isoform Iso 4	0	490.582	62.8337	26	286	1	1	487	53	7.75	675.48	23	3090	26	1.1054e+09	4.60582e+07	25.457
High	NX_Q9H223-1	EHD4	1	EH domain-containing protein 4 isoform Iso 1	0	490.57	79.4824	38	350	27	1	541	61.1	6.76	823.65	36	4354	38	1.64129e+09	5.47097e+07	25.7053
High	NX_P40763-1	STAT3	1	Signal transducer and activator of transcription 3 isoform Iso 1	0	490.011	59.4805	38	168	1	1	770	88	6.3	494.03	35	1854	38	4.20702e+08	1.07872e+07	23.3628
High	NX_Q13838-2	DDX39B	1	Spliceosome RNA helicase DDX39B isoform Iso 2	0	488.746	66.14	30	300	16	1	443	50.6	5.88	728.38	26	4268	29	1.36707e+09	6.21396e+07	25.889
High	NX_P67936-1	TPM4	1	Tropomyosin alpha-4 chain isoform Iso 1	0	486.915	86.2903	37	467	10	1	248	28.5	4.69	1279.06	34	7527	37	4.3254e+09	2.8836e+08	28.1033
High	NX_Q641Q2-1	WASHC2A	1	WASH complex subunit 2A isoform Iso 1	0	486.482	47.8747	39	114	12	1	1341	147.1	4.81	320.45	35	1172	35	1.75019e+08	2.77808e+06	21.4057
High	NX_Q02790-1	FKBP4	1	Peptidyl-prolyl cis-trans isomerase FKBP4 isoform Iso 1	0	485.705	69.4989	35	202	35	1	459	51.8	5.43	544.95	34	2204	35	4.8848e+08	1.68441e+07	24.0057
High	NX_O94973-1	AP2A2	1	AP-2 complex subunit alpha-2 isoform Iso 1	0	485.179	49.8403	36	203	1	1	939	103.9	6.96	542.64	35	2600	36	5.58583e+08	1.18847e+07	23.5026
High	NX_O94973-2	AP2A2	1	AP-2 complex subunit alpha-2 isoform Iso 2	0	485.135	49.8936	36	201	1	1	940	104	6.86	535.02	35	2556	36	5.55366e+08	1.18163e+07	23.4943
High	NX_P78344-1	EIF4G2	1	Eukaryotic translation initiation factor 4 gamma 2 isoform Iso 1	0	483.299	49.5039	39	228	3	1	907	102.3	7.14	582.57	36	2666	38	5.7352e+08	1.17045e+07	23.4806
High	NX_P40763-2	STAT3	1	Signal transducer and activator of transcription 3 isoform Del-701	0	483.013	59.4278	38	162	1	1	769	87.9	6.3	477.46	35	1853	38	3.9664e+08	1.01702e+07	23.2779
High	NX_Q8N3C0-1	ASCC3	1	Activating signal cointegrator 1 complex subunit 3 isoform Iso 1	0	481.992	34.1962	54	130	54	1	2202	251.3	7.09	307.62	54	802	52	2.2243e+08	1.90111e+06	20.8584
High	NX_Q8N3V7-2	SYNPO	1	Synaptopodin isoform Iso 2	0	481.636	53.2669	38	178	38	1	903	96.3	9.77	494.42	36	1588	37	4.12893e+08	1.00706e+07	23.2636
High	NX_P09429-1	HMGB1	1	High mobility group protein B1 isoform Iso 1	0	481.565	66.0465	21	250	16	1	215	24.9	5.74	796.13	19	3641	21	1.47069e+09	2.10098e+08	27.6465
High	NX_P17858-1	PFKL	1	ATP-dependent 6-phosphofructokinase, liver type isoform Iso 1	0	480.098	47.4359	27	194	22	1	780	85	7.5	609.61	25	3768	27	8.36262e+08	2.38932e+07	24.5101
High	NX_Q16891-4	IMMT	1	MICOS complex subunit MIC60 isoform Iso 4	0	479.735	60.8983	41	182	2	1	757	83.5	6.57	523.32	39	2159	41	5.73613e+08	1.36575e+07	23.7032
High	NX_Q15181-1	PPA1	1	Inorganic pyrophosphatase isoform Iso 1	0	479.516	86.5052	27	219	26	1	289	32.6	5.86	702.8	25	2839	27	6.95636e+08	3.86465e+07	25.2038
High	NX_P06753-2	TPM3	1	Tropomyosin alpha-3 chain isoform Iso 2	0	479.163	80.6452	34	537	4	1	248	29	4.78	1443.19	31	8150	34	4.93971e+09	3.08732e+08	28.2018
High	NX_P20700-1	LMNB1	1	Lamin-B1 isoform Iso 1	0	478.807	61.7747	44	267	39	1	586	66.4	5.16	715.04	44	3449	43	1.13434e+09	3.24099e+07	24.9499
High	NX_P61158-1	ACTR3	1	Actin-related protein 3 isoform Iso 1	0	478.74	65.5502	25	351	25	1	418	47.3	5.88	1058.64	24	3305	25	1.68724e+09	8.03445e+07	26.2597
High	NX_Q96AC1-3	FERMT2	1	Fermitin family homolog 2 isoform Iso 3	0	478.63	66.5211	39	174	39	1	687	78.6	6.7	417.16	33	1652	37	4.32977e+08	1.17021e+07	23.4803
High	NX_O60701-1	UGDH	1	UDP-glucose 6-dehydrogenase isoform Iso 1	0	477.585	77.9352	33	151	33	1	494	55	7.12	503.43	31	2554	32	4.60519e+08	1.70563e+07	24.0238
High	NX_P23246-1	SFPQ	1	Splicing factor, proline- and glutamine-rich isoform Long	0	477.516	53.7482	36	349	35	1	707	76.1	9.44	960.36	33	4765	35	1.55744e+09	5.76828e+07	25.7816
High	NX_Q07157-1	TJP1	1	Tight junction protein ZO-1 isoform Long	0	477.401	37.2998	43	118	4	1	1748	195.3	6.7	291.48	39	993	41	2.3941e+08	3.03051e+06	21.5311
High	NX_P43686-1	PSMC4	1	26S proteasome regulatory subunit 6B isoform Iso 1	0	476.912	89.9522	34	229	33	1	418	47.3	5.21	592.92	30	2297	34	8.93247e+08	4.25356e+07	25.3422
High	NX_Q15393-1	SF3B3	1	Splicing factor 3B subunit 3 isoform Iso 1	0	476.603	38.7839	38	174	38	1	1217	135.5	5.26	502.58	37	2240	38	4.62164e+08	8.72008e+06	23.0559
High	NX_P45974-1	USP5	1	Ubiquitin carboxyl-terminal hydrolase 5 isoform Long	0	476.274	51.3986	33	194	31	1	858	95.7	5.03	550.56	31	2322	32	5.05619e+08	1.33058e+07	23.6655
High	NX_Q15019-2	SEPT2	1	Septin-2 isoform Iso 2	0	476.272	65.6566	22	250	22	1	396	45.4	6.89	824.35	22	4102	22	9.75898e+08	4.24303e+07	25.3386
High	NX_P62195-1	PSMC5	1	26S proteasome regulatory subunit 8 isoform Iso 1	0	475.958	73.399	30	201	28	1	406	45.6	7.55	606.07	27	2885	30	8.10932e+08	3.37888e+07	25.01
High	NX_Q96QK1-1	VPS35	1	Vacuolar protein sorting-associated protein 35 isoform Iso 1	0	475.958	49.1206	35	188	34	1	796	91.6	5.49	483.98	32	3027	35	5.60149e+08	1.33369e+07	23.6689
High	NX_O15027-1	SEC16A	1	Protein transport protein Sec16A isoform Iso 1	0	475.457	35.888	39	102	39	1	2179	233.4	5.63	257.87	33	800	38	1.67565e+08	2.29541e+06	21.1303
High	NX_Q32P51-1	HNRNPA1L2	1	Heterogeneous nuclear ribonucleoprotein A1-like 2 isoform Iso 1	0	473.589	44.375	20	477	1	1	320	34.2	9	1393.12	19	4069	20	2.76008e+09	1.84005e+08	27.4552
High	NX_P42224-1	STAT1	1	Signal transducer and activator of transcription 1-alpha/beta isoform Alpha	0	473.458	52	37	170	37	1	750	87.3	6.05	466.41	35	2363	37	4.38425e+08	1.12417e+07	23.4224
High	NX_P26639-1	TARS	1	Threonine--tRNA ligase, cytoplasmic isoform Iso 1	0	473.422	60.7192	45	247	44	1	723	83.4	6.67	640.1	44	2612	44	8.08546e+08	1.88034e+07	24.1645
High	NX_P08865-1	RPSA	1	40S ribosomal protein SA isoform Iso 1	0	472.982	64.0678	21	411	21	1	295	32.8	4.87	1087.97	19	7408	21	2.26743e+09	1.74417e+08	27.378
High	NX_Q6PKG0-1	LARP1	1	La-related protein 1 isoform Iso 1	0	471.99	54.0146	38	166	35	1	1096	123.4	8.82	389.16	32	1130	38	2.86804e+08	4.78006e+06	22.1886
High	NX_Q9BQG0-2	MYBBP1A	1	Myb-binding protein 1A isoform Iso 2	0	471.98	41.0661	41	162	41	1	1332	149.3	9.28	470.73	40	2151	41	3.73405e+08	5.25922e+06	22.3264
High	NX_O60664-1	PLIN3	1	Perilipin-3 isoform Iso 1	0	470.013	75.3456	21	241	21	1	434	47	5.44	699.62	18	3575	21	9.42324e+08	3.62432e+07	25.1112
High	NX_Q58FF7-1	HSP90AB3P	5	Putative heat shock protein HSP 90-beta-3 isoform Iso 1	0	469.681	29.3132	30	1246	1	1	597	68.3	4.79	2930.61	29	6004	29	6.15432e+09	2.46173e+08	27.8751
High	NX_P31150-1	GDI1	1	Rab GDP dissociation inhibitor alpha isoform Iso 1	0	468.248	71.1409	30	222	19	1	447	50.6	5.14	715.57	29	3019	29	9.78624e+08	4.0776e+07	25.2812
High	NX_O75521-1	ECI2	1	Enoyl-CoA delta isomerase 2, mitochondrial isoform Iso 1	0	468.131	57.868	25	210	25	1	394	43.6	9	656.28	24	3095	25	7.00932e+08	4.12313e+07	25.2972
High	NX_O00116-1	AGPS	1	Alkyldihydroxyacetonephosphate synthase, peroxisomal isoform Iso 1	0	467.726	60.4863	31	161	31	1	658	72.9	7.34	464.58	28	1541	30	4.41693e+08	1.2991e+07	23.631
High	NX_P60174-3	TPI1	1	Triosephosphate isomerase isoform Iso 1	0	467.472	79.7203	25	583	25	1	286	30.8	5.92	1781.96	24	7031	25	3.74035e+09	1.96861e+08	27.5526
High	NX_P00367-1	GLUD1	1	Glutamate dehydrogenase 1, mitochondrial isoform Iso 1	0	467.131	56.0932	27	225	27	1	558	61.4	7.8	697.15	26	2934	27	8.79325e+08	2.83653e+07	24.7576
High	NX_P54886-1	ALDH18A1	1	Delta-1-pyrroline-5-carboxylate synthase isoform Long	0	467.042	52.0755	36	187	1	1	795	87.2	7.12	576.32	35	2585	36	6.54577e+08	1.55852e+07	23.8937
High	NX_O60568-1	PLOD3	1	Procollagen-lysine,2-oxoglutarate 5-dioxygenase 3 isoform Iso 1	0	466.788	61.6531	37	204	37	1	738	84.7	6.05	537.31	36	1945	36	6.81097e+08	1.62166e+07	23.951
High	NX_Q1KMD3-1	HNRNPUL2	1	Heterogeneous nuclear ribonucleoprotein U-like protein 2 isoform Iso 1	0	466.332	53.4137	38	190	38	1	747	85.1	4.91	553.37	34	2172	37	5.16435e+08	1.51893e+07	23.8565
High	NX_P63244-1	RACK1	1	Receptor of activated protein C kinase 1 isoform Iso 1	0	466.309	93.0599	27	615	27	1	317	35.1	7.69	2078.86	25	7919	27	2.8036e+09	1.4018e+08	27.0627
High	NX_O76094-1	SRP72	1	Signal recognition particle subunit SRP72 isoform Iso 1	0	465.885	54.9925	31	155	31	1	671	74.6	9.26	445.36	29	1710	31	3.39391e+08	1.0606e+07	23.3384
High	NX_Q13724-1	MOGS	1	Mannosyl-oligosaccharide glucosidase isoform Iso 1	0	465.256	53.644	33	163	33	1	837	91.9	8.9	492.96	32	1864	33	5.89655e+08	1.43818e+07	23.7777
High	NX_P62258-1	YWHAE	1	14-3-3 protein epsilon isoform Iso 1	0	465.219	82.7451	30	548	27	1	255	29.2	4.74	1431.53	29	5720	30	4.56206e+09	2.68357e+08	27.9996
High	NX_O15143-1	ARPC1B	1	Actin-related protein 2/3 complex subunit 1B isoform Iso 1	0	465.197	58.0645	24	186	23	1	372	40.9	8.35	557.9	22	2982	24	8.27914e+08	4.59952e+07	25.455
High	NX_A0AVT1-1	UBA6	1	Ubiquitin-like modifier-activating enzyme 6 isoform Iso 1	0	464.341	44.2015	38	162	38	1	1052	117.9	6.14	426.34	36	1892	37	4.52008e+08	7.79323e+06	22.8938
High	NX_Q13409-2	DYNC1I2	1	Cytoplasmic dynein 1 intermediate chain 2 isoform 2B	0	463.198	52.2152	27	157	27	1	632	70.6	5.24	447.16	22	1588	26	2.88199e+08	1.441e+07	23.7806
High	NX_O95573-1	ACSL3	1	Long-chain-fatty-acid--CoA ligase 3 isoform Iso 1	0	462.722	51.3889	29	169	28	1	720	80.4	8.38	477.41	28	2381	29	5.04163e+08	1.62633e+07	23.9551
High	NX_O94925-3	GLS	1	Glutaminase kidney isoform, mitochondrial isoform Iso 3	0	462.37	56.0201	30	164	5	1	598	65.4	7.88	576.18	30	2722	30	3.72906e+08	1.24302e+07	23.5673
High	NX_Q9BTV4-1	TMEM43	1	Transmembrane protein 43 isoform Iso 1	0	461.993	60.75	26	198	26	1	400	44.8	8.13	649.82	25	2225	26	7.98747e+08	3.80356e+07	25.1808
High	NX_P06753-5	TPM3	1	Tropomyosin alpha-3 chain isoform Iso 5	0	460.566	74.1935	31	516	0	1	248	28.9	4.75	1404.25	28	7962	31	4.78397e+09	2.98998e+08	28.1556
High	NX_P04899-1	GNAI2	1	Guanine nucleotide-binding protein G(i) subunit alpha-2 isoform Iso 1	0	459.794	65.0704	23	361	14	1	355	40.4	5.54	1129.78	22	4947	23	1.47538e+09	8.67872e+07	26.371
High	NX_Q9NQC3-5	RTN4	1	Reticulon-4 isoform Iso 5	0	459.63	70.1531	16	657	2	1	392	42.2	4.74	1660.01	12	7504	16	2.82871e+09	2.35726e+08	27.8125
High	NX_P05556-1	ITGB1	1	Integrin beta-1 isoform Iso 1	0	459.394	43.985	32	456	32	1	798	88.4	5.39	1345.19	31	5208	32	1.84658e+09	5.59569e+07	25.7378
High	NX_Q14157-5	UBAP2L	1	Ubiquitin-associated protein 2-like isoform Iso 5	0	458.949	38.8587	25	205	25	1	1104	116.6	7.02	631.8	23	2124	25	4.07063e+08	1.35688e+07	23.6938
High	NX_P46777-1	RPL5	1	60S ribosomal protein L5 isoform Iso 1	0	458.418	67.3401	27	470	27	1	297	34.3	9.72	919.04	25	5336	27	2.25828e+09	2.05298e+08	27.6131
High	NX_P31939-1	ATIC	1	Bifunctional purine biosynthesis protein PURH isoform Iso 1	0	458.382	74.1554	34	176	34	1	592	64.6	6.71	511.71	30	2147	34	3.66315e+08	9.90041e+06	23.2391
High	NX_Q63HN8-4	RNF213	1	E3 ubiquitin-protein ligase RNF213 isoform Iso 2	0	458.378	16.1149	61	115	61	1	5256	596.1	6.43	291.64	61	905	59	1.70334e+08	619395	19.2405
High	NX_P06744-1	GPI	1	Glucose-6-phosphate isomerase isoform Iso 1	0	458.027	59.1398	31	317	31	1	558	63.1	8.32	872.62	28	4008	30	1.86708e+09	7.77951e+07	26.2132
High	NX_Q99613-1	EIF3C	1	Eukaryotic translation initiation factor 3 subunit C isoform Iso 1	0	457.308	44.1402	39	231	39	1	913	105.3	5.68	656.91	39	3744	37	9.12128e+08	2.2247e+07	24.4071
High	NX_Q8WUM0-1	NUP133	1	Nuclear pore complex protein Nup133 isoform Iso 1	0	457.267	47.7509	40	118	40	1	1156	128.9	5.1	350.94	39	1271	39	2.18184e+08	3.82779e+06	21.8681
High	NX_Q66K74-1	MAP1S	1	Microtubule-associated protein 1S isoform Iso 1	0	457.191	53.8244	35	163	35	1	1059	112.1	7.3	452.32	32	1149	34	3.11815e+08	8.20566e+06	22.9682
High	NX_O95782-1	AP2A1	1	AP-2 complex subunit alpha-1 isoform A	0	457.174	55.783	45	239	33	1	977	107.5	7.03	594.85	44	2981	45	6.91148e+08	1.30405e+07	23.6365
High	NX_P38606-1	ATP6V1A	1	V-type proton ATPase catalytic subunit A isoform Iso 1	0	455.669	69.8541	38	213	38	1	617	68.3	5.52	584.16	34	2260	37	5.72166e+08	1.73384e+07	24.0475
High	NX_Q9NQC3-2	RTN4	1	Reticulon-4 isoform Iso 2	0	455.203	68.3646	16	663	2	1	373	40.3	4.78	1669.02	12	7601	16	2.83228e+09	2.5748e+08	27.9399
High	NX_P50570-2	DNM2	1	Dynamin-2 isoform Iso 2	0	454.376	61.3164	46	196	3	1	866	97.6	7.64	431.8	45	1777	46	4.99222e+08	1.08526e+07	23.3715
High	NX_P54886-2	ALDH18A1	1	Delta-1-pyrroline-5-carboxylate synthase isoform Short	0	454.048	51.9546	36	184	1	1	793	87	7.12	578.43	36	2585	35	6.52092e+08	1.51649e+07	23.8542
High	NX_O43795-1	MYO1B	1	Unconventional myosin-Ib isoform Iso 1	0	450.567	41.8134	43	155	2	1	1136	131.9	9.38	414	42	2085	42	3.9943e+08	6.44243e+06	22.6192
High	NX_Q14247-1	CTTN	1	Src substrate cortactin isoform Iso 1	0	450.339	46.3636	32	204	32	1	550	61.5	5.4	525.61	29	2671	32	6.51648e+08	2.41351e+07	24.5246
High	NX_P07858-1	CTSB	1	Cathepsin B isoform Iso 1	0	449.99	51.6224	19	443	19	1	339	37.8	6.3	1431.23	19	6556	19	2.04289e+09	1.27681e+08	26.928
High	NX_P55265-4	ADAR	1	Double-stranded RNA-specific adenosine deaminase isoform Iso 4	0	449.466	38.6919	37	132	2	1	1269	140.7	8.56	341.07	36	1339	36	3.05484e+08	4.55946e+06	22.1204
High	NX_Q03001-8	DST	1	Dystonin isoform Iso 2	0	449.004	16.0124	53	93	1	1	5171	590.7	5.68	202.41	51	456	48	1.26672e+08	426505	18.7022
High	NX_P50570-3	DNM2	1	Dynamin-2 isoform Iso 3	0	448.456	61.4319	46	184	3	1	866	97.5	7.65	401.52	45	1649	46	4.94032e+08	1.07398e+07	23.3565
High	NX_Q14690-1	PDCD11	1	Protein RRP5 homolog isoform Iso 1	0	448.039	35.8097	51	138	51	1	1871	208.6	8.87	334.99	48	1086	51	2.5071e+08	2.78567e+06	21.4096
High	NX_P14317-1	HCLS1	1	Hematopoietic lineage cell-specific protein isoform Iso 1	0	447.99	50.2058	29	182	29	1	486	54	4.81	529.66	27	2194	28	4.96787e+08	2.75993e+07	24.7181
High	NX_O75051-1	PLXNA2	1	Plexin-A2 isoform Iso 1	0	446.944	38.1204	51	144	46	1	1894	211	6.48	342.71	48	1437	51	2.1068e+08	2.42161e+06	21.2075
High	NX_Q9Y2A7-2	NCKAP1	1	Nck-associated protein 1 isoform Iso 2	0	446.639	36.067	37	150	37	1	1134	129.4	6.68	430.43	37	1699	37	3.18654e+08	5.3109e+06	22.3405
High	NX_Q53EP0-1	FNDC3B	1	Fibronectin type III domain-containing protein 3B isoform Iso 1	0	444.73	41.196	33	150	33	1	1204	132.8	5.95	439.4	31	1454	32	2.92528e+08	6.96494e+06	22.7317
High	NX_P49748-3	ACADVL	1	Very long-chain specific acyl-CoA dehydrogenase, mitochondrial isoform Iso 3	0	443.52	52.8024	32	183	32	1	678	72.9	8.75	581.86	32	2321	32	5.07722e+08	1.20886e+07	23.5271
High	NX_Q15233-1	NONO	1	Non-POU domain-containing octamer-binding protein isoform Iso 1	0	441.178	64.3312	29	318	27	1	471	54.2	8.95	761.45	26	4495	29	1.42886e+09	7.52031e+07	26.1643
High	NX_O43795-2	MYO1B	1	Unconventional myosin-Ib isoform Iso 2	0	440.861	43.8776	42	152	1	1	1078	124.9	9.2	403.84	41	2077	41	3.93392e+08	6.55654e+06	22.6445
High	NX_O00151-1	PDLIM1	1	PDZ and LIM domain protein 1 isoform Iso 1	0	440.834	78.4195	23	180	23	1	329	36	7.02	422.35	20	2190	23	5.8068e+08	3.62925e+07	25.1132
High	NX_Q9Y2X3-1	NOP58	1	Nucleolar protein 58 isoform Iso 1	0	439.22	56.3327	27	135	27	1	529	59.5	8.92	418.6	26	1779	27	3.13468e+08	1.30612e+07	23.6388
High	NX_Q07157-2	TJP1	1	Tight junction protein ZO-1 isoform Short	0	439.19	35.3118	40	112	1	1	1668	186.9	6.79	275.59	37	759	38	2.34508e+08	3.08563e+06	21.5571
High	NX_P07951-1	TPM2	1	Tropomyosin beta chain isoform Iso 1	0	437.329	54.5775	28	312	1	1	284	32.8	4.7	888.34	27	4460	28	3.1023e+09	1.93894e+08	27.5307
High	NX_P49591-1	SARS	1	Serine--tRNA ligase, cytoplasmic isoform Iso 1	0	436.803	54.0856	29	205	29	1	514	58.7	6.43	622.17	28	2508	29	7.40671e+08	2.84873e+07	24.7638
High	NX_Q96JQ0-1	DCHS1	1	Protocadherin-16 isoform Iso 1	0	436.779	25.4397	47	113	47	1	3298	346	4.94	292.66	42	844	44	1.54279e+08	1.35332e+06	20.3681
High	NX_Q9Y520-4	PRRC2C	1	Protein PRRC2C isoform Iso 4	0	436.383	25.8431	47	138	44	1	2817	308.4	9.07	304.44	42	788	44	2.16948e+08	2.148e+06	21.0346
High	NX_Q14008-1	CKAP5	1	Cytoskeleton-associated protein 5 isoform Iso 1	0	436.24	39.6161	64	158	63	1	2032	225.4	7.8	337.62	59	1141	61	3.06214e+08	2.80931e+06	21.4218
High	NX_P21399-1	ACO1	1	Cytoplasmic aconitate hydratase isoform Iso 1	0	435.888	53.8808	39	200	39	1	889	98.3	6.68	517.99	37	2102	38	4.29297e+08	1.02214e+07	23.2851
High	NX_Q13435-1	SF3B2	1	Splicing factor 3B subunit 2 isoform Iso 1	0	434.599	49.4972	36	167	36	1	895	100.2	5.67	460.97	33	1364	35	4.92002e+08	1.23e+07	23.5522
High	NX_Q04446-1	GBE1	1	1,4-alpha-glucan-branching enzyme isoform Iso 1	0	434.564	49.7151	33	248	33	1	702	80.4	6.32	593.25	30	3195	32	8.5066e+08	2.65831e+07	24.664
High	NX_P20042-1	EIF2S2	1	Eukaryotic translation initiation factor 2 subunit 2 isoform Iso 1	0	434.242	64.2643	26	136	26	1	333	38.4	5.8	425.42	23	1640	26	4.29168e+08	2.04366e+07	24.2847
High	NX_P52948-1	NUP98	1	Nuclear pore complex protein Nup98-Nup96 isoform Iso 1	0	434.135	31.0952	48	126	48	1	1817	197.5	6.4	300.43	45	1145	47	2.18324e+08	3.21065e+06	21.6144
High	NX_Q93052-1	LPP	1	Lipoma-preferred partner isoform Iso 1	0	434.128	70.7516	30	132	30	1	612	65.7	7.37	385.97	27	675	30	2.27914e+08	1.13957e+07	23.442
High	NX_Q14192-1	FHL2	1	Four and a half LIM domains protein 2 isoform Iso 1	0	434.055	80.2867	24	255	24	1	279	32.2	7.55	722.5	24	1950	24	9.69989e+08	5.38883e+07	25.6835
High	NX_P14923-1	JUP	1	Junction plakoglobin isoform Iso 1	0	432.801	63.8926	37	175	31	1	745	81.7	6.14	502.52	35	3579	37	5.28788e+08	1.22974e+07	23.5518
High	NX_O95425-3	SVIL	1	Supervillin isoform SV3	0	432.268	33.2876	52	146	52	1	2187	244.5	7.01	371.96	51	1147	50	2.01914e+08	1.78685e+06	20.769
High	NX_Q96KP4-1	CNDP2	1	Cytosolic non-specific dipeptidase isoform Iso 1	0	431.685	57.8947	25	192	25	1	475	52.8	5.97	560.61	24	2116	25	5.31945e+08	2.04594e+07	24.2863
High	NX_O15371-1	EIF3D	1	Eukaryotic translation initiation factor 3 subunit D isoform Iso 1	0	431.519	64.0511	29	290	29	1	548	63.9	6.05	885.05	29	3263	28	5.28681e+08	2.20284e+07	24.3929
High	NX_Q7Z2W4-1	ZC3HAV1	1	Zinc finger CCCH-type antiviral protein 1 isoform Iso 1	0	431.429	51.9956	38	144	19	1	902	101.4	8.4	393.91	35	1633	37	3.14151e+08	5.71184e+06	22.4455
High	NX_Q15155-1	NOMO1	1	Nodal modulator 1 isoform Iso 1	0	430.833	43.2079	36	173	2	1	1222	134.2	5.81	503.46	36	2012	35	3.62882e+08	5.67003e+06	22.4349
High	NX_Q9UKK3-1	PARP4	1	Poly [ADP-ribose] polymerase 4 isoform Iso 1	0	430.75	38.4571	51	146	51	1	1724	192.5	5.66	391.19	50	1423	48	2.83504e+08	3.63466e+06	21.7934
High	NX_P78344-2	EIF4G2	1	Eukaryotic translation initiation factor 4 gamma 2 isoform Iso 2	0	430.144	48.2163	37	210	1	1	869	98.1	6.99	496.37	34	2406	36	5.37113e+08	1.11898e+07	23.4157
High	NX_P23634-1	ATP2B4	1	Plasma membrane calcium-transporting ATPase 4 isoform XD	0	429.264	34.4883	37	102	25	1	1241	137.8	6.6	296.87	36	1186	36	2.23797e+08	3.92626e+06	21.9047
High	NX_P22234-1	PAICS	1	Multifunctional protein ADE2 isoform Iso 1	0	428.899	74.5882	31	238	31	1	425	47	7.23	717.37	27	3579	31	8.39177e+08	4.41672e+07	25.3965
High	NX_P09960-1	LTA4H	1	Leukotriene A-4 hydrolase isoform Iso 1	0	428.706	58.9198	33	141	33	1	611	69.2	6.18	386.48	32	1614	32	4.57093e+08	1.34439e+07	23.6805
High	NX_P48059-3	LIMS1	1	LIM and senescent cell antigen-like-containing domain protein 1 isoform Iso 3	0	427.55	68.9922	27	172	27	1	387	44.4	8.02	429.57	26	1570	27	5.27219e+08	2.39645e+07	24.5144
High	NX_Q9UHB6-4	LIMA1	1	LIM domain and actin-binding protein 1 isoform Iso 4	0	427.201	46.8421	30	186	2	1	760	85.2	6.76	476.69	29	1520	30	4.0838e+08	8.1676e+06	22.9615
High	NX_P15170-3	GSPT1	1	Eukaryotic peptide chain release factor GTP-binding subunit ERF3A isoform Iso 3	0	426.895	46.6248	31	163	16	1	637	68.7	5.33	463.13	29	1535	31	5.7928e+08	2.228e+07	24.4092
High	NX_O94832-1	MYO1D	1	Unconventional myosin-Id isoform Iso 1	0	426.596	44.7316	41	116	41	1	1006	116.1	9.39	302.94	40	884	39	2.98955e+08	4.82185e+06	22.2012
High	NX_Q8NBS9-1	TXNDC5	1	Thioredoxin domain-containing protein 5 isoform Iso 1	0	425.914	67.1296	28	694	28	1	432	47.6	5.97	1907.4	26	5915	27	6.73966e+09	2.93029e+08	28.1265
High	NX_A5YKK6-1	CNOT1	1	CCR4-NOT transcription complex subunit 1 isoform Iso 1	0	425.833	26.2205	46	119	2	1	2376	266.8	7.11	293.76	45	905	45	1.8379e+08	1.53158e+06	20.5466
High	NX_P62136-1	PPP1CA	1	Serine/threonine-protein phosphatase PP1-alpha catalytic subunit isoform Iso 1	0	425.299	73.9394	24	249	8	1	330	37.5	6.33	701.57	21	2324	24	9.23434e+08	5.13019e+07	25.6125
High	NX_P05198-1	EIF2S1	1	Eukaryotic translation initiation factor 2 subunit 1 isoform Iso 1	0	425.066	73.6508	30	193	30	1	315	36.1	5.08	584.03	30	2922	30	8.12773e+08	3.69442e+07	25.1388
High	NX_Q10567-1	AP1B1	1	AP-1 complex subunit beta-1 isoform A	0	424.961	38.3562	37	186	1	1	949	104.6	5.06	493.54	36	2435	36	7.09045e+08	1.6882e+07	24.009
High	NX_P62701-1	RPS4X	1	40S ribosomal protein S4, X isoform isoform Iso 1	0	424.96	72.2433	27	375	16	1	263	29.6	10.15	961.02	25	5509	27	2.15421e+09	1.43614e+08	27.0976
High	NX_O00468-7	AGRN	1	Agrin isoform Iso 7	0	424.294	31.7984	39	103	39	1	2063	216.6	6.3	282.38	36	850	39	1.56734e+08	1.91139e+06	20.8662
High	NX_P53992-1	SEC24C	1	Protein transport protein Sec24C isoform Iso 1	0	423.965	43.053	34	158	31	1	1094	118.2	7.06	433.8	33	1350	33	3.30083e+08	8.25207e+06	22.9763
High	NX_P63104-1	YWHAZ	1	14-3-3 protein zeta/delta isoform Iso 1	0	423.591	80	26	643	10	1	245	27.7	4.79	1716.21	26	8373	26	4.81069e+09	3.4362e+08	28.3562
High	NX_P27695-1	APEX1	1	DNA-(apurinic or apyrimidinic site) lyase isoform Iso 1	0	423.574	68.239	25	159	25	1	318	35.5	8.12	536.97	23	2162	25	4.95321e+08	3.30214e+07	24.9769
High	NX_Q5JPE7-1	NOMO2	1	Nodal modulator 2 isoform Iso 1	0	423.482	42.0679	36	172	2	1	1267	139.4	5.76	499.46	36	2005	35	3.61895e+08	5.48326e+06	22.3866
High	NX_P67936-2	TPM4	1	Tropomyosin alpha-4 chain isoform Iso 2	0	423.144	79.2254	33	355	5	1	284	32.7	4.73	1030.45	32	4288	33	3.75729e+09	2.34831e+08	27.807
High	NX_P04792-1	HSPB1	1	Heat shock protein beta-1 isoform Iso 1	0	423.095	90.7317	21	624	21	1	205	22.8	6.4	1270.14	19	6654	21	7.82823e+09	6.52352e+08	29.2811
High	NX_Q9UHB6-5	LIMA1	1	LIM domain and actin-binding protein 1 isoform Iso 5	0	422.55	57.5	29	183	1	1	600	67.1	5.8	472.01	28	1524	29	4.0788e+08	1.10238e+07	23.3941
High	NX_Q8TEQ6-1	GEMIN5	1	Gem-associated protein 5 isoform Iso 1	0	422.53	35.6101	36	111	36	1	1508	168.5	6.62	284.43	35	840	36	1.50999e+08	1.98682e+06	20.922
High	NX_P30519-1	HMOX2	1	Heme oxygenase 2 isoform Iso 1	0	422.225	74.0506	24	204	1	1	316	36	5.41	639.45	23	2531	23	4.23594e+08	2.3533e+07	24.4882
High	NX_P55265-2	ADAR	1	Double-stranded RNA-specific adenosine deaminase isoform Iso 2	0	421.871	40	36	127	1	1	1200	133.2	8.51	321.93	35	1249	35	2.8584e+08	4.46625e+06	22.0906
High	NX_P21589-1	NT5E	1	5'-nucleotidase isoform Iso 1	0	421.858	55.4007	30	193	30	1	574	63.3	7.03	530.11	29	2229	30	5.56764e+08	2.06209e+07	24.2976
High	NX_P54577-1	YARS	1	Tyrosine--tRNA ligase, cytoplasmic isoform Iso 1	0	421.841	71.7803	39	172	39	1	528	59.1	7.05	440.16	38	2458	39	5.64217e+08	1.56727e+07	23.9018
High	NX_P17980-1	PSMC3	1	26S proteasome regulatory subunit 6A isoform Iso 1	0	421.571	65.6036	30	214	30	1	439	49.2	5.24	636	30	2318	29	6.54293e+08	2.51651e+07	24.5849
High	NX_O94855-2	SEC24D	1	Protein transport protein Sec24D isoform Iso 2	0	421.279	42.0136	35	163	32	1	1033	113	7.25	406.79	34	1307	35	4.08359e+08	1.13433e+07	23.4353
High	NX_P14866-1	HNRNPL	1	Heterogeneous nuclear ribonucleoprotein L isoform Iso 1	0	421.079	50.764	22	232	21	1	589	64.1	8.22	595.44	18	2675	22	1.02162e+09	4.86487e+07	25.5359
High	NX_Q10567-3	AP1B1	1	AP-1 complex subunit beta-1 isoform C	0	419.255	38.4452	37	186	1	1	939	103.5	5.16	492.15	36	2379	36	7.226e+08	1.72048e+07	24.0363
High	NX_P22392-2	NME2	1	Nucleoside diphosphate kinase B isoform Iso 3	0	419.246	79.4007	19	390	8	1	267	30.1	8.92	1164.63	19	4081	18	2.51523e+09	1.57202e+08	27.228
High	NX_Q86W92-1	PPFIBP1	1	Liprin-beta-1 isoform Iso 1	0	418.375	49.8516	40	128	40	1	1011	114	5.55	298.81	39	884	36	2.43536e+08	4.97012e+06	22.2449
High	NX_Q9NR12-1	PDLIM7	1	PDZ and LIM domain protein 7 isoform Iso 1	0	418.008	69.1466	24	212	24	1	457	49.8	8.41	571.91	21	2157	24	1.10901e+09	5.04095e+07	25.5872
High	NX_P30519-2	HMOX2	1	Heme oxygenase 2 isoform Iso 2	0	417.95	75.9582	24	201	1	1	287	32.8	5.91	639.45	23	2555	23	4.22323e+08	2.63952e+07	24.6538
High	NX_Q01469-1	FABP5	1	Fatty acid-binding protein, epidermal isoform Iso 1	0	417.381	77.7778	17	321	14	1	135	15.2	7.01	1092.2	16	4423	17	1.7499e+09	2.18737e+08	27.7046
High	NX_Q03252-1	LMNB2	1	Lamin-B2 isoform Iso 1	0	416.941	58.7097	46	233	41	1	620	69.9	5.59	570.21	46	3155	46	1.18375e+09	3.19932e+07	24.9313
High	NX_P54578-1	USP14	1	Ubiquitin carboxyl-terminal hydrolase 14 isoform Iso 1	0	416.623	60.7287	29	213	29	1	494	56	5.3	660.85	27	2652	29	6.21011e+08	2.48405e+07	24.5662
High	NX_P52566-1	ARHGDIB	1	Rho GDP-dissociation inhibitor 2 isoform Iso 1	0	416.512	82.0896	19	247	19	1	201	23	5.21	662.28	17	1735	19	8.8142e+08	7.34517e+07	26.1303
High	NX_P07737-1	PFN1	1	Profilin-1 isoform Iso 1	0	414.454	92.8571	18	908	18	1	140	15	8.27	2166.66	15	15792	18	6.82695e+09	7.5855e+08	29.4987
High	NX_P30876-1	POLR2B	1	DNA-directed RNA polymerase II subunit RPB2 isoform Iso 1	0	414.352	38.586	34	101	34	1	1174	133.8	6.87	315.28	33	1167	34	2.19539e+08	3.85156e+06	21.877
High	NX_Q14166-1	TTLL12	1	Tubulin--tyrosine ligase-like protein 12 isoform Iso 1	0	414.182	66.9255	32	143	32	1	644	74.4	5.53	423.57	30	1086	30	2.70498e+08	8.19691e+06	22.9666
High	NX_O95819-1	MAP4K4	1	Mitogen-activated protein kinase kinase kinase kinase 4 isoform Iso 1	0	413.555	36.481	37	144	2	1	1239	142	7.46	388.24	34	1662	36	2.69303e+08	5.08119e+06	22.2767
High	NX_P08572-1	COL4A2	1	Collagen alpha-2(IV) chain isoform Iso 1	0	412.711	16.8808	18	204	18	1	1712	167.4	8.66	668.77	16	2179	18	6.00436e+08	7.60046e+06	22.8577
High	NX_P30041-1	PRDX6	1	Peroxiredoxin-6 isoform Iso 1	0	411.653	76.7857	22	304	22	1	224	25	6.38	714	21	3682	22	1.38771e+09	9.25143e+07	26.4632
High	NX_Q9H0D6-1	XRN2	1	5'-3' exoribonuclease 2 isoform Iso 1	0	411.466	46	32	130	32	1	950	108.5	7.47	364.18	31	1298	32	2.61603e+08	5.56602e+06	22.4082
High	NX_Q92538-2	GBF1	1	Golgi-specific brefeldin A-resistance guanine nucleotide exchange factor 1 isoform Iso 2	0	411.023	31.8427	39	161	38	1	1856	206	5.76	318.76	35	1530	38	4.98728e+08	6.00877e+06	22.5186
High	NX_P53675-1	CLTCL1	1	Clathrin heavy chain 2 isoform Iso 1	0	410.822	13.3537	25	290	1	1	1640	186.9	5.85	845.35	25	4994	25	1.26877e+09	1.39425e+07	23.733
High	NX_Q9Y2W1-1	THRAP3	1	Thyroid hormone receptor-associated protein 3 isoform Iso 1	0	410.79	34.3455	32	151	31	1	955	108.6	10.15	469.8	32	1555	31	3.43838e+08	8.18662e+06	22.9648
High	NX_Q15365-1	PCBP1	1	Poly(rC)-binding protein 1 isoform Iso 1	0	410.37	90.1685	22	350	16	1	356	37.5	7.09	972	18	4202	22	1.34385e+09	7.90499e+07	26.2363
High	NX_A5YKK6-2	CNOT1	1	CCR4-NOT transcription complex subunit 1 isoform Iso 2	0	410.261	26.8241	45	117	1	1	2371	266.2	7.05	287.2	44	878	43	1.80867e+08	1.51989e+06	20.5355
High	NX_Q15046-1	KARS	1	Lysine--tRNA ligase isoform Cytoplasmic	0	408.374	56.2814	34	177	34	1	597	68	6.35	472.34	30	2051	34	5.79448e+08	2.06946e+07	24.3027
High	NX_Q9Y305-4	ACOT9	1	Acyl-coenzyme A thioesterase 9, mitochondrial isoform Iso 4	0	408.253	60.2679	28	140	28	1	448	50.8	8.53	407.81	28	1553	28	3.79191e+08	1.51676e+07	23.8545
High	NX_P07195-1	LDHB	1	L-lactate dehydrogenase B chain isoform Iso 1	0	407.28	60.479	24	575	23	1	334	36.6	6.05	1631.77	23	7731	24	2.94704e+09	1.73355e+08	27.3692
High	NX_Q9Y613-1	FHOD1	1	FH1/FH2 domain-containing protein 1 isoform Iso 1	0	407.06	46.7354	37	143	37	1	1164	126.5	6.39	377.24	34	1881	36	2.50402e+08	4.24411e+06	22.017
High	NX_P62191-1	PSMC1	1	26S proteasome regulatory subunit 4 isoform Iso 1	0	406.92	68.6364	30	227	28	1	440	49.2	6.21	631.07	30	2824	30	7.45703e+08	2.86809e+07	24.7736
High	NX_P26641-1	EEF1G	1	Elongation factor 1-gamma isoform Iso 1	0	406.56	70.9382	26	485	26	1	437	50.1	6.67	1406.67	23	5795	26	2.70626e+09	1.08251e+08	26.6898
High	NX_Q9Y3F4-2	STRAP	1	Serine-threonine kinase receptor-associated protein isoform Iso 2	0	404.37	69.9725	26	194	26	1	363	39.8	5.31	534.62	25	2284	26	6.31173e+08	2.86897e+07	24.774
High	NX_Q9UQ80-1	PA2G4	1	Proliferation-associated protein 2G4 isoform Iso 1	0	404.262	67.0051	28	335	28	1	394	43.8	6.55	912.94	27	2737	26	9.74372e+08	4.42897e+07	25.4005
High	NX_P09936-1	UCHL1	1	Ubiquitin carboxyl-terminal hydrolase isozyme L1 isoform Iso 1	0	404.025	64.1256	15	349	15	1	223	24.8	5.48	1083.47	14	5540	15	2.73126e+09	2.73126e+08	28.025
High	NX_O60610-1	DIAPH1	1	Protein diaphanous homolog 1 isoform Iso 1	0	404.005	35.6132	39	141	39	1	1272	141.3	5.41	366.71	39	1206	39	2.7791e+08	4.48242e+06	22.0958
High	NX_P31040-1	SDHA	1	Succinate dehydrogenase [ubiquinone] flavoprotein subunit, mitochondrial isoform Iso 1	0	403.409	65.3614	31	172	31	1	664	72.6	7.39	509.37	28	2389	28	4.17679e+08	1.34735e+07	23.6836
High	NX_Q9Y4E1-4	WASHC2C	1	WASH complex subunit 2C isoform Iso 4	0	403.228	39.1667	31	98	4	1	1320	144.8	4.79	269.14	28	944	30	1.48128e+08	2.4688e+06	21.2354
High	NX_P56945-3	BCAR1	1	Breast cancer anti-estrogen resistance protein 1 isoform Iso 3	0	402.656	51.464	27	112	26	1	888	95.4	5.92	349.7	26	1048	26	3.1161e+08	7.24675e+06	22.7889
High	NX_Q9Y230-1	RUVBL2	1	RuvB-like 2 isoform Iso 1	0	402.552	64.5788	31	172	31	1	463	51.1	5.64	468.42	29	2477	31	6.85407e+08	2.63618e+07	24.6519
High	NX_O94979-7	SEC31A	1	Protein transport protein Sec31A isoform Iso 7	0	402.335	40.3509	34	197	1	1	969	105.7	8.44	542.48	32	2609	32	6.79846e+08	2.06014e+07	24.2962
High	NX_Q9Y3I0-1	RTCB	1	tRNA-splicing ligase RtcB homolog isoform Iso 1	0	402.07	60.198	27	200	27	1	505	55.2	7.23	613.7	27	2541	27	8.39306e+08	3.35722e+07	25.0008
High	NX_Q12965-1	MYO1E	1	Unconventional myosin-Ie isoform Iso 1	0	402.003	43.5921	44	125	44	1	1108	127	8.92	327.33	44	1694	43	2.75502e+08	4.75004e+06	22.1795
High	NX_O43242-1	PSMD3	1	26S proteasome non-ATPase regulatory subunit 3 isoform Iso 1	0	400.928	60.4869	35	243	35	1	534	60.9	8.44	631.09	34	2494	34	7.53879e+08	2.21729e+07	24.4023
High	NX_P29590-1	PML	1	Protein PML isoform PML-1	0	400.408	55.6689	36	149	8	1	882	97.5	6.21	368.78	31	1688	36	4.28807e+08	8.93348e+06	23.0908
High	NX_O00231-2	PSMD11	1	26S proteasome non-ATPase regulatory subunit 11 isoform Iso 2	0	400.158	62.6478	30	237	30	1	423	47.5	6.48	489.03	28	2598	30	9.01699e+08	3.33963e+07	24.9932
High	NX_P08237-3	PFKM	1	ATP-dependent 6-phosphofructokinase, muscle type isoform Iso 3	0	399.948	43.2432	31	171	26	1	851	93.2	7.97	472.28	30	2496	30	6.78132e+08	1.83279e+07	24.1275
High	NX_Q15293-1	RCN1	1	Reticulocalbin-1 isoform Iso 1	0	399.373	72.2054	24	263	24	1	331	38.9	5	835.96	21	3036	23	1.22466e+09	8.74756e+07	26.3824
High	NX_Q13459-1	MYO9B	1	Unconventional myosin-IXb isoform Long	0	399.24	26.9819	40	93	40	1	2157	243.2	8.75	254.23	39	659	38	1.11739e+08	980166	19.9027
High	NX_P28482-1	MAPK1	1	Mitogen-activated protein kinase 1 isoform Iso 1	0	398.977	77.7778	26	183	20	1	360	41.4	6.98	605.07	24	2516	26	7.08844e+08	3.22202e+07	24.9415
High	NX_P12429-1	ANXA3	1	Annexin A3 isoform Iso 1	0	398.517	78.0186	30	239	30	1	323	36.4	5.92	625.26	28	3523	30	9.56084e+08	4.34583e+07	25.3731
High	NX_P61163-1	ACTR1A	1	Alpha-centractin isoform Iso 1	0	398.436	63.8298	24	271	12	1	376	42.6	6.64	815.18	21	3593	22	7.55643e+08	3.97707e+07	25.2452
High	NX_Q9NZB2-6	FAM120A	1	Constitutive coactivator of PPAR-gamma-like protein 1 isoform F	0	398.368	39.3543	37	129	37	1	1146	125.2	9	343.69	35	1409	35	2.80375e+08	5.29009e+06	22.3349
High	NX_P31943-1	HNRNPH1	1	Heterogeneous nuclear ribonucleoprotein H isoform Iso 1	0	397.042	54.7884	19	686	11	1	449	49.2	6.3	1927.26	16	6637	19	2.15052e+09	1.13185e+08	26.7541
High	NX_P35237-1	SERPINB6	1	Serpin B6 isoform Iso 1	0	396.504	82.1809	25	169	24	1	376	42.6	5.27	478.06	25	2895	25	6.58234e+08	3.13445e+07	24.9017
High	NX_P23258-1	TUBG1	1	Tubulin gamma-1 chain isoform Iso 1	0	395.811	82.7051	26	106	26	1	451	51.1	6.14	308.1	24	1022	26	1.66489e+08	7.92803e+06	22.9185
High	NX_P26599-3	PTBP1	1	Polypyrimidine tract-binding protein 1 isoform Iso 3	0	395.759	51.167	23	465	19	1	557	59.6	9.16	1413.57	20	5374	23	1.32415e+09	6.62076e+07	25.9805
High	NX_P00387-3	CYB5R3	1	NADH-cytochrome b5 reductase 3 isoform Iso 3	0	394.577	67.6647	17	230	17	1	334	38.2	6.9	677.82	16	2892	17	7.87099e+08	4.62999e+07	25.4645
High	NX_Q96AE4-2	FUBP1	1	Far upstream element-binding protein 1 isoform Iso 2	0	394.219	48.6983	30	245	2	1	653	68.6	7.31	645.73	28	2820	30	8.09821e+08	2.61232e+07	24.6388
High	NX_P37802-1	TAGLN2	1	Transgelin-2 isoform Iso 1	0	394.003	90.9548	21	864	20	1	199	22.4	8.25	2370.3	19	11346	21	9.77951e+09	6.98536e+08	29.3798
High	NX_O95202-1	LETM1	1	Mitochondrial proton/calcium exchanger protein isoform Iso 1	0	393.757	46.0081	29	133	28	1	739	83.3	6.7	368.97	28	1131	28	3.38303e+08	8.9027e+06	23.0858
High	NX_Q06210-1	GFPT1	1	Glutamine--fructose-6-phosphate aminotransferase [isomerizing] 1 isoform Iso 1	0	393.479	49.2132	29	142	25	1	699	78.8	7.11	386.42	29	1616	29	3.65331e+08	8.49608e+06	23.0184
High	NX_P48147-1	PREP	1	Prolyl endopeptidase isoform Iso 1	0	393.328	58.5915	33	174	33	1	710	80.6	5.86	470.19	33	2215	32	3.97287e+08	8.8286e+06	23.0738
High	NX_Q6P2E9-1	EDC4	1	Enhancer of mRNA-decapping protein 4 isoform Iso 1	0	393.149	42.4697	39	92	39	1	1401	151.6	5.86	255.19	35	729	38	1.89337e+08	3.50624e+06	21.7415
High	NX_Q9H3U1-2	UNC45A	1	Protein unc-45 homolog A isoform Iso 2	0	392.722	45.5328	40	163	40	1	929	101.6	6.06	438.88	39	2198	40	4.13008e+08	7.50923e+06	22.8402
High	NX_Q16181-1	SEPT7	1	Septin-7 isoform Iso 1	0	391.872	46.2243	21	162	20	1	437	50.6	8.63	560.22	21	1978	21	5.66753e+08	2.57615e+07	24.6187
High	NX_P42345-1	MTOR	1	Serine/threonine-protein kinase mTOR isoform Iso 1	0	390.98	21.4594	37	72	37	1	2549	288.7	7.17	207.99	37	686	36	1.18084e+08	887853	19.76
High	NX_Q96AE4-1	FUBP1	1	Far upstream element-binding protein 1 isoform Iso 1	0	390.717	53.2609	31	240	3	1	644	67.5	7.61	635.14	29	2731	31	7.83068e+08	2.61023e+07	24.6377
High	NX_Q13310-3	PABPC4	1	Polyadenylate-binding protein 4 isoform Iso 3	0	390.538	51.0606	32	235	22	1	660	72.3	9.35	710.22	30	3972	32	1.07933e+09	3.27069e+07	24.9631
High	NX_Q15459-1	SF3A1	1	Splicing factor 3A subunit 1 isoform Iso 1	0	390.373	49.1803	37	159	37	1	793	88.8	5.22	382.15	36	1279	35	4.13414e+08	1.18118e+07	23.4937
High	NX_P36776-1	LONP1	1	Lon protease homolog, mitochondrial isoform Iso 1	0	390.322	45.9854	36	135	35	1	959	106.4	6.39	355.65	31	1512	35	3.14777e+08	7.86942e+06	22.9078
High	NX_Q6NZI2-1	CAVIN1	1	Caveolae-associated protein 1 isoform Iso 1	0	389.71	51.5385	22	405	22	1	390	43.5	5.6	1283.7	20	6780	21	1.77126e+09	1.36251e+08	27.0217
High	NX_Q6YHK3-1	CD109	1	CD109 antigen isoform Iso 1	0	389.033	31.4879	36	151	36	1	1445	161.6	5.85	398.27	35	1427	35	2.98167e+08	4.88799e+06	22.2208
High	NX_O14974-1	PPP1R12A	1	Protein phosphatase 1 regulatory subunit 12A isoform Iso 1	0	388.942	42.4272	40	128	40	1	1030	115.2	5.4	332.35	39	1447	40	2.70247e+08	5.87493e+06	22.4861
High	NX_Q13162-1	PRDX4	1	Peroxiredoxin-4 isoform Iso 1	0	388.71	69.0037	21	276	18	1	271	30.5	6.29	816.64	20	2542	20	1.2078e+09	7.54876e+07	26.1697
High	NX_Q6PGP7-1	TTC37	1	Tetratricopeptide repeat protein 37 isoform Iso 1	0	388.426	33.6957	38	118	38	1	1564	175.4	7.53	312.28	38	1065	37	2.14973e+08	2.75607e+06	21.3942
High	NX_P05091-1	ALDH2	1	Aldehyde dehydrogenase, mitochondrial isoform Iso 1	0	387.551	62.089	32	191	27	1	517	56.3	7.05	507.65	31	2384	32	6.32589e+08	2.8754e+07	24.7773
High	NX_Q9Y263-1	PLAA	1	Phospholipase A-2-activating protein isoform Iso 1	0	387.427	47.673	28	127	28	1	795	87.1	6.37	410.07	28	1382	28	2.38576e+08	5.3017e+06	22.338
High	NX_Q93009-1	USP7	1	Ubiquitin carboxyl-terminal hydrolase 7 isoform Iso 1	0	387.277	45.6443	39	134	39	1	1102	128.2	5.55	373.42	38	971	39	2.41569e+08	3.77451e+06	21.8479
High	NX_P10253-1	GAA	1	Lysosomal alpha-glucosidase isoform Iso 1	0	385.633	30.4622	26	109	26	1	952	105.3	6	328.79	25	987	26	2.28075e+08	6.33542e+06	22.595
High	NX_O15144-1	ARPC2	1	Actin-related protein 2/3 complex subunit 2 isoform Iso 1	0	385.346	71.6667	28	362	28	1	300	34.3	7.36	919.61	26	1799	28	9.59239e+08	5.04863e+07	25.5894
High	NX_P00505-1	GOT2	1	Aspartate aminotransferase, mitochondrial isoform Iso 1	0	385.299	66.5116	28	211	28	1	430	47.5	9.01	644.04	28	2787	28	1.23595e+09	4.75364e+07	25.5025
High	NX_P61221-1	ABCE1	1	ATP-binding cassette sub-family E member 1 isoform Iso 1	0	385.208	53.4224	27	167	27	1	599	67.3	8.34	440.49	25	1880	27	6.54023e+08	2.25525e+07	24.4268
High	NX_O95819-6	MAP4K4	1	Mitogen-activated protein kinase kinase kinase kinase 4 isoform Iso 6	0	384.953	34.2498	36	139	1	1	1273	144.9	7.49	356.1	33	1349	35	2.66311e+08	4.93169e+06	22.2337
High	NX_O43776-1	NARS	1	Asparagine--tRNA ligase, cytoplasmic isoform Iso 1	0	384.605	53.4672	26	182	26	1	548	62.9	6.25	537.21	23	2558	26	7.82674e+08	3.55761e+07	25.0844
High	NX_Q9NTK5-1	OLA1	1	Obg-like ATPase 1 isoform Iso 1	0	384.373	75.5051	27	175	27	1	396	44.7	7.81	520.77	26	1925	27	5.73692e+08	2.29477e+07	24.4518
High	NX_P33993-1	MCM7	1	DNA replication licensing factor MCM7 isoform Iso 1	0	383.984	58.8317	34	138	34	1	719	81.3	6.46	390.83	32	1645	33	3.07309e+08	7.87972e+06	22.9097
High	NX_P35749-2	MYH11	1	Myosin-11 isoform Iso 2	0	383.824	14.5023	32	363	2	1	1979	227.9	5.5	1022.07	31	6369	32	3.48472e+09	3.59249e+07	25.0985
High	NX_P06753-1	TPM3	1	Tropomyosin alpha-3 chain isoform Iso 1	0	382.855	63.1579	27	323	3	1	285	32.9	4.72	960.81	26	4527	27	3.27363e+09	2.04602e+08	27.6082
High	NX_P08648-1	ITGA5	1	Integrin alpha-5 isoform Iso 1	0	382.683	33.8418	26	307	26	1	1049	114.5	5.77	804.39	25	3553	25	1.50701e+09	4.30574e+07	25.3598
High	NX_O75116-1	ROCK2	1	Rho-associated protein kinase 2 isoform Iso 1	0	381.851	40.3458	44	142	37	1	1388	160.8	6.02	305.02	42	1470	42	3.04002e+08	3.84812e+06	21.8757
High	NX_O43390-1	HNRNPR	1	Heterogeneous nuclear ribonucleoprotein R isoform Iso 1	0	381.175	44.8657	29	262	23	1	633	70.9	8.13	688.89	28	2969	29	1.08315e+09	3.18575e+07	24.9251
High	NX_Q92974-1	ARHGEF2	1	Rho guanine nucleotide exchange factor 2 isoform Iso 1	0	381.033	48.1744	37	132	37	1	986	111.5	7.27	365.86	37	1621	36	2.68848e+08	4.88814e+06	22.2209
High	NX_Q9UMS4-1	PRPF19	1	Pre-mRNA-processing factor 19 isoform Iso 1	0	380.947	69.8413	21	175	21	1	504	55.1	6.61	456.56	17	1276	21	5.15776e+08	2.86542e+07	24.7722
High	NX_P34897-1	SHMT2	1	Serine hydroxymethyltransferase, mitochondrial isoform Iso 1	0	380.866	71.4286	30	148	29	1	504	56	8.53	382.71	28	1963	29	5.63025e+08	1.94147e+07	24.2106
High	NX_Q9NVA2-1	SEPT11	1	Septin-11 isoform Iso 1	0	380.185	60.6061	26	163	12	1	429	49.4	6.81	449.85	23	1920	26	5.18891e+08	2.731e+07	24.7029
High	NX_Q9ULT8-1	HECTD1	1	E3 ubiquitin-protein ligase HECTD1 isoform Iso 1	0	379.381	26.8582	45	124	44	1	2610	289.2	5.35	299.62	40	1228	44	1.5823e+08	1.34093e+06	20.3548
High	NX_Q9Y265-1	RUVBL1	1	RuvB-like 1 isoform Iso 1	0	379.345	71.7105	29	185	29	1	456	50.2	6.42	553.24	27	2600	29	5.76826e+08	2.88413e+07	24.7816
High	NX_O94925-1	GLS	1	Glutaminase kidney isoform, mitochondrial isoform Iso 1	0	378.995	48.8789	29	137	4	1	669	73.4	7.77	442.66	28	1939	29	3.36878e+08	9.90818e+06	23.2402
High	NX_Q99459-1	CDC5L	1	Cell division cycle 5-like protein isoform Iso 1	0	378.377	48.3791	29	100	29	1	802	92.2	8.18	297.58	29	1487	29	2.29631e+08	6.5609e+06	22.6455
High	NX_P78347-1	GTF2I	1	General transcription factor II-I isoform Iso 1	0	377.875	50.8016	39	128	39	1	998	112.3	6.39	344.71	35	1017	39	3.24785e+08	6.62827e+06	22.6602
High	NX_Q9UHD8-5	SEPT9	1	Septin-9 isoform Iso 5	0	377.584	63.2124	31	162	31	1	579	64.6	7.58	404.31	29	1925	30	3.25225e+08	8.78986e+06	23.0674
High	NX_Q14240-2	EIF4A2	1	Eukaryotic initiation factor 4A-II isoform Iso 2	0	376.475	60.2941	24	322	8	1	408	46.5	5.48	860.81	23	4898	24	2.32647e+09	1.05749e+08	26.6561
High	NX_O00425-1	IGF2BP3	1	Insulin-like growth factor 2 mRNA-binding protein 3 isoform Iso 1	0	375.188	52.8497	28	221	24	1	579	63.7	8.87	641.06	28	3879	28	6.76486e+08	2.33271e+07	24.4755
High	NX_Q8NC51-1	SERBP1	1	Plasminogen activator inhibitor 1 RNA-binding protein isoform Iso 1	0	375.159	52.2059	22	178	22	1	408	44.9	8.65	459.54	20	1837	22	7.49316e+08	3.94377e+07	25.2331
High	NX_Q9NQW7-3	XPNPEP1	1	Xaa-Pro aminopeptidase 1 isoform Iso 3	0	374.545	62.4625	31	142	30	1	666	74.8	5.88	340.27	27	1369	30	3.16842e+08	9.05263e+06	23.1099
High	NX_Q9BXJ9-1	NAA15	1	N-alpha-acetyltransferase 15, NatA auxiliary subunit isoform Iso 1	0	374.05	51.8476	45	209	41	1	866	101.2	7.42	465.21	43	2261	45	4.53063e+08	8.71275e+06	23.0547
High	NX_Q6IBS0-1	TWF2	1	Twinfilin-2 isoform Iso 1	0	374.042	69.6275	22	184	19	1	349	39.5	6.84	596.7	20	2021	20	5.86402e+08	2.79239e+07	24.735
High	NX_P40926-1	MDH2	1	Malate dehydrogenase, mitochondrial isoform Iso 1	0	374.037	68.0473	22	314	22	1	338	35.5	8.68	989.28	21	6209	22	1.79535e+09	8.97675e+07	26.4197
High	NX_P09382-1	LGALS1	1	Galectin-1 isoform Iso 1	0	373.847	95.5556	15	1678	15	1	135	14.7	5.5	5124.92	14	27822	15	1.57177e+10	1.74641e+09	30.7017
High	NX_Q12905-1	ILF2	1	Interleukin enhancer-binding factor 2 isoform Iso 1	0	373.288	65.8974	20	511	20	1	390	43	5.26	1752.69	20	5859	20	1.02842e+09	5.41272e+07	25.6899
High	NX_O95340-2	PAPSS2	1	Bifunctional 3'-phosphoadenosine 5'-phosphosulfate synthase 2 isoform B	0	373.128	63.9742	34	134	33	1	619	69.9	8.03	362.01	34	1049	34	4.02432e+08	1.2576e+07	23.5842
High	NX_Q9BZ29-4	DOCK9	1	Dedicator of cytokinesis protein 9 isoform Iso 4	0	371.884	26.8514	37	112	3	1	2093	238.7	7.62	294.53	36	834	35	1.58239e+08	1.40035e+06	20.4174
High	NX_Q13217-1	DNAJC3	1	DnaJ homolog subfamily C member 3 isoform Iso 1	0	371.558	59.7222	30	113	30	1	504	57.5	6.15	304.65	26	1115	30	2.82752e+08	1.17813e+07	23.49
High	NX_Q9H8L6-1	MMRN2	1	Multimerin-2 isoform Iso 1	0	371.374	35.4057	27	169	27	1	949	104.3	5.86	525.89	27	2776	27	5.15628e+08	1.19914e+07	23.5155
High	NX_P48444-1	ARCN1	1	Coatomer subunit delta isoform Iso 1	0	371.066	60.0783	32	209	32	1	511	57.2	6.21	472.12	30	2077	32	6.38395e+08	2.45536e+07	24.5494
High	NX_O00148-1	DDX39A	1	ATP-dependent RNA helicase DDX39A isoform Iso 1	0	370.788	69.555	27	219	13	1	427	49.1	5.68	457.83	23	2546	27	1.063e+09	5.06191e+07	25.5932
High	NX_P42167-1	TMPO	1	Lamina-associated polypeptide 2, isoforms beta/gamma isoform Beta	0	370.772	58.37	20	153	10	1	454	50.6	9.38	497.67	18	2301	20	4.09086e+08	1.85948e+07	24.1484
High	NX_P62140-1	PPP1CB	1	Serine/threonine-protein phosphatase PP1-beta catalytic subunit isoform Iso 1	0	370.455	69.7248	21	210	8	1	327	37.2	6.19	625.21	18	2119	21	8.54584e+08	5.02697e+07	25.5832
High	NX_O60264-1	SMARCA5	1	SWI/SNF-related matrix-associated actin-dependent regulator of chromatin subfamily A member 5 isoform Iso 1	0	370.276	42.5856	44	159	27	1	1052	121.8	8.09	360.31	42	1731	42	3.49202e+08	6.23575e+06	22.5721
High	NX_Q9ULV4-3	CORO1C	1	Coronin-1C isoform Iso 3	0	370.056	50.4744	27	240	26	1	527	58.9	7.75	688.76	25	2895	27	8.97954e+08	3.59182e+07	25.0982
High	NX_Q86UE4-1	MTDH	1	Protein LYRIC isoform Iso 1	0	369.558	51.2027	28	129	28	1	582	63.8	9.32	376.66	26	1874	27	3.26119e+08	1.30448e+07	23.637
High	NX_P29317-1	EPHA2	1	Ephrin type-A receptor 2 isoform Iso 1	0	369.246	51.9467	38	198	36	1	976	108.2	6.23	499.18	34	1943	38	5.32082e+08	1.18241e+07	23.4952
High	NX_Q6DD88-1	ATL3	1	Atlastin-3 isoform Iso 1	0	369.131	53.9741	23	176	22	1	541	60.5	5.66	588.53	22	1986	23	4.99468e+08	2.08112e+07	24.3109
High	NX_Q99873-4	PRMT1	1	Protein arginine N-methyltransferase 1 isoform Iso 4	0	368.739	66.8555	23	163	1	1	353	40.5	5.5	493.38	21	2482	23	8.53935e+08	4.26967e+07	25.3476
High	NX_Q8TEX9-2	IPO4	1	Importin-4 isoform Iso 2	0	368.461	36.1958	26	110	26	1	1083	118.8	4.94	335.48	26	1185	25	1.84083e+08	3.54006e+06	21.7553
High	NX_Q8WUP2-1	FBLIM1	1	Filamin-binding LIM protein 1 isoform Iso 1	0	367.819	58.7131	23	183	23	1	373	40.6	6.02	571.25	23	2344	23	6.91682e+08	4.32301e+07	25.3655
High	NX_P28331-2	NDUFS1	1	NADH-ubiquinone oxidoreductase 75 kDa subunit, mitochondrial isoform Iso 2	0	367.652	50.7422	32	126	32	1	741	80.9	6.64	393.07	32	1668	32	3.15621e+08	8.09286e+06	22.9482
High	NX_O94826-1	TOMM70	1	Mitochondrial import receptor subunit TOM70 isoform Iso 1	0	366.971	56.5789	27	116	27	1	608	67.4	7.12	315.01	24	924	27	2.37406e+08	7.41895e+06	22.8228
High	NX_P50479-1	PDLIM4	1	PDZ and LIM domain protein 4 isoform Iso 1	0	366.927	80.303	18	179	18	1	330	35.4	7.91	521.55	16	1978	18	6.9723e+08	4.10136e+07	25.2896
High	NX_Q14258-1	TRIM25	1	E3 ubiquitin/ISG15 ligase TRIM25 isoform Iso 1	0	366.456	49.5238	27	143	27	1	630	70.9	8.09	389.92	27	1387	27	3.78452e+08	1.18266e+07	23.4955
High	NX_Q8N1I0-1	DOCK4	1	Dedicator of cytokinesis protein 4 isoform Iso 1	0	364.804	31.7904	51	119	51	1	1966	225.1	7.65	229.56	50	891	48	1.72665e+08	1.69279e+06	20.691
High	NX_O75694-1	NUP155	1	Nuclear pore complex protein Nup155 isoform Iso 1	0	363.457	34.0043	34	104	34	1	1391	155.1	6.16	268.43	31	1430	34	2.05561e+08	3.73748e+06	21.8336
High	NX_Q96HE7-1	ERO1A	1	ERO1-like protein alpha isoform Iso 1	0	363.176	61.9658	25	165	25	1	468	54.4	5.68	523.49	24	2517	25	4.3597e+08	1.81654e+07	24.1147
High	NX_Q96G03-1	PGM2	1	Phosphoglucomutase-2 isoform Iso 1	0	362.74	42.9739	27	158	27	1	612	68.2	6.73	425.44	27	1644	26	5.0254e+08	1.47806e+07	23.8172
High	NX_Q96I24-1	FUBP3	1	Far upstream element-binding protein 3 isoform Iso 1	0	362.241	65.3846	29	121	28	1	572	61.6	8.38	342.53	28	1403	29	3.0452e+08	9.82324e+06	23.2278
High	NX_Q92743-1	HTRA1	1	Serine protease HTRA1 isoform Iso 1	0	361.894	64.1667	24	323	24	1	480	51.3	7.83	827.34	22	4748	24	1.1451e+09	6.02686e+07	25.8449
High	NX_Q86XP3-1	DDX42	1	ATP-dependent RNA helicase DDX42 isoform Iso 1	0	361.208	53.6247	29	95	29	1	938	102.9	7.02	246.83	26	973	29	1.54799e+08	3.6857e+06	21.8135
High	NX_Q13620-1	CUL4B	1	Cullin-4B isoform Iso 2	0	360.761	43.6872	38	117	4	1	895	102.2	7.94	264.59	36	912	37	2.62695e+08	4.69098e+06	22.1615
High	NX_P67809-1	YBX1	1	Nuclease-sensitive element-binding protein 1 isoform Iso 1	0	360.312	62.963	18	283	12	1	324	35.9	9.88	796.08	15	3549	18	1.19934e+09	9.99447e+07	26.5746
High	NX_P30566-1	ADSL	1	Adenylosuccinate lyase isoform Iso 1	0	360.246	61.157	25	113	25	1	484	54.9	7.11	371.92	23	1900	25	2.42484e+08	1.01035e+07	23.2684
High	NX_P49593-1	PPM1F	1	Protein phosphatase 1F isoform Iso 1	0	360.102	62.7753	21	126	21	1	454	49.8	5.1	374.53	18	1525	21	3.53067e+08	1.60485e+07	23.9359
High	NX_P23526-1	AHCY	1	Adenosylhomocysteinase isoform Iso 1	0	360.024	50.9259	26	196	24	1	432	47.7	6.34	560.95	25	2784	26	9.76918e+08	4.44053e+07	25.4042
High	NX_P29474-1	NOS3	1	Nitric oxide synthase, endothelial isoform Iso 1	0	359.865	43.3915	41	122	40	1	1203	133.2	7.27	289.78	40	1138	39	2.36066e+08	4.07011e+06	21.9566
High	NX_Q709C8-1	VPS13C	1	Vacuolar protein sorting-associated protein 13C isoform Iso 1	0	358.769	17.8257	47	88	46	1	3753	422.1	6.83	196.46	47	712	44	1.26132e+08	663855	19.3405
High	NX_Q99439-1	CNN2	1	Calponin-2 isoform Iso 1	0	358.492	77.0227	20	254	19	1	309	33.7	7.33	637.17	17	3046	20	9.06083e+08	6.96987e+07	26.0546
High	NX_O00232-1	PSMD12	1	26S proteasome non-ATPase regulatory subunit 12 isoform Iso 1	0	358.178	60.0877	28	155	28	1	456	52.9	7.65	437.03	26	2638	28	4.93921e+08	1.97568e+07	24.2358
High	NX_Q08945-1	SSRP1	1	FACT complex subunit SSRP1 isoform Iso 1	0	357.826	44.8519	29	173	29	1	709	81	6.87	466.38	28	2010	29	4.14057e+08	1.38019e+07	23.7184
High	NX_Q7KZ85-1	SUPT6H	1	Transcription elongation factor SPT6 isoform Iso 1	0	357.674	33.2561	37	75	24	1	1726	198.9	4.91	180.67	32	605	36	8.98684e+07	1.15216e+06	20.1359
High	NX_Q9H4A4-1	RNPEP	1	Aminopeptidase B isoform Iso 1	0	357.655	52.9231	28	147	28	1	650	72.5	5.74	439.96	27	1713	28	4.14838e+08	1.29637e+07	23.628
High	NX_P55209-1	NAP1L1	1	Nucleosome assembly protein 1-like 1 isoform Iso 1	0	356.377	47.0588	21	222	19	1	391	45.3	4.46	592.22	16	2956	20	1.04455e+09	7.46107e+07	26.1529
High	NX_P31930-1	UQCRC1	1	Cytochrome b-c1 complex subunit 1, mitochondrial isoform Iso 1	0	355.751	61.875	22	180	21	1	480	52.6	6.37	601.96	22	2587	21	5.6096e+08	2.33733e+07	24.4784
High	NX_P01891-1	HLA-A	1	HLA class I histocompatibility antigen, A-68 alpha chain isoform Iso 1	0	355.654	58.0822	21	178	10	1	365	40.9	6.7	605.37	21	2776	21	6.56154e+08	3.45344e+07	25.0415
High	NX_P46379-3	BAG6	1	Large proline-rich protein BAG6 isoform Iso 3	0	354.645	38.5542	27	101	27	1	1162	122.3	5.69	252.2	24	1297	25	2.1983e+08	7.09128e+06	22.7576
High	NX_P04632-1	CAPNS1	1	Calpain small subunit 1 isoform Iso 1	0	354.545	82.8358	17	306	17	1	268	28.3	5.2	804.62	14	5031	17	1.11213e+09	1.01103e+08	26.5912
High	NX_P49790-1	NUP153	1	Nuclear pore complex protein Nup153 isoform Iso 1	0	353.497	38.9831	34	99	34	1	1475	153.8	8.73	256.03	30	1211	33	1.32933e+08	2.29195e+06	21.1281
High	NX_P41091-1	EIF2S3	1	Eukaryotic translation initiation factor 2 subunit 3 isoform Iso 1	0	353.015	56.1441	22	183	22	1	472	51.1	8.4	461.78	21	1826	22	5.70355e+08	2.4798e+07	24.5637
High	NX_P46063-1	RECQL	1	ATP-dependent DNA helicase Q1 isoform Iso 1	0	352.89	47.7658	29	148	29	1	649	73.4	7.88	379	26	1632	29	3.88722e+08	1.1433e+07	23.4467
High	NX_Q99873-3	PRMT1	1	Protein arginine N-methyltransferase 1 isoform Iso 3	0	352.682	66.1808	23	157	1	1	343	39.6	5.6	501.4	22	2462	23	8.3941e+08	3.99719e+07	25.2525
High	NX_P30447-1	HLA-A	1	HLA class I histocompatibility antigen, A-23 alpha chain isoform Iso 1	0	351.792	58.3562	20	150	10	1	365	40.7	6.34	551.5	20	2253	19	4.48853e+08	2.64031e+07	24.6542
High	NX_P14314-1	PRKCSH	1	Glucosidase 2 subunit beta isoform Iso 1	0	351.606	57.3864	28	225	28	1	528	59.4	4.41	560.49	25	2970	28	1.06864e+09	6.2861e+07	25.9057
High	NX_P98082-1	DAB2	1	Disabled homolog 2 isoform Iso 1	0	351.489	43.7662	23	119	23	1	770	82.4	5.53	370.24	22	1432	22	3.66567e+08	1.26403e+07	23.5915
High	NX_Q9Y262-1	EIF3L	1	Eukaryotic translation initiation factor 3 subunit L isoform Iso 1	0	351.307	53.1915	32	167	32	1	564	66.7	6.34	445.53	29	2689	31	4.79769e+08	1.65438e+07	23.9798
High	NX_P21281-1	ATP6V1B2	1	V-type proton ATPase subunit B, brain isoform isoform Iso 1	0	350.709	57.5342	25	161	25	1	511	56.5	5.81	484.47	25	2366	25	3.37474e+08	1.3499e+07	23.6863
High	NX_O75534-4	CSDE1	1	Cold shock domain-containing protein E1 isoform Iso 4	0	350.44	50.7109	40	168	40	1	844	93.7	6.52	367.46	40	1776	37	4.29636e+08	8.95076e+06	23.0936
High	NX_P23396-1	RPS3	1	40S ribosomal protein S3 isoform Iso 1	0	350.288	87.6543	30	387	30	1	243	26.7	9.66	1053.76	29	6425	30	3.02878e+09	1.59409e+08	27.2482
High	NX_O00622-1	CYR61	1	Protein CYR61 isoform Iso 1	0	350.003	69.5538	25	305	25	1	381	42	8.21	805.52	24	3575	25	1.79179e+09	6.8915e+07	26.0383
High	NX_P29692-1	EEF1D	1	Elongation factor 1-delta isoform Iso 1	0	349.643	82.9181	24	250	1	1	281	31.1	5.01	647.1	21	4929	23	1.1918e+09	7.44874e+07	26.1505
High	NX_O95810-1	CAVIN2	1	Caveolae-associated protein 2 isoform Iso 1	0	349.518	62.8235	21	178	21	1	425	47.1	5.21	521.48	18	2574	21	6.3672e+08	3.53734e+07	25.0762
High	NX_O00299-1	CLIC1	1	Chloride intracellular channel protein 1 isoform Iso 1	0	349.364	84.2324	20	405	19	1	241	26.9	5.17	1219.69	17	6046	20	2.67349e+09	1.78233e+08	27.4092
High	NX_Q9BZ29-5	DOCK9	1	Dedicator of cytokinesis protein 9 isoform Iso 2	0	349.363	24.2263	35	105	1	1	2068	236.3	7.31	280.41	35	869	33	1.43461e+08	1.29244e+06	20.3017
High	NX_P00352-1	ALDH1A1	1	Retinal dehydrogenase 1 isoform Iso 1	0	348.998	57.8842	28	209	24	1	501	54.8	6.73	533.01	26	2869	28	7.2238e+08	3.28354e+07	24.9688
High	NX_Q14789-2	GOLGB1	1	Golgin subfamily B member 1 isoform Iso 2	0	348.284	22.6063	46	84	45	1	3269	376.9	5	190.96	44	553	46	1.34039e+08	712974	19.4435
High	NX_Q13561-1	DCTN2	1	Dynactin subunit 2 isoform Iso 1	0	347.768	75.8105	24	191	24	1	401	44.2	5.21	517.2	22	2411	24	5.87443e+08	2.93722e+07	24.8079
High	NX_P36873-2	PPP1CC	1	Serine/threonine-protein phosphatase PP1-gamma catalytic subunit isoform Gamma-2	0	346.783	53.4125	18	220	2	1	337	38.5	6.13	647.76	17	2135	18	7.86993e+08	4.14207e+07	25.3038
High	NX_P04181-1	OAT	1	Ornithine aminotransferase, mitochondrial isoform Iso 1	0	346.514	70.1595	25	118	25	1	439	48.5	7.03	325.11	22	1727	24	3.26667e+08	2.04167e+07	24.2832
High	NX_P21964-1	COMT	1	Catechol O-methyltransferase isoform Membrane-bound	0	345.92	71.2177	21	134	21	1	271	30	5.47	441.57	20	1498	21	3.81971e+08	2.54647e+07	24.602
High	NX_Q13642-1	FHL1	1	Four and a half LIM domains protein 1 isoform Iso 1	0	345.88	71.4286	22	182	22	1	280	31.9	8.32	516.24	21	1185	22	6.89384e+08	4.30865e+07	25.3607
High	NX_P62424-1	RPL7A	1	60S ribosomal protein L7a isoform Iso 1	0	345.805	54.1353	24	259	23	1	266	30	10.61	713.2	23	3689	24	2.04786e+09	2.04786e+08	27.6095
High	NX_P30622-3	CLIP1	1	CAP-Gly domain-containing linker protein 1 isoform Iso 1	0	345.411	34.6314	45	112	40	1	1438	162.1	5.36	245.84	45	1052	43	1.98961e+08	2.55078e+06	21.2825
High	NX_Q8WVM8-1	SCFD1	1	Sec1 family domain-containing protein 1 isoform Iso 1	0	345.226	43.1464	20	103	20	1	642	72.3	6.27	309.03	19	1493	20	2.64573e+08	8.2679e+06	22.9791
High	NX_P13861-1	PRKAR2A	1	cAMP-dependent protein kinase type II-alpha regulatory subunit isoform Iso 1	0	345.145	77.2277	25	154	22	1	404	45.5	5.07	436.91	24	1984	25	3.11553e+08	1.29814e+07	23.6299
High	NX_Q16543-1	CDC37	1	Hsp90 co-chaperone Cdc37 isoform Iso 1	0	344.792	54.2328	22	197	22	1	378	44.4	5.25	565.25	20	2585	21	7.6331e+08	5.08873e+07	25.6008
High	NX_P17813-1	ENG	1	Endoglin isoform Long	0	344.698	41.0334	20	199	20	1	658	70.5	6.61	528.91	17	3267	20	7.67617e+08	3.83809e+07	25.1939
High	NX_P62937-1	PPIA	1	Peptidyl-prolyl cis-trans isomerase A isoform Iso 1	0	344.657	81.8182	15	835	6	1	165	18	7.81	1462.98	13	11856	15	1.10784e+10	1.10784e+09	30.0451
High	NX_P07954-1	FH	1	Fumarate hydratase, mitochondrial isoform Mitochondrial	0	344.358	65.6863	27	184	27	1	510	54.6	8.76	464.99	24	1722	25	5.36198e+08	2.14479e+07	24.3543
High	NX_Q9BT78-1	COPS4	1	COP9 signalosome complex subunit 4 isoform Iso 1	0	344.235	76.1084	25	134	24	1	406	46.2	5.83	348.6	24	2040	25	4.38377e+08	1.68606e+07	24.0072
High	NX_Q9GZM7-1	TINAGL1	1	Tubulointerstitial nephritis antigen-like isoform Iso 1	0	344.099	68.3084	21	135	21	1	467	52.4	6.99	332.97	19	1193	21	2.87691e+08	1.36996e+07	23.7076
High	NX_Q8N392-1	ARHGAP18	1	Rho GTPase-activating protein 18 isoform Iso 1	0	343.83	55.0528	33	130	33	1	663	74.9	6.44	333.87	32	1656	33	2.29563e+08	5.33868e+06	22.3481
High	NX_Q08378-1	GOLGA3	1	Golgin subfamily A member 3 isoform Iso 1	0	343.574	35.4473	39	79	39	1	1498	167.3	5.44	217.94	38	1040	39	1.10897e+08	1.3691e+06	20.3848
High	NX_Q9HB71-1	CACYBP	1	Calcyclin-binding protein isoform Iso 1	0	343.357	73.2456	20	127	20	1	228	26.2	8.25	390.43	19	1797	20	4.90882e+08	4.46257e+07	25.4114
High	NX_O14786-1	NRP1	1	Neuropilin-1 isoform Iso 1	0	343.216	39.3283	24	105	24	1	923	103.1	5.88	325.77	23	1204	24	2.38896e+08	5.82672e+06	22.4743
High	NX_Q15691-1	MAPRE1	1	Microtubule-associated protein RP/EB family member 1 isoform Iso 1	0	342.864	92.5373	25	196	22	1	268	30	5.14	548.59	24	2106	23	7.93758e+08	5.29172e+07	25.6572
High	NX_O75153-1	CLUH	1	Clustered mitochondria protein homolog isoform Iso 1	0	342.586	42.0932	40	111	40	1	1309	146.6	6.13	280.68	38	924	40	1.72403e+08	2.53533e+06	21.2737
High	NX_P29590-5	PML	1	Protein PML isoform PML-4	0	342.337	62.5592	29	136	1	1	633	70	5.29	340.27	25	1475	29	3.94449e+08	1.09569e+07	23.3853
High	NX_Q9Y5B9-1	SUPT16H	1	FACT complex subunit SPT16 isoform Iso 1	0	342.238	36.6762	35	112	35	1	1047	119.8	5.66	289.37	34	1036	33	2.9079e+08	5.19268e+06	22.308
High	NX_O00567-1	NOP56	1	Nucleolar protein 56 isoform Iso 1	0	342.156	49.1582	33	148	33	1	594	66	9.19	405.75	33	2451	32	4.20708e+08	1.35712e+07	23.694
High	NX_Q15366-1	PCBP2	1	Poly(rC)-binding protein 2 isoform Iso 1	0	342.152	82.1918	18	269	1	1	365	38.6	6.79	655.45	15	2929	18	7.34101e+08	4.58813e+07	25.4514
High	NX_O76021-1	RSL1D1	1	Ribosomal L1 domain-containing protein 1 isoform Iso 1	0	341.906	44.898	27	172	27	1	490	54.9	10.13	476.05	26	2291	26	4.89132e+08	2.22333e+07	24.4062
High	NX_Q6XZF7-1	DNMBP	1	Dynamin-binding protein isoform Iso 1	0	341.615	31.896	30	79	30	1	1577	177.2	5.39	225.04	27	807	29	1.18297e+08	1.49743e+06	20.5141
High	NX_P29692-3	EEF1D	1	Elongation factor 1-delta isoform Iso 3	0	340.979	85.6031	23	224	1	1	257	28.5	4.92	533.63	20	4150	22	1.10566e+09	7.37107e+07	26.1354
High	NX_Q96CX2-1	KCTD12	1	BTB/POZ domain-containing protein KCTD12 isoform Iso 1	0	340.975	55.6923	19	170	19	1	325	35.7	5.64	403.9	17	1922	19	4.60261e+08	2.87663e+07	24.7779
High	NX_Q8N766-1	EMC1	1	ER membrane protein complex subunit 1 isoform Iso 1	0	340.286	37.9658	28	96	28	1	993	111.7	7.66	291.08	28	815	27	2.15786e+08	4.4038e+06	22.0703
High	NX_Q99733-2	NAP1L4	1	Nucleosome assembly protein 1-like 4 isoform Iso 2	0	340.062	52.8497	19	199	17	1	386	44.1	4.7	483.49	16	1904	18	6.53279e+08	3.84282e+07	25.1957
High	NX_P19623-1	SRM	1	Spermidine synthase isoform Iso 1	0	339.351	80.7947	20	134	20	1	302	33.8	5.49	458.43	20	1955	20	4.45619e+08	2.9708e+07	24.8243
High	NX_Q9UBT2-1	UBA2	1	SUMO-activating enzyme subunit 2 isoform Iso 1	0	339.193	54.6875	30	125	30	1	640	71.2	5.29	286.52	26	1321	29	3.22979e+08	1.11372e+07	23.4089
High	NX_Q15008-1	PSMD6	1	26S proteasome non-ATPase regulatory subunit 6 isoform Iso 1	0	339.095	53.2134	27	156	27	1	389	45.5	5.62	391	25	1828	27	5.82759e+08	2.33103e+07	24.4745
High	NX_P62753-1	RPS6	1	40S ribosomal protein S6 isoform Iso 1	0	338.5	37.3494	18	214	18	1	249	28.7	10.84	640.07	17	4404	18	1.23317e+09	1.37019e+08	27.0298
High	NX_P62805-1	HIST1H4A;HIST1H4B;HIST1H4C;HIST1H4D;HIST1H4E;HIST1H4F;HIST1H4H;HIST1H4I;HIST1H4J;HIST1H4K;HIST1H4L;HIST2H4A;HIST2H4B;HIST4H4	1	Histone H4 isoform Iso 1	0	338.297	65.0485	17	596	17	1	103	11.4	11.36	1630.94	17	10710	17	1.61002e+10	2.68336e+09	31.3214
High	NX_Q7L014-1	DDX46	1	Probable ATP-dependent RNA helicase DDX46 isoform Iso 1	0	338.254	46.4597	42	146	42	1	1031	117.3	9.29	360.51	41	1681	41	3.35419e+08	6.09854e+06	22.54
High	NX_Q9NP74-1	PALMD	1	Palmdelphin isoform Iso 1	0	337.919	56.0799	24	114	23	1	551	62.7	5.44	291.86	21	528	24	2.35422e+08	1.02357e+07	23.2871
High	NX_P05106-1	ITGB3	1	Integrin beta-3 isoform Beta-3A	0	337.536	46.9543	26	116	26	1	788	87	5.24	323.61	24	1324	25	2.4121e+08	6.89173e+06	22.7164
High	NX_Q8WWM7-1	ATXN2L	1	Ataxin-2-like protein isoform Iso 1	0	337.363	39.2558	31	106	31	1	1075	113.3	8.59	255.18	29	780	30	1.85259e+08	5.14609e+06	22.295
High	NX_P16989-1	YBX3	1	Y-box-binding protein 3 isoform Iso 1	0	337.132	64.7849	20	208	6	1	372	40.1	9.77	564.86	14	3387	20	6.66836e+08	4.44557e+07	25.4059
High	NX_P43034-1	PAFAH1B1	1	Platelet-activating factor acetylhydrolase IB subunit alpha isoform Iso 1	0	336.566	65.8537	23	148	22	1	410	46.6	7.37	435.9	23	1900	23	3.57067e+08	1.48778e+07	23.8267
High	NX_Q8TAT6-2	NPLOC4	1	Nuclear protein localization protein 4 homolog isoform Iso 2	0	336.468	53.6467	25	117	25	1	617	69.4	6.68	364.18	22	1517	25	2.74872e+08	9.16239e+06	23.1273
High	NX_P49915-1	GMPS	1	GMP synthase [glutamine-hydrolyzing] isoform Iso 1	0	336.213	50.3608	26	102	26	1	693	76.7	6.87	301.63	25	683	25	2.06046e+08	5.72349e+06	22.4485
High	NX_P23229-1	ITGA6	1	Integrin alpha-6 isoform Alpha-6X1X2B	0	335.781	39.0265	35	138	34	1	1130	126.5	6.61	355.54	34	1739	34	2.99728e+08	5.08013e+06	22.2764
High	NX_O94875-11	SORBS2	1	Sorbin and SH3 domain-containing protein 2 isoform Iso 11	0	335.781	25.4167	27	132	27	1	1200	134.5	8.53	360.72	26	1264	27	3.07829e+08	5.3074e+06	22.3396
High	NX_Q8WX93-1	PALLD	1	Palladin isoform Iso 1	0	335.303	28.3442	26	124	26	1	1383	150.5	7.09	303.51	23	1485	25	3.8251e+08	6.07158e+06	22.5336
High	NX_Q9UHB9-1	SRP68	1	Signal recognition particle subunit SRP68 isoform Iso 1	0	334.492	50.5582	31	111	31	1	627	70.7	8.56	319.74	30	2031	30	2.68914e+08	7.46985e+06	22.8326
High	NX_P19174-1	PLCG1	1	1-phosphatidylinositol 4,5-bisphosphate phosphodiesterase gamma-1 isoform Iso 1	0	334.062	35.3488	34	119	34	1	1290	148.4	6.05	308.64	33	1320	32	2.08048e+08	3.46746e+06	21.7254
High	NX_O43237-1	DYNC1LI2	1	Cytoplasmic dynein 1 light intermediate chain 2 isoform Iso 1	0	333.801	60.9756	23	98	22	1	492	54.1	6.38	294.89	21	1096	23	3.34364e+08	1.39318e+07	23.7319
High	NX_O00629-1	KPNA4	1	Importin subunit alpha-3 isoform Iso 1	0	333.663	58.3493	20	149	14	1	521	57.9	4.96	426.56	15	1066	20	4.62892e+08	3.08595e+07	24.8792
High	NX_Q8N1F7-1	NUP93	1	Nuclear pore complex protein Nup93 isoform Iso 1	0	333.549	49.6947	38	162	38	1	819	93.4	5.72	355.9	36	2031	38	4.2125e+08	7.94812e+06	22.9222
High	NX_Q8NBJ5-1	COLGALT1	1	Procollagen galactosyltransferase 1 isoform Iso 1	0	333.28	43.2476	29	172	29	1	622	71.6	7.31	397.33	28	2157	29	5.89557e+08	1.78654e+07	24.0907
High	NX_O14617-5	AP3D1	1	AP-3 complex subunit delta-1 isoform Iso 5	0	333.239	40.6584	33	99	33	1	1215	136.6	7.64	247.59	31	695	31	2.69919e+08	5.09281e+06	22.28
High	NX_Q9BY44-1	EIF2A	1	Eukaryotic translation initiation factor 2A isoform Iso 1	0	333.193	60.5128	25	123	25	1	585	64.9	8.87	349.48	24	1258	25	2.26474e+08	6.86285e+06	22.7104
High	NX_Q05209-1	PTPN12	1	Tyrosine-protein phosphatase non-receptor type 12 isoform Iso 1	0	333.123	51.0256	27	131	27	1	780	88.1	5.62	339.2	23	1008	26	2.59187e+08	6.17112e+06	22.5571
High	NX_Q96A33-1	CCDC47	1	Coiled-coil domain-containing protein 47 isoform Iso 1	0	332.868	45.9627	21	110	21	1	483	55.8	4.87	335.74	21	1312	21	3.32336e+08	1.66168e+07	23.9861
High	NX_P68400-1	CSNK2A1	1	Casein kinase II subunit alpha isoform Iso 1	0	332.683	52.4297	18	114	17	1	391	45.1	7.74	368.98	18	1116	18	3.60953e+08	2.00529e+07	24.2573
High	NX_P35658-3	NUP214	1	Nuclear pore complex protein Nup214 isoform Iso 3	0	332.645	28.6466	33	93	33	1	2091	213.6	7.47	215.87	29	995	31	1.18095e+08	1.96825e+06	20.9085
High	NX_Q96D15-1	RCN3	1	Reticulocalbin-3 isoform Iso 1	0	332.511	65.2439	16	265	16	1	328	37.5	4.89	816.64	15	3597	16	7.12282e+08	5.08773e+07	25.6005
High	NX_Q15366-3	PCBP2	1	Poly(rC)-binding protein 2 isoform Iso 3	0	332.465	82.0442	18	279	0	1	362	38.2	6.79	697.03	15	3069	18	7.85151e+08	4.90719e+07	25.5484
High	NX_Q32MZ4-3	LRRFIP1	1	Leucine-rich repeat flightless-interacting protein 1 isoform Iso 3	0	332.43	40.0266	24	91	15	1	752	82.6	4.61	252.87	22	922	24	1.84317e+08	5.58537e+06	22.4132
High	NX_A1L0T0-1	ILVBL	1	Acetolactate synthase-like protein isoform Iso 1	0	331.851	34.4937	15	90	15	1	632	67.8	8.15	338.2	15	1491	15	1.71093e+08	6.58049e+06	22.6498
High	NX_P23921-1	RRM1	1	Ribonucleoside-diphosphate reductase large subunit isoform Iso 1	0	331.171	55.5556	30	113	30	1	792	90	7.15	287.55	29	957	28	2.56753e+08	5.97101e+06	22.5095
High	NX_Q14694-1	USP10	1	Ubiquitin carboxyl-terminal hydrolase 10 isoform Iso 1	0	331.142	43.4837	22	91	22	1	798	87.1	5.31	253.46	21	900	22	1.61346e+08	4.74547e+06	22.1781
High	NX_Q9H2D6-5	TRIOBP	1	TRIO and F-actin-binding protein isoform Iso 1	0	330.97	64.7555	38	131	37	1	593	68	6.1	343.37	38	1152	35	2.47992e+08	6.70248e+06	22.6763
High	NX_P39060-3	COL18A1	1	Collagen alpha-1(XVIII) chain isoform Iso 1	0	330.755	17.7309	22	194	22	1	1754	178.1	6.01	504.17	18	2334	22	7.83684e+08	1.50708e+07	23.8453
High	NX_Q9UHX1-6	PUF60	1	Poly(U)-binding-splicing factor PUF60 isoform Iso 6	0	330.717	61.7934	22	144	1	1	513	55.4	5.34	395.34	19	2055	22	3.73109e+08	1.55462e+07	23.8901
High	NX_Q13177-1	PAK2	1	Serine/threonine-protein kinase PAK 2 isoform Iso 1	0	330.256	62.7863	25	109	25	1	524	58	5.96	263.97	23	903	25	3.90225e+08	1.69663e+07	24.0162
High	NX_Q01970-1	PLCB3	1	1-phosphatidylinositol 4,5-bisphosphate phosphodiesterase beta-3 isoform Iso 1	0	329.235	41.0049	38	107	38	1	1234	138.7	5.9	245.2	34	1038	38	2.05462e+08	3.73567e+06	21.8329
High	NX_O95817-1	BAG3	1	BAG family molecular chaperone regulator 3 isoform Iso 1	0	329.048	61.7391	23	120	23	1	575	61.6	6.95	296.24	20	979	23	2.34039e+08	8.35852e+06	22.9948
High	NX_Q15366-6	PCBP2	1	Poly(rC)-binding protein 2 isoform Iso 6	0	328.645	81.9945	18	268	0	1	361	38.1	6.79	653.28	15	3035	18	7.65587e+08	4.78492e+07	25.512
High	NX_P12236-1	SLC25A6	1	ADP/ATP translocase 3 isoform Iso 1	0	327.859	70.1342	27	454	6	1	298	32.8	9.74	1238.84	25	5387	27	1.74157e+09	8.70786e+07	26.3758
High	NX_Q02880-1	TOP2B	1	DNA topoisomerase 2-beta isoform Beta-2	0	327.72	31.8573	42	129	34	1	1626	183.2	8	327.24	42	1002	40	2.58297e+08	2.96893e+06	21.5015
High	NX_Q16222-2	UAP1	1	UDP-N-acetylhexosamine pyrophosphorylase isoform AGX1	0	327.192	56.2376	27	152	26	1	505	57	6.38	436.14	25	1924	25	4.38335e+08	1.46112e+07	23.8006
High	NX_P50453-1	SERPINB9	1	Serpin B9 isoform Iso 1	0	326.201	76.5957	25	137	23	1	376	42.4	5.86	394.77	25	2184	24	6.28505e+08	2.85684e+07	24.7679
High	NX_Q96AG4-1	LRRC59	1	Leucine-rich repeat-containing protein 59 isoform Iso 1	0	325.899	52.1173	19	189	19	1	307	34.9	9.57	574.27	19	2489	19	1.1543e+09	8.24501e+07	26.297
High	NX_Q9BYT8-1	NLN	1	Neurolysin, mitochondrial isoform Iso 1	0	325.641	44.0341	29	107	29	1	704	80.6	6.64	287.47	29	1435	28	2.848e+08	8.37647e+06	22.9979
High	NX_P27348-1	YWHAQ	1	14-3-3 protein theta isoform Iso 1	0	325.628	73.0612	22	318	17	1	245	27.7	4.78	847.8	22	4254	22	3.04808e+09	2.1772e+08	27.6979
High	NX_Q9H3S7-1	PTPN23	1	Tyrosine-protein phosphatase non-receptor type 23 isoform Iso 1	0	324.815	31.4181	39	91	39	1	1636	178.9	6.92	233.68	37	903	35	1.68569e+08	2.51596e+06	21.2627
High	NX_Q9Y6G9-1	DYNC1LI1	1	Cytoplasmic dynein 1 light intermediate chain 1 isoform Iso 1	0	323.809	59.6558	28	131	27	1	523	56.5	6.42	351.26	24	1085	28	3.2407e+08	1.15739e+07	23.4644
High	NX_P50579-1	METAP2	1	Methionine aminopeptidase 2 isoform Iso 1	0	323.664	62.7615	22	116	3	1	478	52.9	5.82	329.23	19	1221	21	1.97329e+08	8.57953e+06	23.0325
High	NX_P29279-1	CTGF	1	Connective tissue growth factor isoform Iso 1	0	323.122	63.0372	21	162	21	1	349	38.1	8	486.57	21	1694	21	6.29845e+08	2.62436e+07	24.6455
High	NX_P62826-1	RAN	1	GTP-binding nuclear protein Ran isoform Iso 1	0	323.012	53.7037	15	230	15	1	216	24.4	7.49	687.18	14	2704	15	2.35823e+09	2.35823e+08	27.8131
High	NX_Q8IY17-4	PNPLA6	1	Neuropathy target esterase isoform Iso 4	0	321.132	31.7091	30	83	30	1	1375	150.9	7.74	232.07	28	1333	28	1.41852e+08	2.32545e+06	21.1491
High	NX_P12081-1	HARS	1	Histidine--tRNA ligase, cytoplasmic isoform Iso 1	0	320.403	65.6189	29	137	23	1	509	57.4	5.88	363.5	28	1913	28	5.45066e+08	1.94666e+07	24.2145
High	NX_P08727-1	KRT19	1	Keratin, type I cytoskeletal 19 isoform Iso 1	0	320.175	66.5	29	192	23	1	400	44.1	5.14	505.08	29	2541	29	7.9228e+08	2.55574e+07	24.6072
High	NX_P23284-1	PPIB	1	Peptidyl-prolyl cis-trans isomerase B isoform Iso 1	0	319.545	63.8889	23	317	22	1	216	23.7	9.41	768.33	22	4736	23	2.31347e+09	1.77959e+08	27.407
High	NX_Q14766-4	LTBP1	1	Latent-transforming growth factor beta-binding protein 1 isoform Iso 4	0	319.077	25.9582	28	58	28	1	1722	186.7	5.96	156.52	24	468	28	6.26824e+07	908441	19.793
High	NX_O75146-1	HIP1R	1	Huntingtin-interacting protein 1-related protein isoform Iso 1	0	319.064	39.0449	34	89	34	1	1068	119.3	6.67	230.6	33	705	33	1.84352e+08	2.92622e+06	21.4806
High	NX_P62942-1	FKBP1A	1	Peptidyl-prolyl cis-trans isomerase FKBP1A isoform Iso 1	0	318.887	77.7778	9	277	9	1	108	11.9	8.16	708.55	6	4401	9	1.84632e+09	6.15439e+08	29.197
High	NX_P05388-1	RPLP0	1	60S acidic ribosomal protein P0 isoform Iso 1	0	317.659	67.1924	21	299	21	1	317	34.3	5.97	663.42	19	4410	21	1.44376e+09	1.11059e+08	26.7267
High	NX_P14735-1	IDE	1	Insulin-degrading enzyme isoform Iso 1	0	317.575	41.2169	32	109	32	1	1019	117.9	6.61	263.61	31	736	31	2.46588e+08	5.36061e+06	22.354
High	NX_Q9UNM6-1	PSMD13	1	26S proteasome non-ATPase regulatory subunit 13 isoform Iso 1	0	317.397	75.7979	29	187	29	1	376	42.9	5.81	518.35	29	2769	28	6.66168e+08	2.56218e+07	24.6109
High	NX_Q9Y6M1-2	IGF2BP2	1	Insulin-like growth factor 2 mRNA-binding protein 2 isoform Iso 1	0	317.008	45.0751	24	145	21	1	599	66.1	8.46	438.23	24	2839	24	4.42648e+08	1.63944e+07	23.9667
High	NX_Q3ZCM7-1	TUBB8	1	Tubulin beta-8 chain isoform Iso 1	0	316.343	29.7297	13	631	1	1	444	49.7	4.89	1395.43	11	7375	13	1.36858e+10	7.20304e+08	29.424
High	NX_O14579-1	COPE	1	Coatomer subunit epsilon isoform Iso 1	0	316.286	66.8831	16	138	16	1	308	34.5	5.12	390.77	15	1648	16	3.08684e+08	2.3745e+07	24.5011
High	NX_Q32P28-1	P3H1	1	Prolyl 3-hydroxylase 1 isoform Iso 1	0	316.162	47.4185	26	131	26	1	736	83.3	5.14	351.95	24	1289	26	3.23661e+08	1.07887e+07	23.363
High	NX_P17812-1	CTPS1	1	CTP synthase 1 isoform Iso 1	0	316.093	49.577	26	144	25	1	591	66.6	6.46	352.62	25	1452	26	4.44941e+08	1.58907e+07	23.9217
High	NX_P35556-1	FBN2	1	Fibrillin-2 isoform Iso 1	0	315.94	19.1277	36	91	33	1	2912	314.6	4.86	220.75	36	736	33	1.241e+08	969531	19.8869
High	NX_Q9UHX1-5	PUF60	1	Poly(U)-binding-splicing factor PUF60 isoform Iso 5	0	315.148	63.0189	22	139	1	1	530	57.1	5.27	372.92	18	1858	22	3.6399e+08	1.58257e+07	23.9158
High	NX_Q9Y4E8-1	USP15	1	Ubiquitin carboxyl-terminal hydrolase 15 isoform Iso 1	0	315.049	49.6432	37	87	35	1	981	112.3	5.22	214.91	36	768	37	1.17255e+08	2.2549e+06	21.1046
High	NX_P29590-8	PML	1	Protein PML isoform PML-2	0	314.958	44.8733	28	124	1	1	829	90.7	6.93	301.79	24	1495	28	3.68723e+08	1.05349e+07	23.3287
High	NX_P18124-1	RPL7	1	60S ribosomal protein L7 isoform Iso 1	0	314.465	57.6613	22	319	22	1	248	29.2	10.65	846.49	22	3631	22	2.29086e+09	1.90905e+08	27.5083
High	NX_P31153-1	MAT2A	1	S-adenosylmethionine synthase isoform type-2 isoform Iso 1	0	314.429	61.2658	22	158	22	1	395	43.6	6.48	432.9	21	2454	22	7.8738e+08	4.1441e+07	25.3046
High	NX_P78559-1	MAP1A	1	Microtubule-associated protein 1A isoform Iso 1	0	314.117	21.2629	37	95	35	1	2803	305.3	4.92	242.07	34	879	35	1.69048e+08	1.65733e+06	20.6604
High	NX_P46459-1	NSF	1	Vesicle-fusing ATPase isoform Iso 1	0	313.96	45.2957	34	149	34	1	744	82.5	6.95	367.36	34	1531	33	3.85617e+08	8.96783e+06	23.0963
High	NX_P21796-1	VDAC1	1	Voltage-dependent anion-selective channel protein 1 isoform Iso 1	0	313.746	75.9717	20	546	18	1	283	30.8	8.54	1590.03	18	8129	20	2.04492e+09	1.20289e+08	26.8419
High	NX_P17174-1	GOT1	1	Aspartate aminotransferase, cytoplasmic isoform Iso 1	0	313.403	67.3123	22	122	22	1	413	46.2	7.01	343.43	21	1329	22	3.03791e+08	1.38087e+07	23.7191
High	NX_Q96T76-1	MMS19	1	MMS19 nucleotide excision repair protein homolog isoform Iso 1	0	313.387	44.9515	29	96	29	1	1030	113.2	6.35	267.24	28	774	27	1.74597e+08	3.42347e+06	21.707
High	NX_Q13617-2	CUL2	1	Cullin-2 isoform Iso 2	0	313.283	46.466	31	106	30	1	764	89.4	7.11	278.59	30	1274	31	2.60855e+08	6.06639e+06	22.5324
High	NX_Q14103-1	HNRNPD	1	Heterogeneous nuclear ribonucleoprotein D0 isoform Iso 1	0	312.677	38.8732	20	237	18	1	355	38.4	7.81	740.23	20	2793	20	1.40845e+09	1.08342e+08	26.691
High	NX_Q9UKV3-1	ACIN1	1	Apoptotic chromatin condensation inducer in the nucleus isoform Iso 1	0	312.613	31.9911	30	89	30	1	1341	151.8	6.43	229.85	29	682	27	1.46212e+08	2.35825e+06	21.1693
High	NX_Q15424-3	SAFB	1	Scaffold attachment factor B1 isoform Iso 3	0	312.082	29.3348	24	101	13	1	917	102.8	5.49	220.24	18	904	24	2.19532e+08	5.93331e+06	22.5004
High	NX_P13674-2	P4HA1	1	Prolyl 4-hydroxylase subunit alpha-1 isoform Iso 2	0	311.989	50.3745	24	103	1	1	534	60.9	6.01	272.12	24	1133	24	2.23181e+08	7.97077e+06	22.9263
High	NX_P49419-2	ALDH7A1	1	Alpha-aminoadipic semialdehyde dehydrogenase isoform Iso 2	0	311.773	63.6008	26	114	26	1	511	55.3	6.86	292.08	24	1465	25	3.63471e+08	1.58031e+07	23.9137
High	NX_P08195-4	SLC3A2	1	4F2 cell-surface antigen heavy chain isoform Iso 4	0	310.302	36.1573	20	100	20	1	661	71.1	4.97	259.25	19	1187	20	2.68282e+08	9.5815e+06	23.1918
High	NX_Q9UKY7-1	CDV3	1	Protein CDV3 homolog isoform Iso 1	0	310.095	74.8062	14	127	14	1	258	27.3	6.4	346.61	12	1816	14	4.11954e+08	4.11954e+07	25.296
High	NX_Q9GZV4-1	EIF5A2	1	Eukaryotic translation initiation factor 5A-2 isoform Iso 1	0	309.734	47.0588	10	163	1	1	153	16.8	5.58	507.67	9	1937	10	9.10075e+08	1.13759e+08	26.7614
High	NX_P49257-1	LMAN1	1	Protein ERGIC-53 isoform Iso 1	0	309.684	38.6275	18	133	17	1	510	57.5	6.77	349.75	16	1416	17	5.13849e+08	2.4469e+07	24.5445
High	NX_Q12931-1	TRAP1	1	Heat shock protein 75 kDa, mitochondrial isoform Iso 1	0	309.536	47.1591	28	122	27	1	704	80.1	8.21	475.73	26	3435	27	1.19104e+09	3.05395e+07	24.8642
High	NX_P04264-1	KRT1	1	Keratin, type II cytoskeletal 1 isoform Iso 1	0	309.017	49.5342	25	117	22	1	644	66	8.12	259.75	23	2184	25	2.72856e+08	8.80179e+06	23.0694
High	NX_P26196-1	DDX6	1	Probable ATP-dependent RNA helicase DDX6 isoform Iso 1	0	308.719	60.2484	24	114	23	1	483	54.4	8.66	326.56	23	1526	23	3.65942e+08	1.46377e+07	23.8032
High	NX_O60684-1	KPNA6	1	Importin subunit alpha-7 isoform Iso 1	0	308.678	47.7612	25	96	15	1	536	60	4.98	273.53	22	1464	25	2.48979e+08	1.13172e+07	23.432
High	NX_P13674-1	P4HA1	1	Prolyl 4-hydroxylase subunit alpha-1 isoform Iso 1	0	308.25	50.5618	25	102	2	1	534	61	6.01	272.17	25	1109	25	2.2498e+08	8.3326e+06	22.9903
High	NX_Q13620-3	CUL4B	1	Cullin-4B isoform Iso 3	0	308.21	44.212	35	106	1	1	717	84	6.79	240.84	34	844	34	2.55975e+08	5.33281e+06	22.3465
High	NX_O14950-1	MYL12B	1	Myosin regulatory light chain 12B isoform Iso 1	0	307.287	65.6977	13	1192	5	1	172	19.8	4.84	4478.15	13	20860	13	3.85669e+09	4.28521e+08	28.6748
High	NX_Q13740-1	ALCAM	1	CD166 antigen isoform Iso 1	0	307.231	51.458	24	137	24	1	583	65.1	6.25	375.11	24	1134	23	3.80451e+08	1.40908e+07	23.7482
High	NX_P22087-1	FBL	1	rRNA 2'-O-methyltransferase fibrillarin isoform Iso 1	0	307.107	58.567	20	126	20	1	321	33.8	10.18	356.78	19	1609	20	3.7582e+08	1.978e+07	24.2375
High	NX_Q9NSD9-1	FARSB	1	Phenylalanine--tRNA ligase beta subunit isoform Iso 1	0	306.989	56.8761	30	168	29	1	589	66.1	6.84	479.63	28	2131	30	4.9276e+08	1.53988e+07	23.8763
High	NX_Q9NSE4-1	IARS2	1	Isoleucine--tRNA ligase, mitochondrial isoform Iso 1	0	306.946	34.4862	30	109	30	1	1012	113.7	7.2	288.18	30	1044	30	2.6733e+08	6.07568e+06	22.5346
High	NX_P48735-1	IDH2	1	Isocitrate dehydrogenase [NADP], mitochondrial isoform Iso 1	0	306.542	61.0619	26	187	24	1	452	50.9	8.69	486.95	24	2528	26	7.64345e+08	3.32324e+07	24.9861
High	NX_Q12768-1	WASHC5	1	WASH complex subunit 5 isoform Iso 1	0	306.479	32.0104	33	91	33	1	1159	134.2	6.98	242.9	33	1085	32	1.66554e+08	2.37934e+06	21.1821
High	NX_Q9H0A0-1	NAT10	1	RNA cytidine acetyltransferase isoform Iso 1	0	306.37	38.6341	31	106	30	1	1025	115.7	8.27	274.35	30	809	30	1.59405e+08	2.95195e+06	21.4932
High	NX_P52565-1	ARHGDIA	1	Rho GDP-dissociation inhibitor 1 isoform Iso 1	0	306.316	79.4118	15	303	15	1	204	23.2	5.11	677.25	11	2455	15	1.35026e+09	2.25044e+08	27.7456
High	NX_Q9UQE7-1	SMC3	1	Structural maintenance of chromosomes protein 3 isoform Iso 1	0	306.016	35.908	36	81	36	1	1217	141.5	7.18	175.79	36	796	35	1.23585e+08	1.93102e+06	20.8809
High	NX_P27361-1	MAPK3	1	Mitogen-activated protein kinase 3 isoform Iso 1	0	305.451	64.3799	20	134	13	1	379	43.1	6.74	403.49	18	1704	20	5.21321e+08	2.36964e+07	24.4982
High	NX_Q7L2H7-1	EIF3M	1	Eukaryotic translation initiation factor 3 subunit M isoform Iso 1	0	305.298	48.6631	17	128	17	1	374	42.5	5.63	374.12	16	1845	16	3.89273e+08	2.04881e+07	24.2883
High	NX_Q13501-1	SQSTM1	1	Sequestosome-1 isoform Iso 1	0	305.159	62.9545	16	82	16	1	440	47.7	5.22	221.73	12	1093	16	1.92311e+08	1.28207e+07	23.612
High	NX_Q9BZF9-1	UACA	1	Uveal autoantigen with coiled-coil domains and ankyrin repeats isoform Iso 1	0	305.005	31.4972	34	69	34	1	1416	162.4	7.03	172.15	34	499	30	1.21149e+08	1.49567e+06	20.5124
High	NX_P61160-1	ACTR2	1	Actin-related protein 2 isoform Iso 1	0	304.942	47.7157	18	218	17	1	394	44.7	6.74	576.58	17	2986	18	9.70224e+08	7.46326e+07	26.1533
High	NX_P22695-1	UQCRC2	1	Cytochrome b-c1 complex subunit 2, mitochondrial isoform Iso 1	0	304.612	55.8499	21	140	21	1	453	48.4	8.63	397.08	17	1898	21	4.64585e+08	2.44519e+07	24.5434
High	NX_Q99497-1	PARK7	1	Protein DJ-1 isoform Iso 1	0	304.309	88.3598	18	177	18	1	189	19.9	6.79	577.82	17	2745	18	1.06397e+09	8.86645e+07	26.4019
High	NX_Q9UMX0-1	UBQLN1	1	Ubiquilin-1 isoform Iso 1	0	303.485	50.2547	18	117	2	1	589	62.5	5.11	312.06	15	1681	18	3.38631e+08	2.60485e+07	24.6347
High	NX_P62333-1	PSMC6	1	26S proteasome regulatory subunit 10B isoform Iso 1	0	303.388	66.0668	22	184	22	1	389	44.1	7.49	547.61	22	2269	22	6.26926e+08	3.13463e+07	24.9018
High	NX_P52292-1	KPNA2	1	Importin subunit alpha-1 isoform Iso 1	0	302.924	58.034	21	157	21	1	529	57.8	5.4	488.08	19	2536	21	3.95242e+08	1.97621e+07	24.2362
High	NX_P17612-1	PRKACA	1	cAMP-dependent protein kinase catalytic subunit alpha isoform Iso 1	0	302.677	51.8519	21	111	8	1	351	40.6	8.79	321.97	21	1446	20	3.35932e+08	1.86629e+07	24.1537
High	NX_Q7L2E3-2	DHX30	1	Putative ATP-dependent RNA helicase DHX30 isoform Iso 2	0	302.071	43.2079	36	87	1	1	1222	136	8.6	189.47	34	553	34	1.58875e+08	2.17637e+06	21.0535
High	NX_Q13423-1	NNT	1	NAD(P) transhydrogenase, mitochondrial isoform Iso 1	0	301.921	35.0829	34	112	34	1	1086	113.8	8.09	295.3	33	980	34	2.50642e+08	5.82888e+06	22.4748
High	NX_Q14914-1	PTGR1	1	Prostaglandin reductase 1 isoform Iso 1	0	301.788	59.2705	18	153	18	1	329	35.8	8.29	478.93	18	1507	18	7.03177e+08	5.0227e+07	25.582
High	NX_Q15654-1	TRIP6	1	Thyroid receptor-interacting protein 6 isoform Iso 1	0	301.394	72.8992	20	78	20	1	476	50.3	7.37	193.85	17	799	18	1.61154e+08	7.67399e+06	22.8715
High	NX_P38919-1	EIF4A3	1	Eukaryotic initiation factor 4A-III isoform Iso 1	0	301.004	69.8297	29	162	25	1	411	46.8	6.73	435.18	28	2178	28	1.02338e+09	4.65173e+07	25.4713
High	NX_Q16401-1	PSMD5	1	26S proteasome non-ATPase regulatory subunit 5 isoform Iso 1	0	300.723	63.0952	24	136	24	1	504	56.2	5.48	327.93	23	1988	24	4.14193e+08	1.53405e+07	23.8708
High	NX_Q8IWE2-1	FAM114A1	1	Protein NOXP20 isoform Iso 1	0	300.523	49.0231	20	110	20	1	563	60.7	4.68	350.51	19	1550	20	2.26227e+08	1.07727e+07	23.3609
High	NX_P42166-1	TMPO	1	Lamina-associated polypeptide 2, isoform alpha isoform Alpha	0	300.455	54.3228	24	95	14	1	694	75.4	7.66	230.81	21	1149	23	2.20155e+08	6.47516e+06	22.6265
High	NX_P55196-5	AFDN	1	Afadin isoform Iso 5	0	299.891	25.3544	32	76	32	1	1834	207.7	6.39	191.48	29	756	32	1.09794e+08	1.23364e+06	20.2345
High	NX_Q96P70-1	IPO9	1	Importin-9 isoform Iso 1	0	299.721	33.0451	25	102	25	1	1041	115.9	4.81	241.62	24	1307	25	2.69156e+08	6.56478e+06	22.6463
High	NX_P25205-1	MCM3	1	DNA replication licensing factor MCM3 isoform Iso 1	0	299.691	41.3366	31	122	31	1	808	90.9	5.77	312.31	30	1525	30	2.40846e+08	4.63165e+06	22.1431
High	NX_Q92621-1	NUP205	1	Nuclear pore complex protein Nup205 isoform Iso 1	0	299.48	25.7952	40	87	40	1	2012	227.8	6.19	260.78	39	889	38	1.37537e+08	1.52819e+06	20.5434
High	NX_P51610-1	HCFC1	1	Host cell factor 1 isoform Iso 1	0	299.426	26.1425	33	85	1	1	2035	208.6	7.46	184.71	28	693	32	1.51558e+08	2.44448e+06	21.2211
High	NX_O00161-1	SNAP23	1	Synaptosomal-associated protein 23 isoform SNAP-23a	0	299.202	84.3602	18	137	18	1	211	23.3	5.01	375.06	18	1433	18	3.19359e+08	2.66132e+07	24.6656
High	NX_O94851-4	MICAL2	1	[F-actin]-methionine sulfoxide oxidase MICAL2 isoform Iso 4	0	298.605	37.9098	29	84	27	1	976	111.6	8.13	202.04	29	894	29	1.48926e+08	2.80992e+06	21.4221
High	NX_P80303-1	NUCB2	1	Nucleobindin-2 isoform Iso 1	0	298.572	50.7143	20	102	19	1	420	50.2	5.12	316.21	20	1076	20	2.3881e+08	1.13719e+07	23.439
High	NX_P30086-1	PEBP1	1	Phosphatidylethanolamine-binding protein 1 isoform Iso 1	0	298.466	85.5615	16	191	16	1	187	21	7.53	563.04	14	3398	16	9.3388e+08	9.3388e+07	26.4767
High	NX_P49321-1	NASP	1	Nuclear autoantigenic sperm protein isoform Iso 1	0	298.463	49.8731	23	123	23	1	788	85.2	4.3	307.99	20	1281	23	3.09512e+08	7.54907e+06	22.8479
High	NX_O94906-1	PRPF6	1	Pre-mRNA-processing factor 6 isoform Iso 1	0	298.134	41.1265	33	99	33	1	941	106.9	8.25	269.17	33	988	31	2.08598e+08	3.72497e+06	21.8288
High	NX_Q12805-1	EFEMP1	1	EGF-containing fibulin-like extracellular matrix protein 1 isoform Iso 1	0	298.068	49.8986	20	146	20	1	493	54.6	5.07	423.96	20	1345	20	3.08443e+08	1.34105e+07	23.6769
High	NX_O14818-1	PSMA7	1	Proteasome subunit alpha type-7 isoform Iso 1	0	298.061	59.2742	17	176	17	1	248	27.9	8.46	526.04	16	2199	17	7.77431e+08	5.55308e+07	25.7268
High	NX_Q9BXP5-1	SRRT	1	Serrate RNA effector molecule homolog isoform Iso 1	0	298.046	36.6438	33	143	32	1	876	100.6	5.96	354.44	32	1008	31	3.02856e+08	7.21085e+06	22.7817
High	NX_Q6WCQ1-2	MPRIP	1	Myosin phosphatase Rho-interacting protein isoform Iso 2	0	297.743	37.8613	30	74	29	1	1038	118	6.39	182.95	30	587	30	1.28154e+08	2.20955e+06	21.0753
High	NX_Q9UN86-2	G3BP2	1	Ras GTPase-activating protein-binding protein 2 isoform B	0	297.105	58.7973	19	105	1	1	449	50.8	5.38	291.9	18	981	18	3.49716e+08	1.66531e+07	23.9893
High	NX_O75955-1	FLOT1	1	Flotillin-1 isoform Iso 1	0	296.934	70.9602	22	75	22	1	427	47.3	7.49	234.17	22	1037	22	1.22857e+08	4.38776e+06	22.0651
High	NX_P55795-1	HNRNPH2	1	Heterogeneous nuclear ribonucleoprotein H2 isoform Iso 1	0	296.694	42.7617	16	243	9	1	449	49.2	6.3	924.23	13	3916	16	1.37466e+09	7.63702e+07	26.1865
High	NX_Q8NE71-1	ABCF1	1	ATP-binding cassette sub-family F member 1 isoform Iso 1	0	296.668	40	29	94	29	1	845	95.9	6.8	254.31	28	1228	28	2.28379e+08	6.17241e+06	22.5574
High	NX_Q9NYL9-1	TMOD3	1	Tropomodulin-3 isoform Iso 1	0	296.381	62.7841	20	152	20	1	352	39.6	5.19	408.98	20	1283	20	4.57931e+08	2.41016e+07	24.5226
High	NX_O43290-1	SART1	1	U4/U6.U5 tri-snRNP-associated protein 1 isoform Iso 1	0	295.964	42.75	29	73	29	1	800	90.2	6.13	195.67	29	695	26	1.17301e+08	3.00773e+06	21.5202
High	NX_P25786-2	PSMA1	1	Proteasome subunit alpha type-1 isoform Long	0	295.766	69.5167	20	139	20	1	269	30.2	6.99	407.09	20	1862	19	6.27511e+08	3.48617e+07	25.0551
High	NX_P29692-4	EEF1D	1	Elongation factor 1-delta isoform Iso 4	0	295.341	80.1527	21	174	1	1	262	29.1	5.03	354.53	18	2519	20	8.17269e+08	5.83764e+07	25.7989
High	NX_P51114-1	FXR1	1	Fragile X mental retardation syndrome-related protein 1 isoform Iso 1	0	295.184	44.7665	26	116	24	1	621	69.7	6.15	344.05	23	1745	26	3.90772e+08	1.34749e+07	23.6838
High	NX_P10768-1	ESD	1	S-formylglutathione hydrolase isoform Iso 1	0	294.925	80.1418	17	146	17	1	282	31.4	7.02	455.51	16	2057	17	2.951e+08	2.10786e+07	24.3293
High	NX_P62714-1	PPP2CB	1	Serine/threonine-protein phosphatase 2A catalytic subunit beta isoform isoform Iso 1	0	294.901	61.165	15	139	2	1	309	35.6	5.43	435.03	15	1511	15	5.52253e+08	3.45158e+07	25.0408
High	NX_P52907-1	CAPZA1	1	F-actin-capping protein subunit alpha-1 isoform Iso 1	0	294.857	73.7762	16	208	13	1	286	32.9	5.69	649.43	13	2291	16	8.21774e+08	6.32134e+07	25.9137
High	NX_Q16851-1	UGP2	1	UTP--glucose-1-phosphate uridylyltransferase isoform Iso 1	0	294.855	60.2362	29	153	2	1	508	56.9	8.15	395.83	28	2124	29	4.13677e+08	1.47742e+07	23.8166
High	NX_Q14684-1	RRP1B	1	Ribosomal RNA processing protein 1 homolog B isoform Iso 1	0	294.785	42.876	26	72	26	1	758	84.4	9.76	204.52	25	523	26	7.23382e+07	2.26057e+06	21.1083
High	NX_P05067-1	APP	1	Amyloid beta A4 protein isoform APP770	0	294.78	34.8052	26	105	24	1	770	86.9	4.82	263.13	25	951	26	2.22085e+08	6.34528e+06	22.5973
High	NX_P49756-1	RBM25	1	RNA-binding protein 25 isoform Iso 1	0	294.637	27.1649	20	96	20	1	843	100.1	6.32	285.09	20	956	20	2.50711e+08	8.08746e+06	22.9473
High	NX_P09211-1	GSTP1	1	Glutathione S-transferase P isoform Iso 1	0	294.559	52.381	11	649	11	1	210	23.3	5.64	2106.16	10	7536	11	2.7292e+09	2.7292e+08	28.0239
High	NX_P31323-1	PRKAR2B	1	cAMP-dependent protein kinase type II-beta regulatory subunit isoform Iso 1	0	294.46	50.7177	18	111	15	1	418	46.3	4.92	377.17	18	1712	18	2.6532e+08	1.26343e+07	23.5908
High	NX_Q14160-1	SCRIB	1	Protein scribble homolog isoform Iso 1	0	294.413	36.4417	31	72	29	1	1630	174.8	5.07	179.2	26	700	31	1.0214e+08	1.39918e+06	20.4161
High	NX_Q70UQ0-4	IKBIP	1	Inhibitor of nuclear factor kappa-B kinase-interacting protein isoform Iso 4	0	294.226	50.6631	20	121	16	1	377	43.1	4.92	367.61	20	2364	20	4.61694e+08	1.92373e+07	24.1974
High	NX_Q68EM7-1	ARHGAP17	1	Rho GTPase-activating protein 17 isoform Iso 1	0	293.928	45.403	27	95	27	1	881	95.4	7.62	229.2	21	1035	27	1.57274e+08	5.61693e+06	22.4213
High	NX_Q9HAV4-1	XPO5	1	Exportin-5 isoform Iso 1	0	293.928	32.5581	31	85	31	1	1204	136.2	5.8	190.68	30	678	29	1.31952e+08	2.27504e+06	21.1175
High	NX_Q12907-1	LMAN2	1	Vesicular integral-membrane protein VIP36 isoform Iso 1	0	293.859	61.5169	20	111	20	1	356	40.2	6.95	330.63	19	1294	20	4.35078e+08	2.55928e+07	24.6092
High	NX_Q8TDW0-1	LRRC8C	1	Volume-regulated anion channel subunit LRRC8C isoform Iso 1	0	293.273	43.7111	27	82	25	1	803	92.4	7.62	222.07	27	901	27	1.2675e+08	2.88069e+06	21.458
High	NX_P14543-1	NID1	1	Nidogen-1 isoform Iso 1	0	293.05	27.9872	27	90	26	1	1247	136.3	5.29	253.22	26	1011	27	1.69827e+08	3.61335e+06	21.7849
High	NX_P52597-1	HNRNPF	1	Heterogeneous nuclear ribonucleoprotein F isoform Iso 1	0	292.843	73.012	21	315	19	1	415	45.6	5.58	820.21	16	4085	21	9.77692e+08	6.11058e+07	25.8648
High	NX_P26583-1	HMGB2	1	High mobility group protein B2 isoform Iso 1	0	292.749	57.8947	19	130	15	1	209	24	7.81	383.4	18	2377	19	6.36779e+08	7.95974e+07	26.2462
High	NX_P05387-1	RPLP2	1	60S acidic ribosomal protein P2 isoform Iso 1	0	292.584	97.3913	12	245	11	1	115	11.7	4.54	558.61	9	4619	12	1.9042e+09	3.8084e+08	28.5046
High	NX_Q7L2E3-1	DHX30	1	Putative ATP-dependent RNA helicase DHX30 isoform Iso 1	0	292.471	42.7136	36	87	1	1	1194	133.9	8.78	183.39	34	523	34	1.5867e+08	2.23479e+06	21.0917
High	NX_P27635-1	RPL10	1	60S ribosomal protein L10 isoform Iso 1	0	292.354	59.3458	19	211	19	1	214	24.6	10.08	662.54	18	3221	19	1.61007e+09	2.01259e+08	27.5845
High	NX_O75131-1	CPNE3	1	Copine-3 isoform Iso 1	0	291.911	52.514	25	112	24	1	537	60.1	5.85	319.58	25	1462	25	3.27656e+08	1.26022e+07	23.5872
High	NX_Q6Y7W6-1	GIGYF2	1	GRB10-interacting GYF protein 2 isoform Iso 1	0	291.753	26.7898	21	91	21	1	1299	150	5.54	241.54	18	751	21	1.47999e+08	3.21738e+06	21.6175
High	NX_P78357-1	CNTNAP1	1	Contactin-associated protein 1 isoform Iso 1	0	291.723	28.0347	28	90	28	1	1384	156.2	7.05	247.45	26	1233	28	1.94619e+08	3.29863e+06	21.6534
High	NX_P35637-1	FUS	1	RNA-binding protein FUS isoform Long	0	291.7	28.1369	15	217	12	1	526	53.4	9.36	655.41	12	2805	15	7.05546e+08	5.42728e+07	25.6937
High	NX_Q9BZE4-1	GTPBP4	1	Nucleolar GTP-binding protein 1 isoform Iso 1	0	291.646	50.1577	31	109	31	1	634	73.9	9.5	277.42	29	1223	30	2.62444e+08	7.95285e+06	22.923
High	NX_P05141-1	SLC25A5	1	ADP/ATP translocase 2 isoform Iso 1	0	291.634	59.396	25	287	7	1	298	32.8	9.69	670.59	24	4027	25	1.86399e+09	9.81047e+07	26.5478
High	NX_P62917-1	RPL8	1	60S ribosomal protein L8 isoform Iso 1	0	291.421	58.7549	18	290	18	1	257	28	11.03	815.76	16	2022	18	9.40529e+08	8.55026e+07	26.3495
High	NX_Q01995-1	TAGLN	1	Transgelin isoform Iso 1	0	291.418	90.5473	24	236	23	1	201	22.6	8.84	568.89	23	2299	24	1.44355e+09	9.02216e+07	26.427
High	NX_Q16851-2	UGP2	1	UTP--glucose-1-phosphate uridylyltransferase isoform Iso 2	0	291.331	59.7586	28	151	1	1	497	55.6	7.88	374.14	26	1935	28	4.08741e+08	1.51385e+07	23.8517
High	NX_P18031-1	PTPN1	1	Tyrosine-protein phosphatase non-receptor type 1 isoform Iso 1	0	291.071	62.7586	23	127	23	1	435	49.9	6.27	367.06	22	2014	22	3.86485e+08	1.33271e+07	23.6679
High	NX_O76003-1	GLRX3	1	Glutaredoxin-3 isoform Iso 1	0	290.915	58.209	21	179	21	1	335	37.4	5.39	363.07	19	2981	21	5.44845e+08	3.02691e+07	24.8513
High	NX_P09493-2	TPM1	1	Tropomyosin alpha-1 chain isoform Iso 2	0	290.811	63.5965	23	267	3	1	228	26.7	4.82	752.59	22	3813	23	2.67913e+09	2.06087e+08	27.6187
High	NX_O00443-1	PIK3C2A	1	Phosphatidylinositol 4-phosphate 3-kinase C2 domain-containing subunit alpha isoform Iso 1	0	290.585	29.8339	40	84	40	1	1686	190.6	8.02	181.97	38	683	38	1.10419e+08	1.16231e+06	20.1486
High	NX_P63104-2	YWHAZ	1	14-3-3 protein zeta/delta isoform Iso 2	0	290.306	71.7647	14	446	1	1	170	19.3	4.81	1263.44	14	6096	13	1.99119e+09	2.21243e+08	27.7211
High	NX_Q9Y6Y8-1	SEC23IP	1	SEC23-interacting protein isoform Iso 1	0	290.199	37.5	29	116	28	1	1000	111	5.54	303.74	26	1080	27	2.93312e+08	8.14756e+06	22.9579
High	NX_Q8TF05-2	PPP4R1	1	Serine/threonine-protein phosphatase 4 regulatory subunit 1 isoform Iso 2	0	290.088	42.3365	26	83	26	1	933	105.1	4.81	233.53	25	1145	26	1.24536e+08	3.27726e+06	21.6441
High	NX_Q9UBQ7-1	GRHPR	1	Glyoxylate reductase/hydroxypyruvate reductase isoform Iso 1	0	290.053	62.1951	16	100	16	1	328	35.6	7.39	328.21	16	1484	16	3.01795e+08	1.88622e+07	24.169
High	NX_P61106-1	RAB14	1	Ras-related protein Rab-14 isoform Iso 1	0	289.858	77.6744	19	113	17	1	215	23.9	6.21	360.72	17	1952	18	4.07796e+08	2.71864e+07	24.6964
High	NX_P67775-1	PPP2CA	1	Serine/threonine-protein phosphatase 2A catalytic subunit alpha isoform isoform Iso 1	0	289.815	58.5761	14	139	1	1	309	35.6	5.54	437.27	14	1497	14	5.44695e+08	3.40434e+07	25.0209
High	NX_P51610-4	HCFC1	1	Host cell factor 1 isoform Iso 4	0	289.736	24.6753	33	79	1	1	2079	213.3	7.33	162.65	28	690	32	1.47589e+08	2.30608e+06	21.137
High	NX_Q9HD20-1	ATP13A1	1	Manganese-transporting ATPase 13A1 isoform A	0	289.708	35.0498	28	65	28	1	1204	132.9	8.13	167.54	26	572	27	1.08788e+08	2.05261e+06	20.969
High	NX_Q6UB35-1	MTHFD1L	1	Monofunctional C1-tetrahydrofolate synthase, mitochondrial isoform Iso 1	0	289.087	34.7648	26	81	26	1	978	105.7	8.06	209.42	25	887	25	2.14243e+08	4.46339e+06	22.0897
High	NX_P49750-4	YLPM1	1	YLP motif-containing protein 1 isoform Iso 4	0	288.782	26.2349	34	78	34	1	2146	241.5	6.55	168.89	32	327	32	1.04545e+08	1.35772e+06	20.3728
High	NX_Q9BS26-1	ERP44	1	Endoplasmic reticulum resident protein 44 isoform Iso 1	0	288.44	52.4631	22	113	21	1	406	46.9	5.26	308.03	21	1184	22	5.33817e+08	2.96565e+07	24.8218
High	NX_O75390-1	CS	1	Citrate synthase, mitochondrial isoform Iso 1	0	288.275	53.2189	21	187	21	1	466	51.7	8.32	324.89	18	1939	21	1.17622e+09	6.19065e+07	25.8836
High	NX_O95479-1	H6PD	1	GDH/6PGL endoplasmic bifunctional protein isoform Iso 1	0	287.895	46.6498	27	76	27	1	791	88.8	7.3	215.73	27	689	26	1.70877e+08	4.27192e+06	22.0265
High	NX_Q8IY81-1	FTSJ3	1	pre-rRNA processing protein FTSJ3 isoform Iso 1	0	287.894	40.1417	23	91	23	1	847	96.5	8.4	294.32	23	1022	23	1.84748e+08	5.43376e+06	22.3735
High	NX_O43252-1	PAPSS1	1	Bifunctional 3'-phosphoadenosine 5'-phosphosulfate synthase 1 isoform Iso 1	0	287.623	55.2885	26	112	25	1	624	70.8	6.86	299.49	26	1061	26	2.44841e+08	7.65128e+06	22.8673
High	NX_O75874-1	IDH1	1	Isocitrate dehydrogenase [NADP] cytoplasmic isoform Iso 1	0	287.405	51.2077	22	163	20	1	414	46.6	7.01	468.28	21	2770	22	5.63294e+08	2.25318e+07	24.4255
High	NX_P24534-1	EEF1B2	1	Elongation factor 1-beta isoform Iso 1	0	287.198	69.7778	13	235	11	1	225	24.7	4.67	385.47	9	2945	13	1.11123e+09	9.26027e+07	26.4646
High	NX_Q15366-4	PCBP2	1	Poly(rC)-binding protein 2 isoform Iso 4	0	287.139	80.3625	17	245	1	1	331	34.9	8	624.57	14	3030	17	7.15273e+08	4.76848e+07	25.507
High	NX_P22570-7	FDXR	1	NADPH:adrenodoxin oxidoreductase, mitochondrial isoform Iso 7	0	287.007	60.9195	25	105	25	1	522	57.3	9.2	284.15	25	813	25	2.66241e+08	8.58842e+06	23.034
High	NX_O60826-1	CCDC22	1	Coiled-coil domain-containing protein 22 isoform Iso 1	0	286.899	51.3557	23	74	23	1	627	70.7	6.74	224.36	23	758	23	1.06777e+08	2.96603e+06	21.5001
High	NX_O43396-1	TXNL1	1	Thioredoxin-like protein 1 isoform Iso 1	0	286.891	66.782	17	115	17	1	289	32.2	4.96	313.34	16	840	17	3.64624e+08	2.43083e+07	24.5349
High	NX_Q8WUF5-1	PPP1R13L	1	RelA-associated inhibitor isoform Iso 1	0	286.887	50.4831	29	96	29	1	828	89	6.81	286.84	27	973	29	1.86283e+08	5.03467e+06	22.2635
High	NX_P13807-1	GYS1	1	Glycogen [starch] synthase, muscle isoform Iso 1	0	286.645	42.0624	19	73	19	1	737	83.7	6.18	258.92	19	777	17	1.51455e+08	4.73297e+06	22.1743
High	NX_Q12874-1	SF3A3	1	Splicing factor 3A subunit 3 isoform Iso 1	0	286.644	41.517	21	118	21	1	501	58.8	5.38	366.09	19	1592	21	3.46488e+08	1.50647e+07	23.8447
High	NX_P49755-1	TMED10	1	Transmembrane emp24 domain-containing protein 10 isoform Iso 1	0	286.639	43.379	13	130	13	1	219	25	7.44	430.26	13	2053	13	5.1299e+08	4.27492e+07	25.3494
High	NX_P23458-1	JAK1	1	Tyrosine-protein kinase JAK1 isoform Iso 1	0	286.215	39.0815	36	76	34	1	1154	133.2	7.55	159.29	36	484	34	9.44938e+07	1.4999e+06	20.5164
High	NX_O14979-2	HNRNPDL	1	Heterogeneous nuclear ribonucleoprotein D-like isoform Iso 2	0	286.152	46.5116	17	161	1	1	301	33.6	7.31	525.59	15	2351	17	4.61998e+08	3.07999e+07	24.8764
High	NX_Q13443-1	ADAM9	1	Disintegrin and metalloproteinase domain-containing protein 9 isoform Iso 1	0	286	33.9438	25	92	25	1	819	90.5	7.52	241.23	25	784	25	1.70909e+08	4.1685e+06	21.9911
High	NX_P14868-1	DARS	1	Aspartate--tRNA ligase, cytoplasmic isoform Iso 1	0	285.408	71.8563	33	149	33	1	501	57.1	6.55	390.97	33	1973	33	5.56675e+08	1.54632e+07	23.8823
High	NX_P41567-1	EIF1	1	Eukaryotic translation initiation factor 1 isoform Iso 1	0	285.107	83.1858	14	78	6	1	113	12.7	7.44	185.8	12	1044	14	2.45291e+08	4.90583e+07	25.548
High	NX_Q99961-1	SH3GL1	1	Endophilin-A2 isoform Iso 1	0	284.756	64.4022	25	109	25	1	368	41.5	5.43	295.7	21	1325	25	2.9074e+08	1.53021e+07	23.8672
High	NX_P22694-2	PRKACB	1	cAMP-dependent protein kinase catalytic subunit beta isoform Iso 2	0	284.569	48.2412	22	93	9	1	398	46.2	8.69	229.66	21	1076	21	2.94883e+08	1.47441e+07	23.8136
High	NX_Q8N163-1	CCAR2	1	Cell cycle and apoptosis regulator protein 2 isoform Iso 1	0	284.46	42.9036	27	107	27	1	923	102.8	5.22	280.38	24	1243	27	2.98201e+08	6.34469e+06	22.5971
High	NX_P31689-1	DNAJA1	1	DnaJ homolog subfamily A member 1 isoform Iso 1	0	284.342	61.9647	22	116	21	1	397	44.8	7.08	289.86	18	905	22	2.53457e+08	1.33398e+07	23.6692
High	NX_P42765-1	ACAA2	1	3-ketoacyl-CoA thiolase, mitochondrial isoform Iso 1	0	284.227	79.3451	24	102	24	1	397	41.9	8.09	275.32	24	717	24	1.68294e+08	8.41471e+06	23.0045
High	NX_Q02878-1	RPL6	1	60S ribosomal protein L6 isoform Iso 1	0	284.217	59.7222	26	264	26	1	288	32.7	10.58	640.18	24	3528	25	1.34063e+09	8.93756e+07	26.4134
High	NX_Q14683-1	SMC1A	1	Structural maintenance of chromosomes protein 1A isoform Iso 1	0	284.216	34.5499	35	77	35	1	1233	143.1	7.64	160.07	32	603	34	9.65799e+07	1.37971e+06	20.3959
High	NX_P24752-1	ACAT1	1	Acetyl-CoA acetyltransferase, mitochondrial isoform Iso 1	0	284.144	47.3068	20	138	20	1	427	45.2	8.85	409.95	20	1318	20	4.62801e+08	1.92834e+07	24.2009
High	NX_Q99615-1	DNAJC7	1	DnaJ homolog subfamily C member 7 isoform Iso 1	0	284.059	59.3117	27	95	27	1	494	56.4	6.96	248.61	26	1037	26	1.70549e+08	5.32966e+06	22.3456
High	NX_P09622-1	DLD	1	Dihydrolipoyl dehydrogenase, mitochondrial isoform Iso 1	0	284.048	47.5442	18	112	18	1	509	54.1	7.85	299.36	16	1893	18	3.57467e+08	1.62485e+07	23.9538
High	NX_P50281-1	MMP14	1	Matrix metalloproteinase-14 isoform Iso 1	0	283.922	40.5498	24	122	24	1	582	65.9	7.77	333.33	23	1412	24	4.73537e+08	2.25494e+07	24.4266
High	NX_Q7Z460-1	CLASP1	1	CLIP-associating protein 1 isoform Iso 1	0	283.802	26.528	28	80	25	1	1538	169.3	9.03	210.67	27	911	28	8.9271e+07	981000	19.9039
High	NX_P30084-1	ECHS1	1	Enoyl-CoA hydratase, mitochondrial isoform Iso 1	0	283.625	66.8966	21	144	21	1	290	31.4	8.07	459.72	21	2079	20	4.44094e+08	2.33734e+07	24.4784
High	NX_P10155-1	TROVE2	1	60 kDa SS-A/Ro ribonucleoprotein isoform Long	0	283.614	57.9926	26	114	26	1	538	60.6	8.03	314.87	25	1738	25	2.54367e+08	8.77128e+06	23.0644
High	NX_Q8IZL8-1	PELP1	1	Proline-, glutamic acid- and leucine-rich protein 1 isoform Iso 1	0	283.364	32.1239	22	75	22	1	1130	119.6	4.34	212.35	21	1121	22	1.38537e+08	3.9582e+06	21.9164
High	NX_P29144-1	TPP2	1	Tripeptidyl-peptidase 2 isoform Iso 1	0	282.889	35.4684	35	83	35	1	1249	138.3	6.32	179.73	33	769	34	1.6918e+08	2.60277e+06	21.3116
High	NX_Q07960-1	ARHGAP1	1	Rho GTPase-activating protein 1 isoform Iso 1	0	282.667	63.7813	22	113	22	1	439	50.4	6.29	307.75	21	926	22	2.95644e+08	1.23185e+07	23.5543
High	NX_Q99714-1	HSD17B10	1	3-hydroxyacyl-CoA dehydrogenase type-2 isoform Iso 1	0	282.243	77.0115	16	113	16	1	261	26.9	7.78	353.63	15	1937	16	2.72787e+08	1.94848e+07	24.2158
High	NX_Q9BWD1-1	ACAT2	1	Acetyl-CoA acetyltransferase, cytosolic isoform Iso 1	0	281.79	67.5063	18	98	18	1	397	41.3	6.92	303.38	16	1253	18	2.91676e+08	1.82298e+07	24.1198
High	NX_Q9Y224-1	C14orf166	1	UPF0568 protein C14orf166 isoform Iso 1	0	281.718	72.541	19	124	19	1	244	28.1	6.65	394.49	19	2435	19	4.93513e+08	3.08446e+07	24.8785
High	NX_O75962-1	TRIO	1	Triple functional domain protein isoform Iso 1	0	281.103	20.084	43	92	43	1	3097	346.7	6.37	219.6	40	832	39	1.10665e+08	768508	19.5517
High	NX_Q13131-2	PRKAA1	1	5'-AMP-activated protein kinase catalytic subunit alpha-1 isoform Iso 2	0	280.876	41.6376	22	80	22	1	574	65.5	8.22	240.31	21	932	20	1.18227e+08	4.37876e+06	22.0621
High	NX_O15013-1	ARHGEF10	1	Rho guanine nucleotide exchange factor 10 isoform Iso 1	0	280.787	27.1001	23	66	23	1	1369	151.5	5.68	202.8	22	484	23	1.21289e+08	2.33248e+06	21.1534
High	NX_O95786-1	DDX58	1	Probable ATP-dependent RNA helicase DDX58 isoform Iso 1	0	280.735	35.6757	29	94	29	1	925	106.5	6.4	245.92	29	829	29	2.03259e+08	3.83507e+06	21.8708
High	NX_Q13616-1	CUL1	1	Cullin-1 isoform Iso 1	0	280.732	32.8608	24	73	24	1	776	89.6	8	197.53	23	792	24	1.46642e+08	3.12004e+06	21.5731
High	NX_P11387-1	TOP1	1	DNA topoisomerase 1 isoform Iso 1	0	280.633	35.0327	31	125	31	1	765	90.7	9.31	283.75	30	1145	31	3.70314e+08	9.49524e+06	23.1788
High	NX_O60832-1	DKC1	1	H/ACA ribonucleoprotein complex subunit 4 isoform Iso 1	0	280.217	44.9416	23	90	23	1	514	57.6	9.42	232.89	22	944	23	2.73437e+08	9.42885e+06	23.1687
High	NX_Q9Y285-1	FARSA	1	Phenylalanine--tRNA ligase alpha subunit isoform Iso 1	0	280.007	42.5197	20	99	20	1	508	57.5	7.8	314.59	18	1130	20	1.99677e+08	9.07622e+06	23.1137
High	NX_P30044-2	PRDX5	1	Peroxiredoxin-5, mitochondrial isoform Cytoplasmic+peroxisomal	0	279.886	90.1235	16	182	16	1	162	17	7.24	512.93	15	1755	16	8.42177e+08	9.35753e+07	26.4796
High	NX_Q15555-1	MAPRE2	1	Microtubule-associated protein RP/EB family member 2 isoform Iso 1	0	279.683	62.3853	18	107	16	1	327	37	5.57	284.06	17	997	18	2.40828e+08	1.50517e+07	23.8434
High	NX_Q14669-2	TRIP12	1	E3 ubiquitin-protein ligase TRIP12 isoform Iso 2	0	279.407	25.4815	35	86	1	1	2025	223.8	8.4	206.41	34	715	34	8.55076e+07	872526	19.7348
High	NX_Q8WWN8-1	ARAP3	1	Arf-GAP with Rho-GAP domain, ANK repeat and PH domain-containing protein 3 isoform Iso 1	0	279.389	31.4767	32	75	32	1	1544	169.7	7.08	216.09	30	584	31	1.09911e+08	1.66532e+06	20.6674
High	NX_Q14C86-6	GAPVD1	1	GTPase-activating protein and VPS9 domain-containing protein 1 isoform Iso 6	0	279.012	32.0108	32	71	32	1	1487	166.1	5.21	185.58	30	1017	29	1.258e+08	2.02904e+06	20.9524
High	NX_O94874-1	UFL1	1	E3 UFM1-protein ligase 1 isoform Iso 1	0	279.001	44.7103	31	120	30	1	794	89.5	6.79	325.35	30	1361	31	2.37695e+08	5.16727e+06	22.301
High	NX_Q12765-1	SCRN1	1	Secernin-1 isoform Iso 1	0	278.889	51.9324	19	185	19	1	414	46.4	4.75	420.52	18	1934	19	4.53496e+08	2.83435e+07	24.7565
High	NX_P60228-1	EIF3E	1	Eukaryotic translation initiation factor 3 subunit E isoform Iso 1	0	278.843	56.6292	25	158	25	1	445	52.2	6.04	451.92	24	1811	25	4.09696e+08	1.4632e+07	23.8026
High	NX_Q9ULJ7-1	ANKRD50	1	Ankyrin repeat domain-containing protein 50 isoform Iso 1	0	278.613	31.1407	30	67	29	1	1429	155.8	6.6	169.42	28	778	29	1.19417e+08	1.86589e+06	20.8314
High	NX_O75351-1	VPS4B	1	Vacuolar protein sorting-associated protein 4B isoform Iso 1	0	278.41	55.1802	22	102	15	1	444	49.3	7.23	254.22	21	994	21	2.27028e+08	9.08111e+06	23.1144
High	NX_Q08174-2	PCDH1	1	Protocadherin-1 isoform Iso 2	0	278.22	32.3363	27	88	27	1	1237	133.6	5.06	178.84	22	746	27	2.44699e+08	5.43775e+06	22.3746
High	NX_Q29RF7-1	PDS5A	1	Sister chromatid cohesion protein PDS5 homolog A isoform Iso 1	0	277.673	30.6657	31	70	27	1	1337	150.7	7.91	159.45	29	667	30	1.14788e+08	1.59427e+06	20.6045
High	NX_P30837-1	ALDH1B1	1	Aldehyde dehydrogenase X, mitochondrial isoform Iso 1	0	277.592	43.7137	23	83	21	1	517	57.2	6.8	259.63	23	923	23	1.78037e+08	8.47793e+06	23.0153
High	NX_Q12769-1	NUP160	1	Nuclear pore complex protein Nup160 isoform Iso 1	0	277.536	27.9248	29	84	29	1	1436	162	5.5	211.3	28	636	27	1.08842e+08	1.90951e+06	20.8648
High	NX_P49736-1	MCM2	1	DNA replication licensing factor MCM2 isoform Iso 1	0	277.417	36.3938	27	103	27	1	904	101.8	5.52	275.81	25	1103	27	2.14248e+08	5.22556e+06	22.3172
High	NX_P62910-1	RPL32	1	60S ribosomal protein L32 isoform Iso 1	0	276.566	55.5556	14	114	14	1	135	15.9	11.33	280	13	1493	13	7.37871e+08	9.22338e+07	26.4588
High	NX_P42285-1	SKIV2L2	1	Superkiller viralicidic activity 2-like 2 isoform Iso 1	0	276.416	34.9328	31	76	31	1	1042	117.7	6.52	169	29	629	31	1.49599e+08	2.71999e+06	21.3752
High	NX_P09525-1	ANXA4	1	Annexin A4 isoform Iso 1	0	276.363	68.0251	25	173	24	1	319	35.9	6.13	459.61	25	3298	25	5.5767e+08	2.53486e+07	24.5954
High	NX_Q9NYF8-1	BCLAF1	1	Bcl-2-associated transcription factor 1 isoform Iso 1	0	276.205	31.7391	28	110	2	1	920	106.1	9.98	270.13	28	679	28	2.15102e+08	5.97506e+06	22.5105
High	NX_P16989-2	YBX3	1	Y-box-binding protein 3 isoform Iso 2	0	276.038	66.6667	15	182	1	1	303	31.9	9.66	518.16	9	3316	15	6.17252e+08	5.61138e+07	25.7419
High	NX_Q04917-1	YWHAH	1	14-3-3 protein eta isoform Iso 1	0	275.802	72.3577	24	230	19	1	246	28.2	4.84	539.35	23	2500	23	2.54929e+09	1.59331e+08	27.2474
High	NX_A6NNZ2-1		1	Tubulin beta-8 chain-like protein LOC260334 isoform Iso 1	0	275.678	26.8018	12	572	1	1	444	49.5	4.86	1215.02	10	6635	11	1.32597e+10	8.28734e+08	29.6263
High	NX_Q9BWM7-1	SFXN3	1	Sideroflexin-3 isoform Iso 1	0	275.564	68.8474	20	120	18	1	321	35.5	9.1	369.14	19	1706	19	3.05628e+08	1.60857e+07	23.9393
High	NX_O60313-2	OPA1	1	Dynamin-like 120 kDa protein, mitochondrial isoform Iso 2	0	274.839	38.014	35	108	35	1	997	115.8	7.87	247.57	34	763	34	2.03684e+08	3.57341e+06	21.7689
High	NX_P02462-1	COL4A1	1	Collagen alpha-1(IV) chain isoform Iso 1	0	274.777	11.3241	11	215	9	1	1669	160.5	8.28	468.32	8	1862	10	6.99224e+08	9.32298e+06	23.1524
High	NX_P08708-1	RPS17	1	40S ribosomal protein S17 isoform Iso 1	0	274.608	53.3333	10	228	10	1	135	15.5	9.85	770	10	3414	10	7.38742e+08	1.47748e+08	27.1386
High	NX_P62873-1	GNB1	1	Guanine nucleotide-binding protein G(I)/G(S)/G(T) subunit beta-1 isoform Iso 1	0	274.578	67.6471	16	336	10	1	340	37.4	6	982.8	11	4055	16	7.95745e+08	6.12111e+07	25.8673
High	NX_Q99567-1	NUP88	1	Nuclear pore complex protein Nup88 isoform Iso 1	0	274.335	41.4305	19	79	19	1	741	83.5	5.69	258.57	18	1077	19	1.50179e+08	4.84448e+06	22.2079
High	NX_Q9UPT5-2	EXOC7	1	Exocyst complex component 7 isoform Iso 2	0	274.17	51.7611	25	78	25	1	653	74.7	6.42	208.71	25	390	25	1.6063e+08	5.01969e+06	22.2592
High	NX_Q15417-1	CNN3	1	Calponin-3 isoform Iso 1	0	273.975	65.9574	15	168	14	1	329	36.4	6.05	480.38	13	2100	15	5.65647e+08	4.04033e+07	25.268
High	NX_Q9NR45-1	NANS	1	Sialic acid synthase isoform Iso 1	0	273.846	66.2953	18	112	18	1	359	40.3	6.74	309.62	16	1409	17	4.93492e+08	3.28994e+07	24.9716
High	NX_Q05397-1	PTK2	1	Focal adhesion kinase 1 isoform Iso 1	0	273.751	38.6882	28	84	28	1	1052	119.2	6.62	208.02	27	782	28	1.7468e+08	3.176e+06	21.5988
High	NX_Q13418-1	ILK	1	Integrin-linked protein kinase isoform Iso 1	0	273.713	51.9912	22	171	22	1	452	51.4	8.07	450.43	22	1674	22	9.29969e+08	3.87487e+07	25.2076
High	NX_Q10471-1	GALNT2	1	Polypeptide N-acetylgalactosaminyltransferase 2 isoform Iso 1	0	273.646	45.7093	25	95	24	1	571	64.7	8.35	250.17	25	1095	25	1.94364e+08	6.07387e+06	22.5342
High	NX_Q9NZL9-1	MAT2B	1	Methionine adenosyltransferase 2 subunit beta isoform Iso 1	0	273.591	74.2515	21	120	4	1	334	37.5	7.36	350.25	19	1964	21	3.31965e+08	1.95274e+07	24.219
High	NX_Q15637-6	SF1	1	Splicing factor 1 isoform Iso 6	0	273.576	40.2802	21	99	21	1	571	61.9	9.28	290.14	19	823	21	2.12878e+08	1.25223e+07	23.578
High	NX_Q9Y6D6-1	ARFGEF1	1	Brefeldin A-inhibited guanine nucleotide-exchange protein 1 isoform Iso 1	0	273.509	26.4467	34	65	22	1	1849	208.6	5.85	151.44	34	702	34	9.46797e+07	1.00723e+06	19.942
High	NX_Q9UNZ2-5	NSFL1C	1	NSFL1 cofactor p47 isoform Iso 3	0	273.107	59.1398	20	119	20	1	372	40.8	5.15	315.9	20	1246	19	3.44193e+08	1.63902e+07	23.9663
High	NX_Q9UN86-1	G3BP2	1	Ras GTPase-activating protein-binding protein 2 isoform A	0	272.601	52.6971	19	96	1	1	482	54.1	5.55	259.69	18	975	18	3.33062e+08	1.38776e+07	23.7263
High	NX_P30520-1	ADSS	1	Adenylosuccinate synthetase isozyme 2 isoform Iso 1	0	272.32	42.9825	20	135	20	1	456	50.1	6.55	403.59	20	2228	20	4.98771e+08	2.3751e+07	24.5015
High	NX_Q9H2G2-1	SLK	1	STE20-like serine/threonine-protein kinase isoform Iso 1	0	272.308	34.413	32	85	31	1	1235	142.6	5.15	193.06	30	516	30	2.05695e+08	3.42826e+06	21.709
High	NX_P28799-1	GRN	1	Granulins isoform Iso 1	0	272.201	42.6644	17	76	17	1	593	63.5	6.83	172.52	15	567	17	1.54218e+08	7.00991e+06	22.741
High	NX_Q9UJ70-1	NAGK	1	N-acetyl-D-glucosamine kinase isoform Iso 1	0	272.135	71.8023	21	146	21	1	344	37.4	6.24	384.83	18	2304	21	4.85247e+08	2.69582e+07	24.6842
High	NX_P26368-1	U2AF2	1	Splicing factor U2AF 65 kDa subunit isoform Iso 1	0	272.036	44.6316	16	115	16	1	475	53.5	9.09	296.27	12	807	16	2.99696e+08	1.99797e+07	24.252
High	NX_Q14669-3	TRIP12	1	E3 ubiquitin-protein ligase TRIP12 isoform Iso 3	0	271.706	24.8529	35	86	1	1	2040	225.4	8.69	201.39	34	715	34	8.27575e+07	827575	19.6585
High	NX_Q15437-1	SEC23B	1	Protein transport protein Sec23B isoform Iso 1	0	271.695	39.1134	22	92	19	1	767	86.4	6.89	283.4	21	1110	22	1.94905e+08	5.56871e+06	22.4089
High	NX_Q15833-3	STXBP2	1	Syntaxin-binding protein 2 isoform Iso 3	0	271.684	47.351	25	81	24	1	604	67.7	6.68	254.88	23	1066	24	1.13614e+08	3.44285e+06	21.7152
High	NX_Q12904-1	AIMP1	1	Aminoacyl tRNA synthase complex-interacting multifunctional protein 1 isoform Iso 1	0	271.566	66.9872	17	104	17	1	312	34.3	8.43	284.46	14	980	17	3.63817e+08	2.1401e+07	24.3512
High	NX_Q9UG63-2	ABCF2	1	ATP-binding cassette sub-family F member 2 isoform Iso 2	0	271.246	38.959	28	107	28	1	634	72.4	7.49	285.33	28	1138	28	2.77819e+08	8.41874e+06	23.0052
High	NX_Q14151-1	SAFB2	1	Scaffold attachment factor B2 isoform Iso 1	0	271.239	34.3127	24	84	13	1	953	107.4	6.16	197.64	19	643	23	1.80465e+08	4.40159e+06	22.0696
High	NX_Q5JTH9-1	RRP12	1	RRP12-like protein isoform Iso 1	0	271.122	34.387	31	109	30	1	1297	143.6	8.75	249.29	29	774	29	1.81261e+08	2.74637e+06	21.3891
High	NX_P06132-1	UROD	1	Uroporphyrinogen decarboxylase isoform Iso 1	0	270.961	56.9482	15	125	15	1	367	40.8	6.14	347.2	15	1329	15	3.59213e+08	2.24508e+07	24.4203
High	NX_P11717-1	IGF2R	1	Cation-independent mannose-6-phosphate receptor isoform Iso 1	0	270.933	23.7656	38	70	38	1	2491	274.2	5.94	147.95	36	434	38	8.01225e+07	667687	19.3488
High	NX_O43896-1	KIF1C	1	Kinesin-like protein KIF1C isoform Iso 1	0	270.617	42.3391	29	68	25	1	1103	122.9	6.9	154.05	28	441	29	8.18537e+07	1.32022e+06	20.3323
High	NX_Q9H857-2	NT5DC2	1	5'-nucleotidase domain-containing protein 2 isoform Iso 2	0	270.608	54.5781	23	70	23	1	557	64.1	7.74	183.32	22	701	23	1.43129e+08	4.93548e+06	22.2348
High	NX_Q9UNF1-1	MAGED2	1	Melanoma-associated antigen D2 isoform Iso 1	0	270.597	52.6403	28	135	27	1	606	64.9	9.32	308.66	24	1194	28	2.58708e+08	9.23956e+06	23.1394
High	NX_Q96F07-2	CYFIP2	1	Cytoplasmic FMR1-interacting protein 2 isoform Iso 2	0	270.086	19.7127	25	82	1	1	1253	145.6	7.05	244.69	25	1251	24	2.66513e+08	4.1002e+06	21.9673
High	NX_Q8TAQ2-1	SMARCC2	1	SWI/SNF complex subunit SMARCC2 isoform Iso 1	0	270.038	29.2422	26	75	21	1	1214	132.8	5.69	168.22	23	657	24	1.3806e+08	2.87626e+06	21.4558
High	NX_P09110-1	ACAA1	1	3-ketoacyl-CoA thiolase, peroxisomal isoform Iso 1	0	269.724	59.9057	17	67	17	1	424	44.3	8.44	223.03	17	774	17	1.1416e+08	6.34222e+06	22.5966
High	NX_P61247-1	RPS3A	1	40S ribosomal protein S3a isoform Iso 1	0	269.477	68.1818	27	491	27	1	264	29.9	9.73	1263.77	26	5322	27	2.76894e+09	1.62879e+08	27.2792
High	NX_Q9BR76-1	CORO1B	1	Coronin-1B isoform Iso 1	0	269.465	46.4213	22	140	22	1	489	54.2	5.88	382.21	20	1929	22	5.33803e+08	2.80949e+07	24.7438
High	NX_P52306-1	RAP1GDS1	1	Rap1 GTPase-GDP dissociation stimulator 1 isoform Iso 1	0	268.966	51.7298	24	89	23	1	607	66.3	5.31	259.32	23	1012	24	2.0372e+08	6.5716e+06	22.6478
High	NX_Q15477-1	SKIV2L	1	Helicase SKI2W isoform Iso 1	0	268.649	33.1461	28	90	28	1	1246	137.7	6.06	247.93	27	829	28	1.65532e+08	2.90407e+06	21.4696
High	NX_Q96AY3-1	FKBP10	1	Peptidyl-prolyl cis-trans isomerase FKBP10 isoform Iso 1	0	268.602	38.3162	23	149	22	1	582	64.2	5.62	388.91	23	1878	22	6.27296e+08	1.84499e+07	24.1371
High	NX_Q7Z478-1	DHX29	1	ATP-dependent RNA helicase DHX29 isoform Iso 1	0	268.449	29.7297	31	77	30	1	1369	155.1	8.09	219.32	31	765	29	1.22971e+08	1.70794e+06	20.7038
High	NX_P07602-1	PSAP	1	Prosaposin isoform Sap-mu-0	0	267.941	52.2901	25	124	25	1	524	58.1	5.17	323.62	25	1053	25	8.17631e+08	2.81942e+07	24.7489
High	NX_P49821-1	NDUFV1	1	NADH dehydrogenase [ubiquinone] flavoprotein 1, mitochondrial isoform Iso 1	0	267.794	61.6379	23	87	23	1	464	50.8	8.21	216.77	22	731	22	2.16565e+08	9.02352e+06	23.1053
High	NX_Q52LW3-1	ARHGAP29	1	Rho GTPase-activating protein 29 isoform Iso 1	0	267.149	35.8446	35	85	35	1	1261	142	6.74	228.6	34	758	35	1.37863e+08	1.99802e+06	20.9301
High	NX_Q12797-1	ASPH	1	Aspartyl/asparaginyl beta-hydroxylase isoform Iso 1	0	267.139	39.314	28	119	28	1	758	85.8	5.01	268.33	26	1252	28	2.60614e+08	8.68712e+06	23.0504
High	NX_P25325-2	MPST	1	3-mercaptopyruvate sulfurtransferase isoform Iso 2	0	267.007	66.5615	17	127	17	1	317	35.2	6.61	366.27	16	1453	17	2.80793e+08	1.87195e+07	24.158
High	NX_O95163-1	IKBKAP	1	Elongator complex protein 1 isoform Iso 1	0	266.557	33.033	27	61	27	1	1332	150.2	5.94	154.74	25	719	25	9.85468e+07	1.61552e+06	20.6236
High	NX_P20908-1	COL5A1	1	Collagen alpha-1(V) chain isoform Iso 1	0	266.267	12.7856	16	97	16	1	1838	183.4	5.06	335.26	16	1202	16	2.04237e+08	2.40279e+06	21.1963
High	NX_O95793-1	STAU1	1	Double-stranded RNA-binding protein Staufen homolog 1 isoform Long	0	266.002	55.8059	26	86	24	1	577	63.1	9.44	221.35	25	809	26	1.88497e+08	6.28322e+06	22.5831
High	NX_Q9NYF8-3	BCLAF1	1	Bcl-2-associated transcription factor 1 isoform Iso 3	0	265.88	31.9908	26	101	1	1	869	100.2	9.95	249.6	26	686	26	1.91904e+08	5.64423e+06	22.4283
High	NX_Q86T13-1	CLEC14A	1	C-type lectin domain family 14 member A isoform Iso 1	0	265.676	47.3469	18	103	18	1	490	51.6	6.35	330.28	18	1543	18	1.60684e+08	6.42735e+06	22.6158
High	NX_Q99623-1	PHB2	1	Prohibitin-2 isoform Iso 1	0	265.52	73.5786	24	199	24	1	299	33.3	9.83	500.17	23	2740	24	8.19149e+08	3.72341e+07	25.1501
High	NX_Q9HBL0-1	TNS1	1	Tensin-1 isoform Iso 1	0	265.281	29.049	26	57	25	1	1735	185.6	7.75	160.98	25	268	26	7.20968e+07	890084	19.7636
High	NX_P50552-1	VASP	1	Vasodilator-stimulated phosphoprotein isoform Iso 1	0	265.037	42.3684	16	147	16	1	380	39.8	8.94	426.47	15	2394	16	6.7654e+08	3.97965e+07	25.2461
High	NX_Q9Y4K0-1	LOXL2	1	Lysyl oxidase homolog 2 isoform Iso 1	0	264.93	35.9173	22	110	22	1	774	86.7	6.38	328.46	22	1159	22	2.27426e+08	7.10706e+06	22.7608
High	NX_Q9NVI7-2	ATAD3A	1	ATPase family AAA domain-containing protein 3A isoform Iso 2	0	264.617	46.4164	28	119	11	1	586	66.2	9.25	264.53	26	1186	28	3.20969e+08	9.17055e+06	23.1286
High	NX_Q9H361-1	PABPC3	1	Polyadenylate-binding protein 3 isoform Iso 1	0	264.516	25.9905	18	167	1	1	631	70	9.67	433.94	17	2853	18	8.52762e+08	2.43646e+07	24.5383
High	NX_Q9Y2Z0-1	SUGT1	1	Protein SGT1 homolog isoform Iso 1	0	264.114	61.0959	20	113	20	1	365	41	5.16	345.83	20	1322	20	2.91123e+08	1.3863e+07	23.7247
High	NX_O95394-1	PGM3	1	Phosphoacetylglucosamine mutase isoform Iso 1	0	264.035	49.262	22	117	22	1	542	59.8	6.25	286.93	20	895	22	3.31178e+08	1.14199e+07	23.4451
High	NX_Q06124-1	PTPN11	1	Tyrosine-protein phosphatase non-receptor type 11 isoform Iso 1	0	263.703	65.3266	31	98	31	1	597	68.4	7.3	227.32	31	898	30	1.75179e+08	4.49178e+06	22.0989
High	NX_O14976-1	GAK	1	Cyclin-G-associated kinase isoform Iso 1	0	263.692	32.418	27	85	27	1	1311	143.1	5.73	181.73	25	497	27	1.43356e+08	2.38926e+06	21.1881
High	NX_O43399-7	TPD52L2	1	Tumor protein D54 isoform Iso 7	0	263.641	71.179	18	101	4	1	229	24.8	6.42	319.08	17	1639	18	3.92594e+08	3.01995e+07	24.848
High	NX_P18621-3	RPL17	1	60S ribosomal protein L17 isoform Iso 3	0	263.606	40.3509	12	185	12	1	228	26.4	10.1	539.98	10	1351	12	8.95899e+08	7.46582e+07	26.1538
High	NX_O75822-1	EIF3J	1	Eukaryotic translation initiation factor 3 subunit J isoform Iso 1	0	263.51	52.3256	17	106	17	1	258	29	4.83	168.76	14	1377	17	2.51886e+08	1.67924e+07	24.0013
High	NX_P62081-1	RPS7	1	40S ribosomal protein S7 isoform Iso 1	0	263.187	74.2268	17	208	17	1	194	22.1	10.1	681.11	17	1990	17	8.32753e+08	7.57048e+07	26.1739
High	NX_O75306-1	NDUFS2	1	NADH dehydrogenase [ubiquinone] iron-sulfur protein 2, mitochondrial isoform Iso 1	0	263.145	51.6199	18	98	18	1	463	52.5	7.55	244.97	18	476	18	2.85022e+08	1.14009e+07	23.4426
High	NX_P25398-1	RPS12	1	40S ribosomal protein S12 isoform Iso 1	0	262.937	78.0303	12	273	12	1	132	14.5	7.21	492.56	11	3651	12	1.64307e+09	2.34724e+08	27.8064
High	NX_Q6PCE3-1	PGM2L1	1	Glucose 1,6-bisphosphate synthase isoform Iso 1	0	262.845	49.0354	28	100	28	1	622	70.4	7.15	221.61	26	747	28	1.78586e+08	5.41169e+06	22.3676
High	NX_P08253-1	MMP2	1	72 kDa type IV collagenase isoform Iso 1	0	262.82	48.6364	22	74	22	1	660	73.8	5.47	191.58	19	637	21	9.42627e+07	2.85644e+06	21.4458
High	NX_P50579-2	METAP2	1	Methionine aminopeptidase 2 isoform Iso 2	0	262.657	59.7802	20	94	1	1	455	50.5	5.35	243.07	17	1038	19	1.83155e+08	7.96324e+06	22.9249
High	NX_P78417-1	GSTO1	1	Glutathione S-transferase omega-1 isoform Iso 1	0	262.398	69.2946	25	185	25	1	241	27.5	6.6	370.3	22	1969	25	8.44681e+08	5.63121e+07	25.7469
High	NX_P24928-1	POLR2A	1	DNA-directed RNA polymerase II subunit RPB1 isoform Iso 1	0	262.264	21.269	28	66	28	1	1970	217	7.37	147.83	27	576	27	9.16024e+07	1.0178e+06	19.957
High	NX_P45880-3	VDAC2	1	Voltage-dependent anion-selective channel protein 2 isoform Iso 3	0	261.807	71.7687	17	351	16	1	294	31.5	7.56	858.63	15	3593	17	9.58167e+08	6.38778e+07	25.9288
High	NX_Q92797-1	SYMPK	1	Symplekin isoform Iso 1	0	261.749	32.3391	23	52	23	1	1274	141.1	6.13	146.15	21	648	21	9.09703e+07	1.39954e+06	20.4165
High	NX_Q92888-3	ARHGEF1	1	Rho guanine nucleotide exchange factor 1 isoform Iso 3	0	261.699	37.0011	27	83	27	1	927	104	5.62	225.72	27	862	27	2.22232e+08	4.93848e+06	22.2356
High	NX_P47755-1	CAPZA2	1	F-actin-capping protein subunit alpha-2 isoform Iso 1	0	261.441	72.028	15	125	12	1	286	32.9	5.85	358.85	14	1679	15	4.92534e+08	3.78872e+07	25.1752
High	NX_P84077-1	ARF1	1	ADP-ribosylation factor 1 isoform Iso 1	0	261.004	70.1657	15	236	9	1	181	20.7	6.8	683.01	13	2333	15	7.64584e+08	7.64584e+07	26.1882
High	NX_Q53GQ0-1	HSD17B12	1	Very-long-chain 3-oxoacyl-CoA reductase isoform Iso 1	0	260.833	49.6795	16	102	16	1	312	34.3	9.32	296.64	15	1270	16	2.66696e+08	1.77797e+07	24.0837
High	NX_P50416-1	CPT1A	1	Carnitine O-palmitoyltransferase 1, liver isoform isoform Iso 1	0	260.652	43.9845	31	88	31	1	773	88.3	8.65	204.79	31	920	31	1.69778e+08	4.35329e+06	22.0537
High	NX_P09493-5	TPM1	1	Tropomyosin alpha-1 chain isoform Iso 5	0	260.505	47.7551	20	231	2	1	245	28.4	4.77	661.15	19	3759	20	2.53643e+09	1.81174e+08	27.4328
High	NX_O43399-3	TPD52L2	1	Tumor protein D54 isoform Iso 3	0	260.464	70.3349	16	81	2	1	209	22.5	6.7	270.05	15	1609	16	3.20625e+08	2.91477e+07	24.7969
High	NX_Q9H3P7-1	ACBD3	1	Golgi resident protein GCP60 isoform Iso 1	0	260.454	40.7197	16	88	16	1	528	60.6	5.06	292.58	15	933	16	1.50562e+08	7.92434e+06	22.9179
High	NX_P20618-1	PSMB1	1	Proteasome subunit beta type-1 isoform Iso 1	0	260.4	64.7303	15	139	15	1	241	26.5	8.13	403.11	15	1506	15	7.57537e+08	5.41098e+07	25.6894
High	NX_Q9UL46-1	PSME2	1	Proteasome activator complex subunit 2 isoform Iso 1	0	260.062	70.2929	17	140	17	1	239	27.4	5.73	425.9	17	1838	17	3.92771e+08	2.61847e+07	24.6422
High	NX_P31946-2	YWHAB	1	14-3-3 protein beta/alpha isoform Short	0	260.021	75.8197	21	267	1	1	244	27.8	4.83	702.55	20	2605	21	3.17149e+09	2.26535e+08	27.7552
High	NX_Q15642-1	TRIP10	1	Cdc42-interacting protein 4 isoform Iso 1	0	259.118	43.2612	19	97	19	1	601	68.3	5.73	280.67	19	579	18	1.12003e+08	4.14826e+06	21.9841
High	NX_Q96CS3-1	FAF2	1	FAS-associated factor 2 isoform Iso 1	0	259.071	49.4382	17	96	17	1	445	52.6	5.62	291.81	17	789	17	2.02663e+08	8.81142e+06	23.0709
High	NX_Q9Y6N5-1	SQOR	1	Sulfide:quinone oxidoreductase, mitochondrial isoform Iso 1	0	258.95	48.2222	20	86	20	1	450	49.9	9.11	254.02	20	1050	19	2.03893e+08	7.03078e+06	22.7453
High	NX_P62879-1	GNB2	1	Guanine nucleotide-binding protein G(I)/G(S)/G(T) subunit beta-2 isoform Iso 1	0	258.689	81.1765	17	343	9	1	340	37.3	6	1002.91	12	3528	17	8.42644e+08	6.48187e+07	25.9499
High	NX_Q9NR09-1	BIRC6	1	Baculoviral IAP repeat-containing protein 6 isoform Iso 1	0	258.435	10.7062	27	55	27	1	4857	529.9	6.05	138.26	25	370	26	6.1355e+07	329865	18.3315
High	NX_P08621-1	SNRNP70	1	U1 small nuclear ribonucleoprotein 70 kDa isoform Iso 1	0	257.657	45.9954	19	117	19	1	437	51.5	9.94	230.06	16	750	19	4.19414e+08	2.46714e+07	24.5563
High	NX_Q6NYC8-1	PPP1R18	1	Phostensin isoform Iso 1	0	257.634	55.9543	23	100	23	1	613	67.9	5.4	196.04	20	479	23	1.64727e+08	5.88312e+06	22.4882
High	NX_O14979-1	HNRNPDL	1	Heterogeneous nuclear ribonucleoprotein D-like isoform Iso 1	0	257.379	45.4762	20	138	4	1	420	46.4	9.57	423.89	18	1776	19	4.31096e+08	2.05284e+07	24.2911
High	NX_P30419-1	NMT1	1	Glycylpeptide N-tetradecanoyltransferase 1 isoform Long	0	257.358	46.9758	20	127	15	1	496	56.8	7.8	363.97	20	1502	19	2.74336e+08	1.37168e+07	23.7094
High	NX_P55735-1	SEC13	1	Protein SEC13 homolog isoform Iso 1	0	257.274	62.1118	15	112	15	1	322	35.5	5.48	285.28	13	1386	15	3.46328e+08	2.66406e+07	24.6671
High	NX_P36551-1	CPOX	1	Oxygen-dependent coproporphyrinogen-III oxidase, mitochondrial isoform Iso 1	0	257.259	57.7093	19	75	19	1	454	50.1	8.25	200.6	19	738	18	1.1652e+08	4.31554e+06	22.0411
High	NX_P11137-1	MAP2	1	Microtubule-associated protein 2 isoform Iso 1	0	257.181	29.5567	31	58	25	1	1827	199.4	4.91	127.67	28	406	29	7.87556e+07	846835	19.6917
High	NX_O00487-1	PSMD14	1	26S proteasome non-ATPase regulatory subunit 14 isoform Iso 1	0	257.058	68.0645	18	117	18	1	310	34.6	6.52	285.27	16	1487	17	3.97709e+08	2.84078e+07	24.7598
High	NX_Q9NZ08-2	ERAP1	1	Endoplasmic reticulum aminopeptidase 1 isoform Iso 2	0	256.959	38.3966	30	94	30	1	948	107.8	6.28	256.69	30	843	29	2.07766e+08	4.42056e+06	22.0758
High	NX_Q9Y5K6-1	CD2AP	1	CD2-associated protein isoform Iso 1	0	256.889	51.7997	26	96	26	1	639	71.4	6.4	203.06	25	380	24	1.8939e+08	5.11866e+06	22.2873
High	NX_Q8IYD1-1	GSPT2	1	Eukaryotic peptide chain release factor GTP-binding subunit ERF3B isoform Iso 1	0	256.868	40.7643	21	81	6	1	628	68.8	5.43	270.3	19	982	20	2.87323e+08	1.02615e+07	23.2907
High	NX_P04062-1	GBA	1	Glucosylceramidase isoform Long	0	256.779	47.3881	21	114	21	1	536	59.7	7.61	303.65	21	1170	21	2.81845e+08	1.04387e+07	23.3154
High	NX_P09104-1	ENO2	1	Gamma-enolase isoform Iso 1	0	256.768	52.9954	17	677	12	1	434	47.2	5.03	2077.05	15	14241	16	2.58927e+09	1.29464e+08	26.948
High	NX_Q05639-1	EEF1A2	1	Elongation factor 1-alpha 2 isoform Iso 1	0	256.536	38.6609	17	1137	1	1	463	50.4	9.03	3459.63	17	12518	17	6.30218e+09	3.31694e+08	28.3053
High	NX_P00390-1	GSR	1	Glutathione reductase, mitochondrial isoform Mitochondrial	0	255.996	52.8736	18	82	18	1	522	56.2	8.5	225.87	17	877	18	1.79268e+08	8.14854e+06	22.9581
High	NX_P24844-1	MYL9	1	Myosin regulatory light polypeptide 9 isoform Iso 1	0	255.604	65.6977	12	212	4	1	172	19.8	4.92	647.03	12	2531	12	1.12882e+09	1.25424e+08	26.9022
High	NX_O43847-2	NRDC	1	Nardilysin isoform Iso 2	0	255.51	29.1461	29	95	29	1	1218	139.2	5.01	230.41	29	905	28	1.83806e+08	3.8293e+06	21.8686
High	NX_P33151-1	CDH5	1	Cadherin-5 isoform Iso 1	0	255.396	27.4235	19	146	19	1	784	87.5	5.43	353.01	17	1818	19	5.79664e+08	2.07023e+07	24.3033
High	NX_Q14566-1	MCM6	1	DNA replication licensing factor MCM6 isoform Iso 1	0	255.33	40.4385	29	87	29	1	821	92.8	5.41	222.44	29	1097	28	2.05848e+08	4.2885e+06	22.032
High	NX_Q96C19-1	EFHD2	1	EF-hand domain-containing protein D2 isoform Iso 1	0	255.007	53.75	20	122	20	1	240	26.7	5.2	338.08	19	1259	20	3.12122e+08	2.83747e+07	24.7581
High	NX_O75044-1	SRGAP2	1	SLIT-ROBO Rho GTPase-activating protein 2 isoform Iso 1	0	254.953	30.9991	24	68	21	1	1071	120.8	6.7	176.33	22	541	24	9.23292e+07	1.88427e+06	20.8456
High	NX_Q9UJU6-3	DBNL	1	Drebrin-like protein isoform Iso 3	0	254.88	48.0638	19	119	19	1	439	49	5.05	317.52	18	1341	19	3.81586e+08	1.90793e+07	24.1855
High	NX_P33991-1	MCM4	1	DNA replication licensing factor MCM4 isoform Iso 1	0	254.713	41.9467	26	87	26	1	863	96.5	6.74	230.73	26	683	26	1.85775e+08	4.03858e+06	21.9454
High	NX_P32969-1	RPL9;RPL9P7;RPL9P8;RPL9P9	1	60S ribosomal protein L9 isoform Iso 1	0	254.639	67.1875	12	179	12	1	192	21.9	9.95	386.98	11	1908	12	6.7082e+08	7.45356e+07	26.1514
High	NX_Q13347-1	EIF3I	1	Eukaryotic translation initiation factor 3 subunit I isoform Iso 1	0	254.603	73.5385	19	113	19	1	325	36.5	5.64	288.11	18	1039	18	5.01506e+08	2.6395e+07	24.6538
High	NX_P15559-1	NQO1	1	NAD(P)H dehydrogenase [quinone] 1 isoform Iso 1	0	254.384	40.5109	16	119	16	1	274	30.8	8.88	357.67	15	1440	16	5.46535e+08	4.20412e+07	25.3253
High	NX_P31946-1	YWHAB	1	14-3-3 protein beta/alpha isoform Long	0	254.052	75.6098	21	262	1	1	246	28.1	4.83	690.33	19	2542	21	3.14006e+09	2.2429e+08	27.7408
High	NX_Q9UBC2-2	EPS15L1	1	Epidermal growth factor receptor substrate 15-like 1 isoform Iso 2	0	253.851	46.4835	29	86	29	1	910	99.5	5.08	184.58	25	1023	26	1.30352e+08	2.66024e+06	21.3431
High	NX_Q9UNH7-1	SNX6	1	Sorting nexin-6 isoform Iso 1	0	253.826	54.4335	26	129	25	1	406	46.6	6.16	298.36	24	1618	26	2.79299e+08	1.33e+07	23.6649
High	NX_P22307-1	SCP2	1	Non-specific lipid-transfer protein isoform SCPx	0	253.751	42.7788	23	117	23	1	547	59	6.89	357.77	22	1870	23	3.18723e+08	1.27489e+07	23.6039
High	NX_Q9BQ52-1	ELAC2	1	Zinc phosphodiesterase ELAC protein 2 isoform Iso 1	0	253.63	46.1259	26	71	26	1	826	92.2	7.9	197.92	24	738	25	1.16828e+08	2.78161e+06	21.4075
High	NX_O96008-1	TOMM40	1	Mitochondrial import receptor subunit TOM40 homolog isoform Iso 1	0	253.62	52.0776	15	81	15	1	361	37.9	7.25	184.26	12	943	15	1.98641e+08	1.98641e+07	24.2437
High	NX_P33527-9	ABCC1	1	Multidrug resistance-associated protein 1 isoform Iso 9	0	253.532	21.8689	25	71	24	1	1541	172.5	6.81	197.28	25	527	25	1.04181e+08	1.44695e+06	20.4646
High	NX_P49189-1	ALDH9A1	1	4-trimethylaminobutyraldehyde dehydrogenase isoform Iso 1	0	253.379	51.2146	24	104	24	1	494	53.8	5.87	231.51	22	1145	22	3.52468e+08	1.46862e+07	23.808
High	NX_P46108-2	CRK	1	Adapter molecule crk isoform Crk-I	0	253.157	89.2157	17	99	1	1	204	22.9	5.48	313.67	17	857	17	2.29933e+08	1.64238e+07	23.9693
High	NX_Q16706-1	MAN2A1	1	Alpha-mannosidase 2 isoform Iso 1	0	253.111	29.8951	27	77	26	1	1144	131.1	7.58	199.41	27	723	27	1.79447e+08	3.51857e+06	21.7466
High	NX_P78406-1	RAE1	1	mRNA export factor isoform Iso 1	0	253.098	57.337	18	59	18	1	368	40.9	7.83	194.44	15	913	18	1.30985e+08	1.00758e+07	23.2644
High	NX_P39656-1	DDOST	1	Dolichyl-diphosphooligosaccharide--protein glycosyltransferase 48 kDa subunit isoform Iso 1	0	252.657	59.8684	17	197	17	1	456	50.8	6.55	463.84	16	2466	17	7.54646e+08	3.77323e+07	25.1693
High	NX_P15121-1	AKR1B1	1	Aldose reductase isoform Iso 1	0	252.581	76.2658	18	132	17	1	316	35.8	6.98	381.91	17	1240	18	5.48355e+08	3.22562e+07	24.9431
High	NX_Q5SSJ5-1	HP1BP3	1	Heterochromatin protein 1-binding protein 3 isoform Iso 1	0	252.522	43.5805	26	101	26	1	553	61.2	9.67	248.97	25	1135	26	3.38777e+08	1.25473e+07	23.5809
High	NX_P11274-1	BCR	1	Breakpoint cluster region protein isoform Iso 1	0	252.519	34.6184	29	68	26	1	1271	142.7	7.03	152.6	26	672	26	1.17987e+08	2.10691e+06	21.0067
High	NX_P52788-1	SMS	1	Spermine synthase isoform Iso 1	0	252.38	69.9454	21	86	21	1	366	41.2	5.02	259.85	19	1096	20	1.94617e+08	9.73083e+06	23.2141
High	NX_Q9H6R4-1	NOL6	1	Nucleolar protein 6 isoform Iso 1	0	252.223	32.8098	23	65	23	1	1146	127.5	7.64	182.04	22	693	22	1.32123e+08	3.22252e+06	21.6198
High	NX_P04040-1	CAT	1	Catalase isoform Iso 1	0	251.778	48.9564	23	75	23	1	527	59.7	7.39	224.66	22	773	23	1.65358e+08	5.70201e+06	22.443
High	NX_P48739-1	PITPNB	1	Phosphatidylinositol transfer protein beta isoform isoform Iso 1	0	251.681	85.6089	27	149	22	1	271	31.5	6.87	365.26	25	1047	27	4.13344e+08	2.29635e+07	24.4528
High	NX_P21291-1	CSRP1	1	Cysteine and glycine-rich protein 1 isoform Iso 1	0	251.464	68.3938	14	268	14	1	193	20.6	8.57	896.47	12	4254	14	1.59394e+09	1.44904e+08	27.1105
High	NX_Q8IZ83-1	ALDH16A1	1	Aldehyde dehydrogenase family 16 member A1 isoform Iso 1	0	251.41	32.2943	17	84	17	1	802	85.1	6.79	202.89	15	1207	17	1.68389e+08	7.32127e+06	22.8037
High	NX_P48634-1	PRRC2A	1	Protein PRRC2A isoform Iso 1	0	251.27	22.5313	30	82	27	1	2157	228.7	9.45	185.5	28	346	28	1.21879e+08	1.25649e+06	20.261
High	NX_P25787-1	PSMA2	1	Proteasome subunit alpha type-2 isoform Iso 1	0	251.118	62.8205	13	148	13	1	234	25.9	7.43	519.91	12	2194	13	4.61592e+08	4.61592e+07	25.4601
High	NX_P18754-2	RCC1	1	Regulator of chromosome condensation isoform Iso 2	0	251.07	60.177	17	121	17	1	452	48.1	8.16	378.65	17	1747	17	2.68753e+08	1.41449e+07	23.7538
High	NX_Q9UJS0-2	SLC25A13	1	Calcium-binding mitochondrial carrier protein Aralar2 isoform Iso 2	0	250.98	48.3728	26	127	18	1	676	74.3	8.62	313.62	24	1067	26	2.93441e+08	9.78135e+06	23.2216
High	NX_P60660-2	MYL6	1	Myosin light polypeptide 6 isoform Smooth muscle	0	250.944	92.7152	14	584	1	1	151	17	4.55	1254.25	12	5956	13	6.41015e+09	6.41015e+08	29.2558
High	NX_P61011-1	SRP54	1	Signal recognition particle 54 kDa protein isoform Iso 1	0	250.462	48.8095	24	93	24	1	504	55.7	8.75	262.61	22	1001	24	2.15089e+08	7.16964e+06	22.7735
High	NX_P50995-1	ANXA11	1	Annexin A11 isoform Iso 1	0	250.385	39.0099	21	126	20	1	505	54.4	7.65	373.32	21	2015	21	3.61788e+08	1.90415e+07	24.1826
High	NX_Q9Y5X1-1	SNX9	1	Sorting nexin-9 isoform Iso 1	0	250.338	46.2185	19	77	19	1	595	66.6	5.58	211.05	18	833	19	1.27884e+08	5.56018e+06	22.4067
High	NX_Q9UBS4-1	DNAJB11	1	DnaJ homolog subfamily B member 11 isoform Iso 1	0	250.129	36.3128	13	88	13	1	358	40.5	6.18	284.28	13	937	12	3.32199e+08	1.95411e+07	24.22
High	NX_Q9C0D5-1	TANC1	1	Protein TANC1 isoform Iso 1	0	249.882	31.2735	33	58	33	1	1861	202.1	8.32	122.22	30	373	31	6.59033e+07	716340	19.4503
High	NX_O94776-1	MTA2	1	Metastasis-associated protein MTA2 isoform Iso 1	0	249.865	48.3533	30	107	24	1	668	75	9.66	261.78	30	1231	28	1.98602e+08	4.96506e+06	22.2434
High	NX_Q15067-2	ACOX1	1	Peroxisomal acyl-coenzyme A oxidase 1 isoform Iso 2	0	249.558	41.5152	18	56	18	1	660	74.6	7.62	173.84	17	485	17	1.02908e+08	3.43027e+06	21.7099
High	NX_P31942-1	HNRNPH3	1	Heterogeneous nuclear ribonucleoprotein H3 isoform Iso 1	0	249.309	71.0983	17	141	16	1	346	36.9	6.87	346.56	12	2152	17	4.07746e+08	2.54841e+07	24.6031
High	NX_Q9UMX0-2	UBQLN1	1	Ubiquilin-1 isoform Iso 2	0	248.857	47.7718	17	92	1	1	561	59.2	5.1	254.11	15	1444	17	3.17774e+08	2.44442e+07	24.543
High	NX_P30533-1	LRPAP1	1	Alpha-2-macroglobulin receptor-associated protein isoform Iso 1	0	248.853	41.1765	18	103	18	1	357	41.4	8.78	289.11	18	1344	17	2.27319e+08	1.08247e+07	23.3678
High	NX_O00203-1	AP3B1	1	AP-3 complex subunit beta-1 isoform Iso 1	0	248.771	29.4333	33	99	33	1	1094	121.2	6.04	238.21	33	1123	33	2.24885e+08	3.94536e+06	21.9117
High	NX_P62906-1	RPL10A	1	60S ribosomal protein L10a isoform Iso 1	0	248.67	42.3963	12	195	12	1	217	24.8	9.94	525.78	12	1556	12	1.38095e+09	1.25541e+08	26.9036
High	NX_Q92734-1	TFG	1	Protein TFG isoform Iso 1	0	248.137	41.75	14	108	14	1	400	43.4	5.1	357.62	13	1095	13	2.74115e+08	2.28429e+07	24.4452
High	NX_P30154-2	PPP2R1B	1	Serine/threonine-protein phosphatase 2A 65 kDa regulatory subunit A beta isoform isoform Iso 2	0	247.614	42.5787	22	104	14	1	667	73.5	5.07	333.87	21	1918	22	2.54277e+08	7.47872e+06	22.8344
High	NX_Q08379-1	GOLGA2	1	Golgin subfamily A member 2 isoform Iso 1	0	247.595	32.1357	21	68	20	1	1002	113	5.02	185.58	19	685	20	9.92898e+07	2.15847e+06	21.0416
High	NX_O60271-1	SPAG9	1	C-Jun-amino-terminal kinase-interacting protein 4 isoform Iso 1	0	247.502	26.7222	25	88	25	1	1321	146.1	5.15	225.28	25	748	25	1.17316e+08	1.75099e+06	20.7397
High	NX_Q4L180-1	FILIP1L	1	Filamin A-interacting protein 1-like isoform Iso 1	0	247.494	31.2775	26	58	26	1	1135	130.3	6.57	144.73	26	389	24	7.97959e+07	1.24681e+06	20.2498
High	NX_P16152-1	CBR1	1	Carbonyl reductase [NADPH] 1 isoform Iso 1	0	247.471	76.5343	18	134	15	1	277	30.4	8.32	427.57	15	2759	18	5.48962e+08	3.22919e+07	24.9447
High	NX_P14550-1	AKR1A1	1	Alcohol dehydrogenase [NADP(+)] isoform Iso 1	0	247.158	73.5385	20	118	19	1	325	36.6	6.79	388.76	18	1591	19	4.10231e+08	2.05115e+07	24.2899
High	NX_P32119-1	PRDX2	1	Peroxiredoxin-2 isoform Iso 1	0	247.098	74.7475	17	168	16	1	198	21.9	5.97	439.5	15	2492	17	8.53372e+08	6.5644e+07	25.9682
High	NX_Q13151-1	HNRNPA0	1	Heterogeneous nuclear ribonucleoprotein A0 isoform Iso 1	0	247.068	54.4262	17	121	15	1	305	30.8	9.29	377.99	15	2273	17	4.08003e+08	2.91431e+07	24.7966
High	NX_Q14257-2	RCN2	1	Reticulocalbin-2 isoform Iso 2	0	246.614	44.7761	15	107	15	1	335	39.1	4.45	399.27	15	1772	14	1.74802e+08	1.16535e+07	23.4743
High	NX_P28074-1	PSMB5	1	Proteasome subunit beta type-5 isoform Iso 1	0	246.54	58.5551	16	134	16	1	263	28.5	6.92	456.88	16	3049	16	5.46517e+08	3.90369e+07	25.2183
High	NX_Q14677-3	CLINT1	1	Clathrin interactor 1 isoform Iso 3	0	246.321	34.8367	19	61	19	1	643	70.3	6.58	162.77	17	653	19	1.31748e+08	6.2737e+06	22.5809
High	NX_Q15020-1	SART3	1	Squamous cell carcinoma antigen recognized by T-cells 3 isoform Iso 1	0	245.813	38.837	27	76	26	1	963	109.9	5.57	175.5	25	677	26	1.06403e+08	2.08633e+06	20.9925
High	NX_Q9NZL9-2	MAT2B	1	Methionine adenosyltransferase 2 subunit beta isoform Iso 2	0	245.695	73.065	18	105	1	1	323	36.4	6.65	312.29	15	1943	18	2.82158e+08	1.76348e+07	24.0719
High	NX_P36507-1	MAP2K2	1	Dual specificity mitogen-activated protein kinase kinase 2 isoform Iso 1	0	245.563	49.75	21	148	12	1	400	44.4	6.55	439.74	19	2130	21	2.46625e+08	1.54141e+07	23.8777
High	NX_Q14692-1	BMS1	1	Ribosome biogenesis protein BMS1 homolog isoform Iso 1	0	245.399	27.8471	24	60	24	1	1282	145.7	6.44	172.78	23	572	24	1.15723e+08	2.26908e+06	21.1137
High	NX_P08240-1	SRPRA	1	Signal recognition particle receptor subunit alpha isoform Iso 1	0	245.374	52.1944	25	118	25	1	638	69.8	8.95	328.87	25	1787	25	2.89968e+08	8.78691e+06	23.0669
High	NX_P15586-1	GNS	1	N-acetylglucosamine-6-sulfatase isoform Iso 1	0	245.321	40.2174	18	141	18	1	552	62	8.31	383.55	18	1568	17	5.69581e+08	2.27833e+07	24.4415
High	NX_Q9BTW9-1	TBCD	1	Tubulin-specific chaperone D isoform Iso 1	0	245.265	32.047	25	65	25	1	1192	132.5	6.19	165.74	23	708	24	1.37084e+08	2.36352e+06	21.1725
High	NX_Q92769-1	HDAC2	1	Histone deacetylase 2 isoform Iso 1	0	245.25	51.2295	18	79	13	1	488	55.3	5.91	222.86	17	809	18	1.88091e+08	8.9567e+06	23.0945
High	NX_Q9UN37-1	VPS4A	1	Vacuolar protein sorting-associated protein 4A isoform Iso 1	0	245.014	43.9359	19	77	12	1	437	48.9	7.8	192.65	19	700	19	2.15409e+08	8.28498e+06	22.9821
High	NX_P51665-1	PSMD7	1	26S proteasome non-ATPase regulatory subunit 7 isoform Iso 1	0	244.934	50	13	112	13	1	324	37	6.77	344.83	12	1278	13	4.10835e+08	2.7389e+07	24.7071
High	NX_P12955-1	PEPD	1	Xaa-Pro dipeptidase isoform Iso 1	0	244.886	48.4787	18	109	18	1	493	54.5	6	297.65	17	1662	18	4.65332e+08	2.11515e+07	24.3343
High	NX_P51858-1	HDGF	1	Hepatoma-derived growth factor isoform Iso 1	0	244.863	75.8333	18	111	16	1	240	26.8	4.73	326.9	16	795	18	5.23842e+08	3.27401e+07	24.9646
High	NX_P20839-6	IMPDH1	1	Inosine-5'-monophosphate dehydrogenase 1 isoform Iso 6	0	244.647	44.2404	21	62	19	1	599	64.3	7.02	185.26	21	764	21	1.29134e+08	5.16537e+06	22.3004
High	NX_Q6P179-1	ERAP2	1	Endoplasmic reticulum aminopeptidase 2 isoform Iso 1	0	244.613	33.0208	28	76	28	1	960	110.4	6.71	197.23	28	760	27	1.86833e+08	3.6634e+06	21.8048
High	NX_P50402-1	EMD	1	Emerin isoform Iso 1	0	244.156	77.5591	17	110	17	1	254	29	5.5	303.5	15	1326	17	2.6721e+08	1.90864e+07	24.186
High	NX_Q96AQ6-1	PBXIP1	1	Pre-B-cell leukemia transcription factor-interacting protein 1 isoform Iso 1	0	244.085	36.9357	21	87	21	1	731	80.6	5.33	239.65	20	973	21	1.4566e+08	4.85534e+06	22.2111
High	NX_Q96A65-1	EXOC4	1	Exocyst complex component 4 isoform Iso 1	0	244.057	32.1355	25	67	25	1	974	110.4	6.49	164.9	24	565	24	1.30416e+08	2.32885e+06	21.1512
High	NX_Q8IXB1-1	DNAJC10	1	DnaJ homolog subfamily C member 10 isoform Iso 1	0	243.903	35.6873	22	102	22	1	793	91	7.18	292.77	22	1324	22	1.65781e+08	5.02367e+06	22.2603
High	NX_P62750-1	RPL23A	1	60S ribosomal protein L23a isoform Iso 1	0	243.418	47.4359	14	168	14	1	156	17.7	10.45	419.86	14	2607	13	9.92744e+08	1.41821e+08	27.0795
High	NX_P12235-1	SLC25A4	1	ADP/ATP translocase 1 isoform Iso 1	0	243.257	65.1007	21	359	5	1	298	33	9.76	1021.83	19	4036	21	1.16709e+09	5.83547e+07	25.7983
High	NX_Q8IY67-2	RAVER1	1	Ribonucleoprotein PTB-binding 1 isoform Iso 2	0	243.063	51.5562	21	51	21	1	739	77.8	8.84	99.25	15	324	21	8.56952e+07	3.42781e+06	21.7089
High	NX_P55145-1	MANF	1	Mesencephalic astrocyte-derived neurotrophic factor isoform Iso 1	0	242.828	55.4945	17	127	17	1	182	20.7	8.69	345.32	16	902	17	3.90526e+08	4.33918e+07	25.3709
High	NX_Q15042-1	RAB3GAP1	1	Rab3 GTPase-activating protein catalytic subunit isoform Iso 1	0	242.421	34.2508	26	68	26	1	981	110.5	5.55	184.67	25	838	26	1.43089e+08	2.86179e+06	21.4485
High	NX_Q8N6T3-1	ARFGAP1	1	ADP-ribosylation factor GTPase-activating protein 1 isoform Iso 1	0	242.38	60.8374	17	89	17	1	406	44.6	5.66	239.99	15	1413	17	1.24715e+08	6.9286e+06	22.7241
High	NX_P62263-1	RPS14	1	40S ribosomal protein S14 isoform Iso 1	0	242.331	70.1987	12	118	12	1	151	16.3	10.05	353.72	10	1586	12	8.70587e+08	2.17647e+08	27.6974
High	NX_Q13596-1	SNX1	1	Sorting nexin-1 isoform Iso 1	0	242.314	52.1073	26	86	24	1	522	59	5.15	215.09	24	1147	26	3.23566e+08	1.40681e+07	23.7459
High	NX_P10644-1	PRKAR1A	1	cAMP-dependent protein kinase type I-alpha regulatory subunit isoform Iso 1	0	242.26	52.7559	22	141	18	1	381	43	5.35	357.88	22	1313	22	6.18446e+08	3.25498e+07	24.9561
High	NX_P46108-1	CRK	1	Adapter molecule crk isoform Crk-II	0	242.253	62.1711	19	101	3	1	304	33.8	5.55	318.42	19	919	19	2.37153e+08	1.31752e+07	23.6513
High	NX_P11766-1	ADH5	1	Alcohol dehydrogenase class-3 isoform Iso 1	0	242.224	39.3048	20	112	20	1	374	39.7	7.49	290.45	19	1195	19	3.71839e+08	2.32399e+07	24.4701
High	NX_P15531-2	NME1	1	Nucleoside diphosphate kinase A isoform Iso 2	0	242.036	60.452	12	220	1	1	177	19.6	5.58	621.98	12	2893	11	1.66852e+09	1.66852e+08	27.314
High	NX_Q9H583-1	HEATR1	1	HEAT repeat-containing protein 1 isoform Iso 1	0	241.735	18.6567	31	60	31	1	2144	242.2	6.54	146.07	31	710	29	7.61666e+07	668128	19.3498
High	NX_P11308-3	ERG	1	Transcriptional regulator ERG isoform ERG-3	0	241.531	56.9959	16	53	16	1	486	54.6	7.47	152.67	15	526	15	1.31624e+08	5.48435e+06	22.3869
High	NX_P15880-1	RPS2	1	40S ribosomal protein S2 isoform Iso 1	0	241.488	66.8942	20	250	20	1	293	31.3	10.24	608.9	18	2685	19	2.22832e+09	1.23796e+08	26.8834
High	NX_Q969V3-1	NCLN	1	Nicalin isoform Iso 1	0	240.902	39.0764	20	84	20	1	563	62.9	6.89	234.91	20	1227	20	2.4121e+08	9.6484e+06	23.2019
High	NX_O43395-1	PRPF3	1	U4/U6 small nuclear ribonucleoprotein Prp3 isoform Iso 1	0	240.847	39.0922	21	58	21	1	683	77.5	9.5	149.41	20	622	21	1.02985e+08	3.21827e+06	21.6179
High	NX_Q7Z4H8-1	KDELC2	1	KDEL motif-containing protein 2 isoform Iso 1	0	240.804	46.5483	18	73	18	1	507	58.5	8.24	228.65	18	1048	18	1.23107e+08	3.97121e+06	21.9211
High	NX_Q562R1-1	ACTBL2	1	Beta-actin-like protein 2 isoform Iso 1	0	240.803	48.1383	20	1014	7	1	376	42	5.59	2160.16	18	11986	20	4.18243e+10	1.99163e+09	30.8913
High	NX_O15460-2	P4HA2	1	Prolyl 4-hydroxylase subunit alpha-2 isoform IIa	0	240.591	51.5947	24	80	24	1	533	60.6	5.71	264.44	24	910	23	2.70139e+08	9.31514e+06	23.1511
High	NX_Q8NEY1-2	NAV1	1	Neuron navigator 1 isoform Iso 2	0	240.518	25.4682	31	57	31	1	1869	201.4	8.22	131.98	30	449	28	8.73689e+07	882514	19.7513
High	NX_P62495-1	ETF1	1	Eukaryotic peptide chain release factor subunit 1 isoform Iso 1	0	240.444	51.2586	20	128	20	1	437	49	5.71	324.16	19	1442	19	3.60868e+08	1.50362e+07	23.8419
High	NX_Q8WU90-1	ZC3H15	1	Zinc finger CCCH domain-containing protein 15 isoform Iso 1	0	239.604	39.9061	16	68	16	1	426	48.6	5.31	206.59	16	848	16	1.54582e+08	6.44093e+06	22.6188
High	NX_Q96PK6-1	RBM14	1	RNA-binding protein 14 isoform Iso 1	0	239.091	50.6726	27	127	27	1	669	69.4	9.67	320.51	23	1854	27	3.6941e+08	1.60613e+07	23.9371
High	NX_P51149-1	RAB7A	1	Ras-related protein Rab-7a isoform Iso 1	0	239.022	82.1256	19	183	19	1	207	23.5	6.7	510.91	19	2152	19	7.75662e+08	5.54044e+07	25.7235
High	NX_Q5JRA6-1	MIA3	1	Transport and Golgi organization protein 1 homolog isoform Iso 1	0	238.8	20.9229	25	51	25	1	1907	213.6	4.84	134.78	24	518	25	8.13625e+07	774881	19.5636
High	NX_P22061-2	PCMT1	1	Protein-L-isoaspartate(D-aspartate) O-methyltransferase isoform Iso 2	0	238.562	65.3509	12	106	12	1	228	24.7	6.52	274.59	11	1452	12	3.50318e+08	3.18471e+07	24.9247
High	NX_Q8N1G4-1	LRRC47	1	Leucine-rich repeat-containing protein 47 isoform Iso 1	0	238.483	58.4906	24	119	24	1	583	63.4	8.28	245.48	21	1344	23	2.68205e+08	9.93352e+06	23.2439
High	NX_P60660-1	MYL6	1	Myosin light polypeptide 6 isoform Non-muscle	0	238.353	92.7152	14	562	1	1	151	16.9	4.65	1145.87	12	5912	13	6.39617e+09	6.39617e+08	29.2526
High	NX_P35613-1	BSG	1	Basigin isoform Iso 1	0	238.311	34.8052	9	140	9	1	385	42.2	5.66	270.3	7	1278	9	4.81992e+08	3.21328e+07	24.9375
High	NX_O95433-1	AHSA1	1	Activator of 90 kDa heat shock protein ATPase homolog 1 isoform Iso 1	0	238.308	60.0592	20	121	20	1	338	38.3	5.53	335.2	19	1456	19	4.73568e+08	2.15258e+07	24.3596
High	NX_Q53FA7-1	TP53I3	1	Quinone oxidoreductase PIG3 isoform Iso 1	0	238.001	57.2289	15	112	15	1	332	35.5	7.17	289.59	14	1202	15	4.1614e+08	2.97243e+07	24.8251
High	NX_P35232-1	PHB	1	Prohibitin isoform Iso 1	0	237.715	85.2941	19	197	19	1	272	29.8	5.76	568.13	19	2605	19	9.43083e+08	5.54754e+07	25.7253
High	NX_P61201-1	COPS2	1	COP9 signalosome complex subunit 2 isoform Iso 1	0	237.27	53.9503	23	100	23	1	443	51.6	5.53	278.21	22	1033	22	2.07468e+08	9.43036e+06	23.1689
High	NX_Q12802-2	AKAP13	1	A-kinase anchor protein 13 isoform Iso 2	0	237.203	17.9624	30	59	30	1	2817	307.7	5.2	137.86	27	389	26	8.16103e+07	709655	19.4368
High	NX_A1X283-1	SH3PXD2B	1	SH3 and PX domain-containing protein 2B isoform Iso 1	0	237.185	41.0538	27	96	27	1	911	101.5	8.69	203.74	26	835	27	2.04557e+08	4.44688e+06	22.0844
High	NX_Q68CZ2-1	TNS3	1	Tensin-3 isoform Iso 1	0	237.035	38.2699	28	66	27	1	1445	155.2	6.81	150.17	25	430	26	8.38727e+07	1.61294e+06	20.6213
High	NX_Q01105-1	SET	1	Protein SET isoform Iso 1	0	236.749	46.8966	12	119	2	1	290	33.5	4.32	323.85	11	1551	12	6.16061e+08	6.84512e+07	26.0286
High	NX_P54687-1	BCAT1	1	Branched-chain-amino-acid aminotransferase, cytosolic isoform Iso 1	0	236.725	40.9326	13	153	1	1	386	42.9	5.3	494.55	13	1844	13	4.90598e+08	3.27065e+07	24.9631
High	NX_O75821-1	EIF3G	1	Eukaryotic translation initiation factor 3 subunit G isoform Iso 1	0	236.159	54.6875	17	79	17	1	320	35.6	6.13	181.44	14	663	17	2.46881e+08	1.45224e+07	23.7918
High	NX_Q9NUU7-1	DDX19A	1	ATP-dependent RNA helicase DDX19A isoform Iso 1	0	236.125	53.5565	24	72	5	1	478	53.9	6.58	183.26	23	842	22	1.99549e+08	7.12674e+06	22.7648
High	NX_P23368-1	ME2	1	NAD-dependent malic enzyme, mitochondrial isoform Iso 1	0	236.01	55.9932	22	85	22	1	584	65.4	7.61	198.55	19	1067	22	1.54411e+08	5.51467e+06	22.3948
High	NX_P24539-1	ATP5F1	1	ATP synthase F(0) complex subunit B1, mitochondrial isoform Iso 1	0	235.894	37.8906	13	87	13	1	256	28.9	9.36	243.04	12	673	13	3.56014e+08	2.22509e+07	24.4074
High	NX_Q96K76-4	USP47	1	Ubiquitin carboxyl-terminal hydrolase 47 isoform Iso 4	0	235.811	30.3321	31	71	31	1	1355	154.6	5.06	167.89	30	501	30	9.20611e+07	1.31516e+06	20.3268
High	NX_O95487-3	SEC24B	1	Protein transport protein Sec24B isoform Iso 3	0	235.728	23.4206	23	71	21	1	1298	140.3	6.57	204.62	22	851	23	9.39535e+07	2.84708e+06	21.4411
High	NX_Q8TBC4-1	UBA3	1	NEDD8-activating enzyme E1 catalytic subunit isoform Iso 1	0	235.571	62.203	22	81	22	1	463	51.8	5.45	222.5	21	1056	20	1.78328e+08	7.43033e+06	22.825
High	NX_Q92747-1	ARPC1A	1	Actin-related protein 2/3 complex subunit 1A isoform Iso 1	0	235.555	66.7568	19	89	18	1	370	41.5	8.18	232.92	18	1039	18	2.3295e+08	1.10928e+07	23.4031
High	NX_Q9P258-1	RCC2	1	Protein RCC2 isoform Iso 1	0	235.498	47.5096	21	79	21	1	522	56	8.78	218.7	20	968	21	2.844e+08	1.05333e+07	23.3285
High	NX_P61981-1	YWHAG	1	14-3-3 protein gamma isoform Iso 1	0	235.473	80.1619	20	223	13	1	247	28.3	4.89	577.94	19	2539	19	2.69744e+09	1.6859e+08	27.3289
High	NX_O00499-2	BIN1	1	Myc box-dependent-interacting protein 1 isoform IIB	0	235.24	45.3668	17	59	17	1	518	56.5	5.12	184.05	17	537	17	1.19527e+08	4.78109e+06	22.1889
High	NX_P0DP24-1	CALM2	1	Calmodulin-2 isoform Iso 1	0	235.108	85.2349	12	335	10	1	149	16.8	4.22	628.28	9	3134	12	2.73651e+09	3.04056e+08	28.1798
High	NX_Q13126-1	MTAP	1	S-methyl-5'-thioadenosine phosphorylase isoform Iso 1	0	234.881	74.9117	15	79	15	1	283	31.2	7.18	258.69	15	851	15	2.89079e+08	1.60599e+07	23.937
High	NX_P53041-1	PPP5C	1	Serine/threonine-protein phosphatase 5 isoform Iso 1	0	234.366	43.8878	20	107	20	1	499	56.8	6.28	303.59	20	899	20	2.35099e+08	9.40395e+06	23.1648
High	NX_P22059-1	OSBP	1	Oxysterol-binding protein 1 isoform Iso 1	0	234.225	32.0942	21	65	21	1	807	89.4	7.3	178.8	21	817	21	1.23038e+08	3.00094e+06	21.517
High	NX_O43747-2	AP1G1	1	AP-1 complex subunit gamma-1 isoform Iso 2	0	233.793	40.6061	28	102	28	1	825	91.7	6.8	268.13	28	912	28	1.72473e+08	5.07272e+06	22.2743
High	NX_Q9UJZ1-1	STOML2	1	Stomatin-like protein 2, mitochondrial isoform Iso 1	0	233.326	54.2135	16	88	16	1	356	38.5	7.39	279.1	16	1219	16	1.32946e+08	7.38587e+06	22.8163
High	NX_Q9NPQ8-1	RIC8A	1	Synembryn-A isoform Iso 1	0	233.277	44.8211	18	96	17	1	531	59.7	5.33	260.62	17	1277	18	1.63891e+08	5.65143e+06	22.4302
High	NX_P49720-1	PSMB3	1	Proteasome subunit beta type-3 isoform Iso 1	0	233.12	58.0488	15	102	15	1	205	22.9	6.55	276.54	14	938	15	2.47132e+08	2.74591e+07	24.7108
High	NX_Q13464-1	ROCK1	1	Rho-associated protein kinase 1 isoform Iso 1	0	232.958	33.3826	38	75	31	1	1354	158.1	5.9	163.64	38	493	34	1.46777e+08	1.81206e+06	20.7892
High	NX_P40121-1	CAPG	1	Macrophage-capping protein isoform Iso 1	0	232.824	56.0345	13	122	13	1	348	38.5	6.19	366.6	12	1560	13	2.48505e+08	1.77503e+07	24.0813
High	NX_Q10570-1	CPSF1	1	Cleavage and polyadenylation specificity factor subunit 1 isoform Iso 1	0	232.823	28.2744	29	57	29	1	1443	160.8	6.4	146.85	27	662	29	9.40943e+07	1.40439e+06	20.4215
High	NX_Q9Y6D5-1	ARFGEF2	1	Brefeldin A-inhibited guanine nucleotide-exchange protein 2 isoform Iso 1	0	232.788	21.6246	28	56	16	1	1785	201.9	6.33	131.12	28	601	25	7.18407e+07	711294	19.4401
High	NX_P16435-1	POR	1	NADPH--cytochrome P450 reductase isoform Iso 1	0	232.622	37.6662	25	122	25	1	677	76.6	5.58	303.72	25	1142	24	1.82801e+08	4.94056e+06	22.2362
High	NX_P68036-1	UBE2L3	1	Ubiquitin-conjugating enzyme E2 L3 isoform Iso 1	0	232.491	75.974	12	196	12	1	154	17.9	8.51	574.77	10	1674	12	7.2588e+08	1.03697e+08	26.6278
High	NX_Q8N5H7-1	SH2D3C	1	SH2 domain-containing protein 3C isoform Iso 1	0	232.477	37.907	21	74	21	1	860	94.4	8.07	178.84	19	751	21	1.03379e+08	2.29731e+06	21.1315
High	NX_Q9Y266-1	NUDC	1	Nuclear migration protein nudC isoform Iso 1	0	232.379	53.4743	22	165	22	1	331	38.2	5.38	319.95	20	1268	21	4.12427e+08	1.96394e+07	24.2272
High	NX_Q06481-4	APLP2	1	Amyloid-like protein 2 isoform Iso 4	0	232.348	39.4245	21	78	1	1	695	79.2	4.72	158.56	19	694	20	1.35044e+08	4.50146e+06	22.102
High	NX_Q9BYG3-1	NIFK	1	MKI67 FHA domain-interacting nucleolar phosphoprotein isoform Iso 1	0	232.08	62.116	18	74	18	1	293	34.2	9.88	200.58	16	794	16	1.22756e+08	8.18374e+06	22.9643
High	NX_Q14444-1	CAPRIN1	1	Caprin-1 isoform Iso 1	0	232.025	29.7602	20	115	20	1	709	78.3	5.25	275.5	19	1375	20	5.15053e+08	2.45263e+07	24.5478
High	NX_Q8TDZ2-4	MICAL1	1	[F-actin]-methionine sulfoxide oxidase MICAL1 isoform Iso 4	0	231.988	30.2026	24	75	24	1	1086	119.7	6.38	237.52	24	582	23	1.50239e+08	3.26606e+06	21.6391
High	NX_P34931-1	HSPA1L	1	Heat shock 70 kDa protein 1-like isoform Iso 1	0	231.906	33.8534	16	309	2	1	641	70.3	6.02	835.7	15	5983	16	3.00735e+09	8.84516e+07	26.3984
High	NX_Q16512-2	PKN1	1	Serine/threonine-protein kinase N1 isoform Iso 2	0	231.868	34.0717	27	85	25	1	948	104.6	6.15	212.39	24	1088	26	1.57272e+08	3.93179e+06	21.9068
High	NX_Q9NZI8-1	IGF2BP1	1	Insulin-like growth factor 2 mRNA-binding protein 1 isoform Iso 1	0	231.75	41.2478	21	113	19	1	577	63.4	9.2	300.84	21	1846	21	4.16527e+08	1.38842e+07	23.7269
High	NX_O43592-1	XPOT	1	Exportin-T isoform Iso 1	0	231.702	32.8482	21	58	21	1	962	109.9	5.39	161.74	20	360	20	7.05544e+07	1.6408e+06	20.646
High	NX_Q6ZS17-4	RIPOR1	1	Rho family-interacting cell polarization regulator 1 isoform Iso 4	0	231.243	28.0065	27	61	27	1	1239	134.1	6.43	143.7	26	529	27	1.05697e+08	2.15709e+06	21.0407
High	NX_O15511-1	ARPC5	1	Actin-related protein 2/3 complex subunit 5 isoform Iso 1	0	231.072	74.1722	11	94	10	1	151	16.3	5.67	195.89	9	2220	11	4.04323e+08	4.04323e+07	25.269
High	NX_P51570-2	GALK1	1	Galactokinase isoform Iso 2	0	230.998	55.6872	18	65	18	1	422	45.3	6.68	195.64	18	1066	18	1.90831e+08	9.54157e+06	23.1858
High	NX_P54819-1	AK2	1	Adenylate kinase 2, mitochondrial isoform Iso 1	0	230.819	74.477	15	75	15	1	239	26.5	7.81	245.39	14	1230	15	3.18678e+08	2.27627e+07	24.4402
High	NX_Q14997-1	PSME4	1	Proteasome activator complex subunit 4 isoform Iso 1	0	230.807	23.0602	29	75	29	1	1843	211.2	6.9	173.35	29	551	28	1.36023e+08	1.58167e+06	20.593
High	NX_Q15386-1	UBE3C	1	Ubiquitin-protein ligase E3C isoform Iso 1	0	230.641	24.6537	18	53	18	1	1083	123.8	6.71	118.44	18	451	18	8.21211e+07	1.52076e+06	20.5364
High	NX_P08754-1	GNAI3	1	Guanine nucleotide-binding protein G(k) subunit alpha isoform Iso 1	0	230.217	51.4124	17	137	8	1	354	40.5	5.69	375.06	16	1425	17	5.29878e+08	3.53252e+07	25.0742
High	NX_A0FGR8-6	ESYT2	1	Extended synaptotagmin-2 isoform Iso 6	0	229.829	33.8641	27	74	27	1	942	104.6	9.33	187.87	25	648	25	8.98264e+07	1.95275e+06	20.8971
High	NX_Q9BYB0-1	SHANK3	1	SH3 and multiple ankyrin repeat domains protein 3 isoform Iso 1	0	229.704	24.6101	25	62	25	1	1731	184.6	8.88	167.45	24	554	25	1.02649e+08	1.53207e+06	20.5471
High	NX_Q7Z434-1	MAVS	1	Mitochondrial antiviral-signaling protein isoform Iso 1	0	229.508	69.6296	17	64	5	1	540	56.5	5.52	125.97	10	679	17	1.18377e+08	7.39855e+06	22.8188
High	NX_O15347-1	HMGB3	1	High mobility group protein B3 isoform Iso 1	0	229.5	58.5	15	70	15	1	200	23	8.37	223.05	15	526	15	1.5999e+08	2.6665e+07	24.6684
High	NX_P00750-1	PLAT	1	Tissue-type plasminogen activator isoform Iso 1	0	229.426	53.5587	24	69	24	1	562	62.9	7.8	173.69	24	651	23	1.02644e+08	3.3111e+06	21.6589
High	NX_Q5T0N5-1	FNBP1L	1	Formin-binding protein 1-like isoform Iso 1	0	229.369	46.4463	24	79	24	1	605	70	6.64	199.65	23	713	23	1.29654e+08	4.3218e+06	22.0432
High	NX_P08134-1	RHOC	1	Rho-related GTP-binding protein RhoC isoform Iso 1	0	229.063	71.5026	13	174	4	1	193	22	6.58	446.57	12	2079	13	9.34521e+08	1.16815e+08	26.7997
High	NX_O15355-1	PPM1G	1	Protein phosphatase 1G isoform Iso 1	0	229.059	42.4908	18	100	18	1	546	59.2	4.36	254.46	18	1093	18	2.21683e+08	9.63838e+06	23.2004
High	NX_O15042-1	U2SURP	1	U2 snRNP-associated SURP motif-containing protein isoform Iso 1	0	228.937	34.1108	25	70	1	1	1029	118.2	8.47	161.34	23	392	23	1.18241e+08	3.11161e+06	21.5692
High	NX_P18583-9	SON	1	Protein SON isoform I	0	228.824	19.4647	27	69	27	1	2466	267.9	5.57	155.33	22	657	27	1.30464e+08	1.94723e+06	20.893
High	NX_Q9NQR4-1	NIT2	1	Omega-amidase NIT2 isoform Iso 1	0	228.694	75.3623	20	76	20	1	276	30.6	7.21	196.06	18	937	20	1.74697e+08	9.70538e+06	23.2104
High	NX_Q96IZ0-1	PAWR	1	PRKC apoptosis WT1 regulator protein isoform Iso 1	0	228.321	57.0588	15	62	15	1	340	36.5	5.41	154.28	14	842	15	1.40157e+08	1.27416e+07	23.603
High	NX_P37837-1	TALDO1	1	Transaldolase isoform Iso 1	0	227.961	51.9288	24	165	24	1	337	37.5	6.81	417.1	24	2649	23	1.06478e+09	6.65489e+07	25.9879
High	NX_Q8WYA6-1	CTNNBL1	1	Beta-catenin-like protein 1 isoform Iso 1	0	227.826	35.524	20	75	20	1	563	65.1	5.05	194.05	20	657	19	1.10925e+08	4.62186e+06	22.14
High	NX_Q9HDC9-1	APMAP	1	Adipocyte plasma membrane-associated protein isoform Iso 1	0	227.769	49.5192	18	147	18	1	416	46.5	6.16	419.41	18	1156	18	6.25523e+08	2.97868e+07	24.8282
High	NX_Q14847-1	LASP1	1	LIM and SH3 domain protein 1 isoform Iso 1	0	227.632	63.9847	19	176	19	1	261	29.7	7.05	428.36	17	2058	19	8.03666e+08	5.74047e+07	25.7747
High	NX_Q9UBF2-1	COPG2	1	Coatomer subunit gamma-2 isoform Iso 1	0	227.297	43.5132	26	81	21	1	871	97.6	5.81	224.47	25	1039	25	1.8127e+08	3.94066e+06	21.91
High	NX_Q9BWF3-1	RBM4	1	RNA-binding protein 4 isoform Iso 1	0	227.255	67.5824	19	74	6	1	364	40.3	7.08	166.69	16	1109	19	1.66919e+08	9.27325e+06	23.1446
High	NX_Q9H2M9-1	RAB3GAP2	1	Rab3 GTPase-activating protein non-catalytic subunit isoform Iso 1	0	227.242	30.1508	36	91	34	1	1393	155.9	5.62	189.5	34	736	35	1.28643e+08	2.1089e+06	21.0081
High	NX_Q14671-3	PUM1	1	Pumilio homolog 1 isoform Iso 3	0	227.056	23.6532	23	61	1	1	1188	126.6	6.84	163.09	21	666	22	1.21974e+08	3.12755e+06	21.5766
High	NX_P54652-1	HSPA2	1	Heat shock-related 70 kDa protein 2 isoform Iso 1	0	227.042	21.5962	17	363	1	1	639	70	5.74	998.24	17	7791	17	4.89545e+09	1.3987e+08	27.0595
High	NX_Q9HCE1-1	MOV10	1	Putative helicase MOV-10 isoform Iso 1	0	226.682	35.5932	23	54	23	1	1003	113.6	8.82	149.41	23	727	20	8.59995e+07	1.59258e+06	20.6029
High	NX_P09486-1	SPARC	1	SPARC isoform Iso 1	0	226.585	46.2046	13	173	13	1	303	34.6	4.84	499.88	12	1834	13	7.8014e+08	6.00108e+07	25.8387
High	NX_Q5VT25-6	CDC42BPA	1	Serine/threonine-protein kinase MRCK alpha isoform Iso 6	0	226.571	24.0876	34	72	26	1	1781	202.7	6.51	167.96	34	743	34	1.25022e+08	1.48836e+06	20.5053
High	NX_P33992-1	MCM5	1	DNA replication licensing factor MCM5 isoform Iso 1	0	226.473	42.5068	28	76	28	1	734	82.2	8.37	186.44	27	790	26	1.93413e+08	4.71738e+06	22.1696
High	NX_Q06481-1	APLP2	1	Amyloid-like protein 2 isoform Iso 1	0	226.371	35.1245	22	79	2	1	763	86.9	4.79	151.19	20	723	21	1.3648e+08	3.89941e+06	21.8948
High	NX_Q8N0Y7-1	PGAM4	1	Probable phosphoglycerate mutase 4 isoform Iso 1	0	226.365	33.0709	9	154	1	1	254	28.8	6.65	412.37	9	878	8	9.58195e+08	7.37073e+07	26.1353
High	NX_O75367-1	H2AFY	1	Core histone macro-H2A.1 isoform Iso 2	0	226.32	46.7742	17	100	17	1	372	39.6	9.79	318.68	17	1209	17	3.76451e+08	2.09139e+07	24.318
High	NX_Q15717-2	ELAVL1	1	ELAV-like protein 1 isoform Iso 2	0	226.196	41.6431	13	106	13	1	353	39	9.45	323.92	13	1935	13	3.85961e+08	2.27036e+07	24.4364
High	NX_P54687-4	BCAT1	1	Branched-chain-amino-acid aminotransferase, cytosolic isoform Iso 4	0	226.097	40.7792	13	152	1	1	385	42.8	5.22	491.39	13	1844	12	4.90157e+08	3.26771e+07	24.9618
High	NX_Q9UI10-1	EIF2B4	1	Translation initiation factor eIF-2B subunit delta isoform Iso 1	0	225.989	51.0516	17	50	17	1	523	57.5	9.38	157.87	16	698	16	8.10809e+07	3.37837e+06	21.6879
High	NX_Q96KR1-1	ZFR	1	Zinc finger RNA-binding protein isoform Iso 1	0	225.668	29.8883	22	45	22	1	1074	116.9	9.04	102.47	19	509	21	6.06081e+07	1.44305e+06	20.4607
High	NX_Q14671-1	PUM1	1	Pumilio homolog 1 isoform Iso 1	0	225.627	23.5245	23	62	1	1	1186	126.4	6.84	164.76	21	674	22	1.21431e+08	3.11361e+06	21.5702
High	NX_Q9NR31-1	SAR1A	1	GTP-binding protein SAR1a isoform Iso 1	0	225.621	76.7677	13	79	9	1	198	22.4	6.68	185.05	12	903	12	2.56985e+08	2.56985e+07	24.6152
High	NX_Q15404-1	RSU1	1	Ras suppressor protein 1 isoform Iso 1	0	225.585	64.2599	15	94	15	1	277	31.5	8.65	239.37	15	944	15	3.40468e+08	2.61899e+07	24.6425
High	NX_P60900-1	PSMA6	1	Proteasome subunit alpha type-6 isoform Iso 1	0	225.467	57.3171	18	282	18	1	246	27.4	6.76	736.75	18	2539	18	6.61695e+08	4.4113e+07	25.3947
High	NX_Q9BXS5-2	AP1M1	1	AP-1 complex subunit mu-1 isoform Iso 2	0	225.44	50.1149	15	103	15	1	435	49.8	7.61	285.51	15	644	15	2.46749e+08	9.49035e+06	23.178
High	NX_Q9Y5L0-2	TNPO3	1	Transportin-3 isoform Iso 2	0	225.206	30.5525	19	63	19	1	923	104.1	5.57	189.37	19	555	18	7.65852e+07	1.78105e+06	20.7643
High	NX_O00505-1	KPNA3	1	Importin subunit alpha-4 isoform Iso 1	0	225.159	51.6315	17	108	11	1	521	57.8	4.94	288.52	13	1347	17	2.2631e+08	1.41444e+07	23.7537
High	NX_Q9H0U4-1	RAB1B	1	Ras-related protein Rab-1B isoform Iso 1	0	224.994	80.0995	16	299	7	1	201	22.2	5.73	915.45	16	4258	15	9.33236e+08	6.66597e+07	25.9903
High	NX_O15042-2	U2SURP	1	U2 snRNP-associated SURP motif-containing protein isoform Iso 2	0	224.881	34.0467	25	70	1	1	1028	118.2	8.47	161.34	23	380	23	1.18299e+08	3.11313e+06	21.5699
High	NX_Q7L5N1-1	COPS6	1	COP9 signalosome complex subunit 6 isoform Iso 1	0	224.302	60.8563	16	92	16	1	327	36.1	5.73	240.43	15	621	14	2.03195e+08	1.69329e+07	24.0133
High	NX_P61586-1	RHOA	1	Transforming protein RhoA isoform Iso 1	0	224.259	68.3938	12	162	3	1	193	21.8	6.1	438.23	12	2154	12	8.41145e+08	9.34606e+07	26.4779
High	NX_Q7L0Y3-1	TRMT10C	1	Mitochondrial ribonuclease P protein 1 isoform Iso 1	0	224.081	58.0645	21	70	21	1	403	47.3	9.36	185.2	20	503	21	1.28893e+08	4.95742e+06	22.2412
High	NX_P20290-2	BTF3	1	Transcription factor BTF3 isoform Iso 2	0	223.638	80.2469	14	151	1	1	162	17.7	7.5	447.78	13	1520	14	5.13599e+08	7.33712e+07	26.1287
High	NX_Q5T9A4-1	ATAD3B	1	ATPase family AAA domain-containing protein 3B isoform Iso 1	0	223.513	48.1481	25	90	8	1	648	72.5	9.2	207.79	23	1039	25	2.30365e+08	6.58185e+06	22.6501
High	NX_Q9Y5M8-1	SRPRB	1	Signal recognition particle receptor subunit beta isoform Iso 1	0	223.434	58.3026	18	67	18	1	271	29.7	9.04	221.55	18	1079	18	1.85185e+08	1.15741e+07	23.4644
High	NX_Q9NPY3-1	CD93	1	Complement component C1q receptor isoform Iso 1	0	223.19	31.5951	16	86	16	1	652	68.5	5.44	300.16	16	1432	14	3.23119e+08	1.40487e+07	23.7439
High	NX_O60502-1	MGEA5	1	Protein O-GlcNAcase isoform Iso 1	0	222.933	37.6638	24	70	24	1	916	102.8	4.91	176.48	23	635	22	1.45331e+08	3.15936e+06	21.5912
High	NX_Q7Z406-2	MYH14	1	Myosin-14 isoform Iso 2	0	222.916	8.74263	19	260	3	1	2036	231.9	5.6	757.97	19	4339	19	2.00782e+09	1.98794e+07	24.2448
High	NX_Q15650-1	TRIP4	1	Activating signal cointegrator 1 isoform Iso 1	0	222.857	42.1687	16	41	16	1	581	66.1	7.85	92.97	14	528	16	6.25334e+07	2.23334e+06	21.0908
High	NX_P20936-1	RASA1	1	Ras GTPase-activating protein 1 isoform Iso 1	0	222.855	32.6648	25	61	25	1	1047	116.3	6.54	147.93	24	783	25	1.14215e+08	2.37949e+06	21.1822
High	NX_Q9UBB4-1	ATXN10	1	Ataxin-10 isoform Iso 1	0	222.693	47.5789	19	72	19	1	475	53.5	5.25	216.88	18	1226	19	1.44131e+08	5.33819e+06	22.3479
High	NX_P62241-1	RPS8	1	40S ribosomal protein S8 isoform Iso 1	0	222.653	60.5769	16	261	16	1	208	24.2	10.32	675.26	16	3108	16	2.36137e+09	2.36137e+08	27.8151
High	NX_O00154-7	ACOT7	1	Cytosolic acyl coenzyme A thioester hydrolase isoform Iso 7	0	222.33	51.8919	15	102	1	1	370	40.4	7.27	299.97	14	1182	14	2.93867e+08	1.72863e+07	24.0431
High	NX_O00154-4	ACOT7	1	Cytosolic acyl coenzyme A thioester hydrolase isoform Iso 4	0	222.23	47.3373	15	104	1	1	338	37.4	7.25	299.97	14	1301	14	3.0577e+08	1.69872e+07	24.0179
High	NX_Q8IUD2-1	ERC1	1	ELKS/Rab6-interacting/CAST family member 1 isoform Iso 1	0	222.088	32.7061	32	71	31	1	1116	128	5.97	150.65	30	626	31	1.20115e+08	2.22435e+06	21.085
High	NX_Q9BQ67-1	GRWD1	1	Glutamate-rich WD repeat-containing protein 1 isoform Iso 1	0	222.025	52.2422	16	57	16	1	446	49.4	4.92	171.21	15	832	15	7.95513e+07	4.41952e+06	22.0755
High	NX_P46782-1	RPS5	1	40S ribosomal protein S5 isoform Iso 1	0	221.857	51.4706	14	223	14	1	204	22.9	9.72	572.87	13	3397	14	1.267e+09	1.267e+08	26.9168
High	NX_P07910-2	HNRNPC	1	Heterogeneous nuclear ribonucleoproteins C1/C2 isoform C1	0	221.73	60.4096	18	328	1	1	293	32.3	5.08	929.07	16	6789	18	1.85063e+09	1.02813e+08	26.6154
High	NX_Q8IVF7-1	FMNL3	1	Formin-like protein 3 isoform Iso 1	0	221.706	29.572	25	71	19	1	1028	117.1	6.65	179.51	25	934	25	1.25786e+08	2.37331e+06	21.1785
High	NX_P02786-1	TFRC	1	Transferrin receptor protein 1 isoform Iso 1	0	221.648	37.3684	23	65	23	1	760	84.8	6.61	166.56	23	650	23	1.40461e+08	3.51152e+06	21.7437
High	NX_O43681-1	ASNA1	1	ATPase ASNA1 isoform Iso 1	0	221.605	68.9655	15	92	15	1	348	38.8	4.91	222.16	14	862	15	2.2316e+08	1.48773e+07	23.8266
High	NX_P20290-1	BTF3	1	Transcription factor BTF3 isoform Iso 1	0	221.484	69.9029	14	145	1	1	206	22.2	9.38	443.85	13	1510	14	4.86827e+08	4.86827e+07	25.5369
High	NX_Q15021-1	NCAPD2	1	Condensin complex subunit 1 isoform Iso 1	0	221.461	26.1242	28	66	28	1	1401	157.1	6.61	156.73	27	414	26	8.16767e+07	1.06074e+06	20.0166
High	NX_Q7Z2Z2-1	EFL1	1	Elongation factor-like GTPase 1 isoform Iso 1	0	221.303	34.1964	25	62	25	1	1120	125.4	5.91	151.15	25	793	24	9.09881e+07	1.89558e+06	20.8542
High	NX_P62280-1	RPS11	1	40S ribosomal protein S11 isoform Iso 1	0	221.274	68.9873	19	205	19	1	158	18.4	10.3	489.07	18	1935	19	9.20859e+08	9.20859e+07	26.4565
High	NX_Q9Y617-1	PSAT1	1	Phosphoserine aminotransferase isoform Iso 1	0	221.12	58.6486	19	95	19	1	370	40.4	7.66	254.45	18	1366	19	3.16444e+08	1.58222e+07	23.9154
High	NX_Q5JTV8-3	TOR1AIP1	1	Torsin-1A-interacting protein 1 isoform Iso 3	0	221.068	38.0137	16	77	1	1	584	66.3	8.18	232.9	15	791	16	2.09427e+08	6.54459e+06	22.6419
High	NX_Q7Z2W4-3	ZC3HAV1	1	Zinc finger CCCH-type antiviral protein 1 isoform Iso 3	0	220.873	42.6282	19	76	1	1	624	67.5	8.72	209.94	15	916	18	1.70676e+08	4.87646e+06	22.2174
High	NX_O60551-1	NMT2	1	Glycylpeptide N-tetradecanoyltransferase 2 isoform Iso 1	0	220.86	39.1566	16	77	11	1	498	56.9	7.58	227.84	16	1170	16	1.47203e+08	6.13346e+06	22.5483
High	NX_P27105-1	STOM	1	Erythrocyte band 7 integral membrane protein isoform Iso 1	0	220.735	66.3194	16	114	16	1	288	31.7	7.88	362.11	16	1734	16	5.63693e+08	3.75795e+07	25.1634
High	NX_A2RRP1-1	NBAS	1	Neuroblastoma-amplified sequence isoform Iso 1	0	220.665	16.744	27	63	27	1	2371	268.4	5.96	136.75	27	475	26	7.20256e+07	654778	19.3206
High	NX_Q9UGR2-1	ZC3H7B	1	Zinc finger CCCH domain-containing protein 7B isoform Iso 1	0	220.389	32.2256	25	65	23	1	993	111.5	7.17	158.27	25	585	25	9.56542e+07	1.87557e+06	20.8389
High	NX_P19022-1	CDH2	1	Cadherin-2 isoform Iso 1	0	220.237	26.7108	17	80	16	1	906	99.7	4.81	154.39	13	306	17	1.64595e+08	5.30952e+06	22.3402
High	NX_P52294-1	KPNA1	1	Importin subunit alpha-5 isoform Iso 1	0	220.088	29.368	17	73	7	1	538	60.2	5.01	185.64	15	875	17	2.15107e+08	1.13214e+07	23.4326
High	NX_Q8WZ75-1	ROBO4	1	Roundabout homolog 4 isoform Iso 1	0	220.032	37.3386	25	61	25	1	1007	107.4	6.64	139.63	23	403	25	8.35133e+07	2.25712e+06	21.106
High	NX_Q15738-1	NSDHL	1	Sterol-4-alpha-carboxylate 3-dehydrogenase, decarboxylating isoform Iso 1	0	219.742	58.7131	18	81	18	1	373	41.9	8.06	235.25	18	933	18	1.77065e+08	7.69848e+06	22.8761
High	NX_Q07955-1	SRSF1	1	Serine/arginine-rich splicing factor 1 isoform ASF-1	0	219.436	59.6774	20	202	19	1	248	27.7	10.36	536.18	18	2298	20	9.2909e+08	7.14685e+07	26.0908
High	NX_Q8WVV9-1	HNRNPLL	1	Heterogeneous nuclear ribonucleoprotein L-like isoform Iso 1	0	219.319	46.8635	17	57	16	1	542	60	7.72	167.5	17	582	17	1.20671e+08	3.77098e+06	21.8465
High	NX_P10586-1	PTPRF	1	Receptor-type tyrosine-protein phosphatase F isoform Iso 1	0	218.862	21.0278	24	44	24	1	1907	212.7	6.3	126.18	24	351	23	4.7758e+07	502715	18.9394
High	NX_P46087-4	NOP2	1	Probable 28S rRNA (cytosine(4447)-C(5))-methyltransferase isoform Iso 4	0	218.818	38.9349	26	88	26	1	845	92.8	9.19	203.47	24	1207	25	2.31064e+08	6.41846e+06	22.6138
High	NX_P27694-1	RPA1	1	Replication protein A 70 kDa DNA-binding subunit isoform Iso 1	0	218.49	51.2987	23	76	23	1	616	68.1	7.21	144.35	21	644	23	1.72968e+08	6.65263e+06	22.6655
High	NX_Q02750-1	MAP2K1	1	Dual specificity mitogen-activated protein kinase kinase 1 isoform Iso 1	0	218.372	53.4351	22	140	13	1	393	43.4	6.62	432.53	20	1964	22	2.49502e+08	1.55939e+07	23.8945
High	NX_P49773-1	HINT1	1	Histidine triad nucleotide-binding protein 1 isoform Iso 1	0	218.221	79.3651	8	101	8	1	126	13.8	6.95	345.99	8	950	8	3.09106e+08	3.86383e+07	25.2035
High	NX_Q9Y316-1	MEMO1	1	Protein MEMO1 isoform Iso 1	0	218.087	75.0842	16	60	16	1	297	33.7	7.14	148.81	14	659	15	1.34803e+08	8.42517e+06	23.0063
High	NX_P55263-1	ADK	1	Adenosine kinase isoform Iso 1	0	217.902	59.116	24	93	24	1	362	40.5	6.7	195.79	20	791	24	2.14141e+08	1.07071e+07	23.3521
High	NX_P07910-1	HNRNPC	1	Heterogeneous nuclear ribonucleoproteins C1/C2 isoform C2	0	217.86	62.0915	18	345	1	1	306	33.7	5.08	616.83	15	4996	18	1.7508e+09	1.02988e+08	26.6179
High	NX_Q9H0B6-1	KLC2	1	Kinesin light chain 2 isoform Iso 1	0	217.845	35.5305	18	61	10	1	622	68.9	7.15	175.52	17	701	17	1.46112e+08	3.94896e+06	21.913
High	NX_O95336-1	PGLS	1	6-phosphogluconolactonase isoform Iso 1	0	217.833	73.6434	14	95	14	1	258	27.5	6.05	276.14	13	1175	14	3.35445e+08	2.58035e+07	24.6211
High	NX_O15372-1	EIF3H	1	Eukaryotic translation initiation factor 3 subunit H isoform Iso 1	0	217.652	56.25	21	90	21	1	352	39.9	6.54	199.62	20	590	21	3.3478e+08	1.6739e+07	23.9967
High	NX_Q9UDY4-1	DNAJB4	1	DnaJ homolog subfamily B member 4 isoform Iso 1	0	217.624	47.7745	15	97	14	1	337	37.8	8.5	266.5	14	1374	15	2.51378e+08	1.39654e+07	23.7354
High	NX_Q9BZE1-1	MRPL37	1	39S ribosomal protein L37, mitochondrial isoform Iso 1	0	217.618	53.6643	18	57	18	1	423	48.1	8.59	168.09	18	603	18	1.136e+08	3.91725e+06	21.9014
High	NX_Q15165-1	PON2	1	Serum paraoxonase/arylesterase 2 isoform Iso 1	0	217.329	36.1582	9	61	9	1	354	39.4	5.5	180.39	8	598	9	2.61981e+08	1.8713e+07	24.1575
High	NX_P61019-1	RAB2A	1	Ras-related protein Rab-2A isoform Iso 1	0	217.31	66.9811	15	104	7	1	212	23.5	6.54	259.01	14	1494	15	4.95161e+08	3.53687e+07	25.076
High	NX_P49407-2	ARRB1	1	Beta-arrestin-1 isoform 1B	0	216.996	59.5122	17	75	17	1	410	46.3	6.34	209.97	15	589	17	1.22648e+08	6.45518e+06	22.622
High	NX_Q9P2R3-4	ANKFY1	1	Rabankyrin-5 isoform Iso 4	0	216.932	23.6168	19	50	19	1	1211	132.7	6.49	144.29	19	546	19	7.67914e+07	1.47676e+06	20.494
High	NX_Q6ZMP0-1	THSD4	1	Thrombospondin type-1 domain-containing protein 4 isoform Iso 1	0	216.9	33.3006	22	43	22	1	1018	112.4	7.65	130.31	22	292	22	6.99017e+07	1.39803e+06	20.415
High	NX_Q99575-1	POP1	1	Ribonucleases P/MRP protein subunit POP1 isoform Iso 1	0	216.562	36.6211	24	69	24	1	1024	114.6	9.22	181.2	24	414	22	9.84849e+07	1.8582e+06	20.8255
High	NX_Q9P266-1	KIAA1462	1	Junctional protein associated with coronary artery disease isoform Iso 1	0	215.976	32.6711	23	50	23	1	1359	148.3	7.09	137.57	21	409	22	5.38186e+07	803263	19.6155
High	NX_P36871-1	PGM1	1	Phosphoglucomutase-1 isoform Iso 1	0	215.911	64.0569	27	96	27	1	562	61.4	6.76	233.8	25	914	25	1.59225e+08	4.82499e+06	22.2021
High	NX_Q9UGI8-1	TES	1	Testin isoform Iso 1	0	215.784	46.3183	18	52	18	1	421	48	7.68	135.38	18	306	18	6.43219e+07	2.68008e+06	21.3538
High	NX_Q9UNF0-1	PACSIN2	1	Protein kinase C and casein kinase substrate in neurons protein 2 isoform Iso 1	0	215.592	46.7078	21	78	20	1	486	55.7	5.2	215.18	21	999	21	2.66699e+08	1.15956e+07	23.4671
High	NX_O14744-1	PRMT5	1	Protein arginine N-methyltransferase 5 isoform Iso 1	0	215.382	42.3862	23	79	23	1	637	72.6	6.29	206.02	22	781	22	2.1237e+08	6.63656e+06	22.662
High	NX_Q8NCA5-1	FAM98A	1	Protein FAM98A isoform Iso 1	0	215.213	31.9846	13	84	9	1	519	55.4	9.03	314.64	13	1420	12	1.98685e+08	9.03113e+06	23.1065
High	NX_P40222-1	TXLNA	1	Alpha-taxilin isoform Iso 1	0	215.112	46.337	20	80	19	1	546	61.9	6.52	168.86	18	813	20	1.716e+08	7.15002e+06	22.7695
High	NX_P55010-1	EIF5	1	Eukaryotic translation initiation factor 5 isoform Iso 1	0	215.052	39.2111	17	111	17	1	431	49.2	5.58	289.35	17	1339	17	3.55237e+08	1.61471e+07	23.9448
High	NX_Q14767-1	LTBP2	1	Latent-transforming growth factor beta-binding protein 2 isoform Iso 1	0	214.795	21.4717	24	58	24	1	1821	194.9	5.19	141.53	23	528	21	9.23149e+07	1.64848e+06	20.6527
High	NX_P62328-1	TMSB4X	1	Thymosin beta-4 isoform Iso 1	0	214.699	90.9091	9	280	9	1	44	5.1	5.06	417.07	5	2785	9	8.11885e+09	4.05943e+09	31.9186
High	NX_O15020-1	SPTBN2	1	Spectrin beta chain, non-erythrocytic 2 isoform Iso 1	0	214.536	14.2678	28	78	18	1	2390	271.2	6.11	181.54	27	588	28	2.06016e+08	1.6095e+06	20.6182
High	NX_O43432-3	EIF4G3	1	Eukaryotic translation initiation factor 4 gamma 3 isoform Iso 3	0	214.213	17.2847	24	92	16	1	1591	177.2	5.39	227.18	23	1118	23	1.97844e+08	2.41273e+06	21.2022
High	NX_P60981-1	DSTN	1	Destrin isoform Iso 1	0	214.102	66.6667	15	101	13	1	165	18.5	7.85	223.19	14	1025	15	7.17085e+08	6.51895e+07	25.9581
High	NX_Q8TCU6-1	PREX1	1	Phosphatidylinositol 3,4,5-trisphosphate-dependent Rac exchanger 1 protein isoform Iso 1	0	214.039	25.2562	24	50	24	1	1659	186.1	6.44	98.21	22	181	23	4.73373e+07	570329	19.1214
High	NX_O00471-1	EXOC5	1	Exocyst complex component 5 isoform Iso 1	0	213.896	38.9831	22	55	22	1	708	81.8	6.71	157.1	22	663	22	1.13448e+08	2.76703e+06	21.3999
High	NX_Q5NDL2-1	EOGT	1	EGF domain-specific O-linked N-acetylglucosamine transferase isoform Iso 1	0	213.885	37.7609	20	75	20	1	527	62	7.05	189.6	19	919	20	1.85977e+08	7.43906e+06	22.8267
High	NX_O60749-1	SNX2	1	Sorting nexin-2 isoform Iso 1	0	213.774	45.6647	23	100	21	1	519	58.4	5.12	260.31	23	1363	23	2.94755e+08	1.13367e+07	23.4345
High	NX_O43172-1	PRPF4	1	U4/U6 small nuclear ribonucleoprotein Prp4 isoform Iso 1	0	213.434	45.2107	18	54	18	1	522	58.4	7.42	162.44	18	451	18	1.30936e+08	4.51502e+06	22.1063
High	NX_Q5JTV8-1	TOR1AIP1	1	Torsin-1A-interacting protein 1 isoform Iso 1	0	213.137	37.9074	16	76	1	1	583	66.2	8.18	226.14	15	747	16	1.88927e+08	5.90398e+06	22.4933
High	NX_Q9UMR2-1	DDX19B	1	ATP-dependent RNA helicase DDX19B isoform Iso 1	0	213.114	50.5219	21	68	2	1	479	53.9	6.3	167.71	20	836	19	1.89867e+08	7.03211e+06	22.7455
High	NX_Q9NZV1-1	CRIM1	1	Cysteine-rich motor neuron 1 protein isoform Iso 1	0	213.071	25.7722	18	57	18	1	1036	113.7	5.21	152.35	18	347	18	9.64242e+07	2.05158e+06	20.9683
High	NX_O14964-1	HGS	1	Hepatocyte growth factor-regulated tyrosine kinase substrate isoform Iso 1	0	213.042	28.4427	20	75	20	1	777	86.1	6.16	189.84	19	754	20	1.51245e+08	6.04979e+06	22.5285
High	NX_Q92878-2	RAD50	1	DNA repair protein RAD50 isoform Iso 2	0	213.041	29.2109	31	70	31	1	1318	154.5	6.89	168.14	31	441	29	1.16686e+08	1.57684e+06	20.5886
High	NX_Q7L5N7-1	LPCAT2	1	Lysophosphatidylcholine acyltransferase 2 isoform Iso 1	0	212.898	35.2941	16	71	16	1	544	60.2	6.55	185.07	16	523	16	1.4082e+08	5.02928e+06	22.2619
High	NX_Q9BZZ5-2	API5	1	Apoptosis inhibitor 5 isoform Iso 2	0	212.805	42.0635	23	106	23	1	504	56.7	5.92	257.59	21	1197	23	3.69827e+08	1.47931e+07	23.8184
High	NX_Q8IWZ3-6	ANKHD1	1	Ankyrin repeat and KH domain-containing protein 1 isoform Iso 6	0	212.774	14.5204	24	45	14	1	2617	277	5.86	107.96	23	314	23	4.38644e+07	522195	18.9942
High	NX_Q16513-1	PKN2	1	Serine/threonine-protein kinase N2 isoform Iso 1	0	212.59	33.435	24	62	22	1	984	112	6.3	191	24	792	23	8.11224e+07	1.50227e+06	20.5187
High	NX_Q9UJW0-1	DCTN4	1	Dynactin subunit 4 isoform Iso 1	0	212.352	48.913	16	56	16	1	460	52.3	7.34	148.34	14	666	16	1.13961e+08	5.99796e+06	22.516
High	NX_P13804-1	ETFA	1	Electron transfer flavoprotein subunit alpha, mitochondrial isoform Iso 1	0	212.149	66.0661	14	89	14	1	333	35.1	8.38	263.06	14	1579	14	2.93547e+08	1.46773e+07	23.8071
High	NX_Q9Y6C9-1	MTCH2	1	Mitochondrial carrier homolog 2 isoform Iso 1	0	211.838	52.1452	14	114	14	1	303	33.3	7.97	300.91	13	1617	13	3.67853e+08	2.62752e+07	24.6472
High	NX_P36915-1	GNL1	1	Guanine nucleotide-binding protein-like 1 isoform Iso 1	0	211.756	40.1977	19	64	19	1	607	68.6	5.8	178.87	19	605	19	1.41169e+08	4.55384e+06	22.1187
High	NX_Q04323-1	UBXN1	1	UBX domain-containing protein 1 isoform Iso 1	0	211.641	58.2492	13	71	13	1	297	33.3	5.25	121.36	10	1106	13	1.60654e+08	1.33878e+07	23.6744
High	NX_Q9NW15-1	ANO10	1	Anoctamin-10 isoform Iso 1	0	211.62	26.2121	18	64	17	1	660	76.3	7.4	161.41	17	384	18	1.49366e+08	5.74485e+06	22.4538
High	NX_P06493-1	CDK1	1	Cyclin-dependent kinase 1 isoform Iso 1	0	211.6	54.2088	15	74	14	1	297	34.1	8.4	212.84	15	915	15	2.22909e+08	1.1732e+07	23.484
High	NX_O15145-1	ARPC3	1	Actin-related protein 2/3 complex subunit 3 isoform Iso 1	0	211.539	65.7303	13	126	13	1	178	20.5	8.59	239.54	9	1207	13	5.67763e+08	5.67763e+07	25.7588
High	NX_Q16270-1	IGFBP7	1	Insulin-like growth factor-binding protein 7 isoform Iso 1	0	211.511	46.8085	12	79	12	1	282	29.1	7.9	244.68	12	640	12	2.00647e+08	1.33765e+07	23.6732
High	NX_P19784-1	CSNK2A2	1	Casein kinase II subunit alpha' isoform Iso 1	0	211.483	46.2857	13	60	12	1	350	41.2	8.56	192.3	13	592	13	1.56318e+08	8.22724e+06	22.972
High	NX_Q14137-1	BOP1	1	Ribosome biogenesis protein BOP1 isoform Iso 1	0	211.371	42.2252	21	66	21	1	746	83.6	6.19	198.78	20	717	20	1.39944e+08	4.24072e+06	22.0159
High	NX_Q92688-1	ANP32B	1	Acidic leucine-rich nuclear phosphoprotein 32 family member B isoform Iso 1	0	211.203	37.0518	14	107	7	1	251	28.8	4.06	324.88	14	1879	14	5.28699e+08	5.87444e+07	25.8079
High	NX_P53990-2	IST1	1	IST1 homolog isoform Iso 2	0	211.139	69.2537	15	108	15	1	335	36.6	5.44	208.35	11	1154	15	1.06351e+08	8.86262e+06	23.0793
High	NX_Q92804-1	TAF15	1	TATA-binding protein-associated factor 2N isoform Long	0	211.107	22.8041	9	85	6	1	592	61.8	8.02	220.14	7	952	9	2.241e+08	1.31824e+07	23.6521
High	NX_Q9UKF6-1	CPSF3	1	Cleavage and polyadenylation specificity factor subunit 3 isoform Iso 1	0	211.044	35.5263	17	53	17	1	684	77.4	5.6	143.7	16	312	17	8.94854e+07	2.63192e+06	21.3277
High	NX_Q14141-1	SEPT6	1	Septin-6 isoform II	0	210.958	42.8571	19	95	5	1	434	49.7	6.67	283.77	17	1180	19	3.1647e+08	1.58235e+07	23.9156
High	NX_Q16795-1	NDUFA9	1	NADH dehydrogenase [ubiquinone] 1 alpha subcomplex subunit 9, mitochondrial isoform Iso 1	0	210.266	49.3369	16	77	16	1	377	42.5	9.8	221.95	16	787	16	1.66267e+08	6.65069e+06	22.6651
High	NX_Q8IZQ1-1	WDFY3	1	WD repeat and FYVE domain-containing protein 3 isoform Iso 1	0	210.257	14.5207	36	59	36	1	3526	395	6.76	117.58	32	238	36	5.26348e+07	344018	18.3921
High	NX_O75368-1	SH3BGRL	1	SH3 domain-binding glutamic acid-rich-like protein isoform Iso 1	0	209.994	85.0877	11	95	11	1	114	12.8	5.25	298.09	11	1015	11	3.09231e+08	4.41759e+07	25.3968
High	NX_P0CG47-1	UBB	1	Polyubiquitin-B isoform Iso 1	0	209.708	96.0699	16	422	1	1	229	25.7	7.43	1121.17	15	5941	16	5.15404e+09	1.03081e+09	29.9411
High	NX_P53582-1	METAP1	1	Methionine aminopeptidase 1 isoform Iso 1	0	209.665	58.5492	15	48	15	1	386	43.2	7.17	154.75	15	743	15	1.64213e+08	8.21063e+06	22.9691
High	NX_P51688-1	SGSH	1	N-sulphoglucosamine sulphohydrolase isoform Iso 1	0	209.603	39.0438	14	69	14	1	502	56.7	6.95	204.65	13	661	14	1.91847e+08	9.13559e+06	23.1231
High	NX_Q13564-1	NAE1	1	NEDD8-activating enzyme E1 regulatory subunit isoform Iso 1	0	209.374	49.6255	19	73	19	1	534	60.2	5.4	184.7	17	767	19	1.94631e+08	8.10963e+06	22.9512
High	NX_Q15050-1	RRS1	1	Ribosome biogenesis regulatory protein homolog isoform Iso 1	0	209.351	43.8356	18	58	18	1	365	41.2	10.7	170.14	17	747	18	9.98811e+07	4.99405e+06	22.2518
High	NX_P20073-1	ANXA7	1	Annexin A7 isoform Iso 1	0	208.962	38.9344	20	123	19	1	488	52.7	5.68	340.19	20	1567	20	4.39247e+08	2.31182e+07	24.4625
High	NX_P58546-1	MTPN	1	Myotrophin isoform Iso 1	0	208.929	83.0508	9	97	9	1	118	12.9	5.52	297.17	8	1857	9	4.40252e+08	7.33753e+07	26.1288
High	NX_O14776-1	TCERG1	1	Transcription elongation regulator 1 isoform Iso 1	0	208.924	25.592	30	90	30	1	1098	123.8	8.65	184.82	29	560	29	2.07285e+08	5.18211e+06	22.3051
High	NX_P29323-1	EPHB2	1	Ephrin type-B receptor 2 isoform Iso 1	0	208.688	30.4265	22	70	19	1	1055	117.4	6.55	188.83	22	1148	20	1.82784e+08	3.65568e+06	21.8017
High	NX_O60462-3	NRP2	1	Neuropilin-2 isoform A17	0	208.636	39.9568	25	63	25	1	926	104.2	5.17	163.88	23	471	23	1.05573e+08	2.19944e+06	21.0687
High	NX_Q9NV70-1	EXOC1	1	Exocyst complex component 1 isoform Iso 1	0	208.621	34.34	20	64	20	1	894	101.9	6.61	175.87	18	591	20	1.36485e+08	3.24965e+06	21.6319
High	NX_P48449-1	LSS	1	Lanosterol synthase isoform Iso 1	0	208.305	38.388	24	69	24	1	732	83.3	6.61	164.49	24	937	24	1.36534e+08	3.90097e+06	21.8954
High	NX_O94915-1	FRYL	1	Protein furry homolog-like isoform Iso 1	0	207.537	15.068	30	47	27	1	3013	339.4	5.58	115.54	29	410	27	6.40464e+07	477958	18.8665
High	NX_P51813-1	BMX	1	Cytoplasmic tyrosine-protein kinase BMX isoform Iso 1	0	207.305	34.2222	24	54	24	1	675	78	8.5	139.49	24	397	24	8.62094e+07	2.2105e+06	21.0759
High	NX_P07686-1	HEXB	1	Beta-hexosaminidase subunit beta isoform Iso 1	0	207.228	36.5108	21	119	20	1	556	63.1	6.76	344.16	19	1184	21	3.51011e+08	1.30004e+07	23.6321
High	NX_Q14498-1	RBM39	1	RNA-binding protein 39 isoform Iso 1	0	206.951	41.3208	18	68	18	1	530	59.3	10.1	203.27	14	1021	18	1.87864e+08	7.82766e+06	22.9001
High	NX_Q00325-2	SLC25A3	1	Phosphate carrier protein, mitochondrial isoform B	0	206.88	61.7729	21	202	21	1	361	39.9	9.36	445.69	20	1890	21	8.46503e+08	4.45528e+07	25.409
High	NX_Q00688-1	FKBP3	1	Peptidyl-prolyl cis-trans isomerase FKBP3 isoform Iso 1	0	206.699	54.9107	13	108	13	1	224	25.2	9.28	328.7	12	1470	13	5.01329e+08	4.17774e+07	25.3162
High	NX_Q13098-7	GPS1	1	COP9 signalosome complex subunit 1 isoform Iso 2	0	206.558	31.3093	15	79	15	1	527	59	6.32	250.47	15	585	15	1.59037e+08	8.37036e+06	22.9969
High	NX_P16278-1	GLB1	1	Beta-galactosidase isoform Iso 1	0	206.402	29.5421	15	64	15	1	677	76	6.57	181.42	15	699	15	1.97377e+08	8.22402e+06	22.9714
High	NX_P35590-1	TIE1	1	Tyrosine-protein kinase receptor Tie-1 isoform Iso 1	0	206.317	26.1863	20	53	19	1	1138	125	7.03	148.76	19	636	20	8.64234e+07	1.80049e+06	20.78
High	NX_Q9UNS2-1	COPS3	1	COP9 signalosome complex subunit 3 isoform Iso 1	0	206.02	49.8818	15	86	15	1	423	47.8	6.65	251.49	14	1621	14	1.98185e+08	7.92742e+06	22.9184
High	NX_Q86SF2-1	GALNT7	1	N-acetylgalactosaminyltransferase 7 isoform Iso 1	0	205.993	40.7915	20	89	20	1	657	75.3	7.11	218.74	19	715	19	2.0744e+08	5.92686e+06	22.4988
High	NX_P32455-1	GBP1	1	Guanylate-binding protein 1 isoform Iso 1	0	205.797	38.6824	22	62	18	1	592	67.9	6.32	164.1	22	454	20	1.09503e+08	3.91082e+06	21.899
High	NX_Q2M2I8-1	AAK1	1	AP2-associated protein kinase 1 isoform Iso 1	0	205.739	36.0042	20	68	20	1	961	103.8	6.6	213.82	19	925	18	1.06941e+08	2.97059e+06	21.5023
High	NX_O00560-1	SDCBP	1	Syntenin-1 isoform Iso 1	0	205.657	70.1342	13	97	1	1	298	32.4	7.53	171.32	8	1174	13	2.04034e+08	2.26704e+07	24.4343
High	NX_Q9Y2Z4-1	YARS2	1	Tyrosine--tRNA ligase, mitochondrial isoform Iso 1	0	205.646	44.4444	16	63	16	1	477	53.2	8.98	190.37	16	472	16	8.24147e+07	3.1698e+06	21.596
High	NX_O75832-1	PSMD10	1	26S proteasome non-ATPase regulatory subunit 10 isoform Iso 1	0	205.576	65.9292	14	74	14	1	226	24.4	6.1	238.06	14	1049	14	1.72223e+08	1.43519e+07	23.7747
High	NX_Q9NTJ3-1	SMC4	1	Structural maintenance of chromosomes protein 4 isoform Iso 1	0	205.358	28.4938	29	60	29	1	1288	147.1	6.79	128.61	27	417	29	8.23946e+07	1.19412e+06	20.1875
High	NX_Q96DI7-1	SNRNP40	1	U5 small nuclear ribonucleoprotein 40 kDa protein isoform Iso 1	0	205.234	57.423	14	67	14	1	357	39.3	8.1	211.83	13	1107	14	1.49713e+08	8.80665e+06	23.0702
High	NX_P07108-5	DBI	1	Acyl-CoA-binding protein isoform Iso 5	0	205.077	44.5946	9	114	9	1	148	16.5	9.38	337.33	9	1337	9	5.84165e+08	7.30207e+07	26.1218
High	NX_O75179-1	ANKRD17	1	Ankyrin repeat domain-containing protein 17 isoform Iso 1	0	204.628	13.1387	20	45	10	1	2603	274.1	6.52	123.44	19	481	19	5.00585e+07	641776	19.2917
High	NX_O60784-1	TOM1	1	Target of Myb protein 1 isoform Iso 1	0	204.535	45.935	15	66	15	1	492	53.8	4.7	180.59	14	871	14	1.25779e+08	6.98775e+06	22.7364
High	NX_Q96FW1-1	OTUB1	1	Ubiquitin thioesterase OTUB1 isoform Iso 1	0	204.529	57.9336	13	100	13	1	271	31.3	4.94	295.44	13	1228	13	3.97777e+08	2.65185e+07	24.6605
High	NX_Q01105-2	SET	1	Protein SET isoform Iso 2	0	204.526	46.5704	11	114	1	1	277	32.1	4.22	287.36	9	1446	11	5.99127e+08	6.65696e+07	25.9884
High	NX_Q2M389-1	WASHC4	1	WASH complex subunit 4 isoform Iso 1	0	204.441	24.6377	24	65	24	1	1173	136.3	7.44	143.65	22	707	23	9.88509e+07	1.52078e+06	20.5364
High	NX_O43684-1	BUB3	1	Mitotic checkpoint protein BUB3 isoform Iso 1	0	204.366	53.9634	17	76	17	1	328	37.1	6.84	205.37	16	907	17	1.9924e+08	1.32827e+07	23.663
High	NX_Q16576-1	RBBP7	1	Histone-binding protein RBBP7 isoform Iso 1	0	204.356	57.1765	16	97	9	1	425	47.8	5.05	224.16	12	1159	16	4.27699e+08	2.85133e+07	24.7651
High	NX_Q07666-1	KHDRBS1	1	KH domain-containing, RNA-binding, signal transduction-associated protein 1 isoform Iso 1	0	204.096	28.8939	12	152	10	1	443	48.2	8.66	400.74	10	1354	12	5.05101e+08	4.20918e+07	25.327
High	NX_P54289-4	CACNA2D1	1	Voltage-dependent calcium channel subunit alpha-2/delta-1 isoform Iso 4	0	203.826	27.5255	21	55	21	1	1079	121.8	5.15	139.79	21	252	20	1.03131e+08	1.9833e+06	20.9195
High	NX_Q96RS6-1	NUDCD1	1	NudC domain-containing protein 1 isoform Iso 1	0	203.798	43.2247	20	93	20	1	583	66.7	5.11	231.69	20	845	20	1.86856e+08	6.02762e+06	22.5232
High	NX_O75976-1	CPD	1	Carboxypeptidase D isoform Iso 1	0	203.62	29.1304	29	79	29	1	1380	152.8	6.05	160.39	28	718	29	1.29506e+08	1.82402e+06	20.7987
High	NX_Q14139-2	UBE4A	1	Ubiquitin conjugation factor E4 A isoform Iso 2	0	203.436	22.9264	19	41	19	1	1073	123.4	5.24	122.02	18	317	19	8.54923e+07	1.70985e+06	20.7054
High	NX_Q9H269-1	VPS16	1	Vacuolar protein sorting-associated protein 16 homolog isoform Iso 1	0	203.202	35.7569	21	43	21	1	839	94.6	6.77	129.4	21	534	21	6.6728e+07	1.71097e+06	20.7064
High	NX_Q14185-1	DOCK1	1	Dedicator of cytokinesis protein 1 isoform Iso 1	0	203.096	21.8231	32	50	32	1	1865	215.2	7.56	120.46	31	422	32	7.04111e+07	711224	19.4399
High	NX_P32322-3	PYCR1	1	Pyrroline-5-carboxylate reductase 1, mitochondrial isoform Iso 3	0	203.027	44.2197	12	54	11	1	346	36	7.61	166.12	12	1034	12	1.27511e+08	9.80855e+06	23.2256
High	NX_O43815-1	STRN	1	Striatin isoform Iso 1	0	203.002	38.4615	18	59	17	1	780	86.1	5.27	139.25	18	324	17	1.29284e+08	3.59123e+06	21.776
High	NX_Q9Y281-1	CFL2	1	Cofilin-2 isoform CFL2b	0	202.74	74.6988	13	211	7	1	166	18.7	7.88	573.26	12	2578	13	2.65242e+09	2.41129e+08	27.8452
High	NX_Q15811-1	ITSN1	1	Intersectin-1 isoform Iso 1	0	202.304	17.025	19	38	18	1	1721	195.3	7.77	112.45	18	269	18	5.70972e+07	771584	19.5575
High	NX_P19525-1	EIF2AK2	1	Interferon-induced, double-stranded RNA-activated protein kinase isoform Iso 1	0	202.232	41.7423	21	78	21	1	551	62.1	8.4	208.85	19	990	21	1.24399e+08	5.92375e+06	22.4981
High	NX_Q96S52-1	PIGS	1	GPI transamidase component PIG-S isoform Iso 1	0	202.17	34.955	13	54	13	1	555	61.6	6.49	165.28	11	736	13	1.07836e+08	4.68852e+06	22.1607
High	NX_P18084-1	ITGB5	1	Integrin beta-5 isoform Iso 1	0	201.691	32.5407	17	51	17	1	799	88	6.06	147.26	16	787	17	9.66859e+07	2.19741e+06	21.0674
High	NX_O75122-3	CLASP2	1	CLIP-associating protein 2 isoform Iso 3	0	201.55	20.6601	23	50	20	1	1515	165.8	8.37	141.91	23	478	21	6.16636e+07	725454	19.4685
High	NX_O75489-1	NDUFS3	1	NADH dehydrogenase [ubiquinone] iron-sulfur protein 3, mitochondrial isoform Iso 1	0	201.453	46.2121	15	61	15	1	264	30.2	7.5	177.92	15	862	15	1.97335e+08	1.1608e+07	23.4686
High	NX_P00568-1	AK1	1	Adenylate kinase isoenzyme 1 isoform Iso 1	0	201.27	65.9794	14	102	14	1	194	21.6	8.63	340.86	14	1639	14	4.67093e+08	4.2463e+07	25.3397
High	NX_P30085-1	CMPK1	1	UMP-CMP kinase isoform Iso 1	0	201.221	62.7551	12	107	12	1	196	22.2	5.57	344.04	12	1375	12	3.37621e+08	3.37621e+07	25.0089
High	NX_P18206-3	VCL	1	Vinculin isoform Iso 3	0	201.142	52.2523	12	177	1	1	222	24.9	5.71	523.26	11	2408	12	5.9363e+08	3.95754e+07	25.2381
High	NX_Q13451-1	FKBP5	1	Peptidyl-prolyl cis-trans isomerase FKBP5 isoform Iso 1	0	200.931	51.86	22	76	22	1	457	51.2	5.9	167.5	21	624	21	1.74751e+08	6.24111e+06	22.5734
High	NX_P52888-1	THOP1	1	Thimet oligopeptidase isoform Iso 1	0	200.884	27.4311	19	92	19	1	689	78.8	6.05	238.1	19	1366	19	1.98439e+08	5.51219e+06	22.3942
High	NX_Q9Y2L1-1	DIS3	1	Exosome complex exonuclease RRP44 isoform Iso 1	0	200.146	33.0898	23	56	23	1	958	108.9	7.14	121.28	23	482	23	1.10502e+08	2.3511e+06	21.1649
High	NX_Q9GZZ1-1	NAA50	1	N-alpha-acetyltransferase 50 isoform Iso 1	0	199.903	69.8225	17	58	17	1	169	19.4	8.81	149.9	17	532	17	1.42093e+08	1.29175e+07	23.6228
High	NX_P30048-1	PRDX3	1	Thioredoxin-dependent peroxide reductase, mitochondrial isoform Iso 1	0	199.852	57.8125	13	111	13	1	256	27.7	7.78	226.2	11	1560	13	3.89666e+08	2.99743e+07	24.8372
High	NX_P49903-1	SEPHS1	1	Selenide, water dikinase 1 isoform Iso 1	0	199.847	54.5918	12	72	12	1	392	42.9	5.97	237.09	11	981	12	1.52684e+08	1.27237e+07	23.601
High	NX_Q9H2U2-2	PPA2	1	Inorganic pyrophosphatase 2, mitochondrial isoform Iso 2	0	199.61	50.7163	15	71	14	1	349	39.6	6.92	180.78	15	428	15	2.17035e+08	9.04311e+06	23.1084
High	NX_Q53EL6-1	PDCD4	1	Programmed cell death protein 4 isoform Iso 1	0	199.332	53.9446	19	59	19	1	469	51.7	5.21	177.89	18	625	19	9.9965e+07	4.3463e+06	22.0514
High	NX_O43264-1	ZW10	1	Centromere/kinetochore protein zw10 homolog isoform Iso 1	0	199.238	36.5854	21	69	21	1	779	88.8	6.27	177.52	20	860	21	1.01513e+08	2.47593e+06	21.2395
High	NX_Q15435-1	PPP1R7	1	Protein phosphatase 1 regulatory subunit 7 isoform Iso 1	0	199.015	61.6667	21	97	21	1	360	41.5	4.91	256.09	20	1705	20	2.87168e+08	1.36747e+07	23.705
High	NX_P11233-1	RALA	1	Ras-related protein Ral-A isoform Iso 1	0	198.983	59.7087	15	150	6	1	206	23.6	7.11	431.38	13	2014	15	5.75244e+08	5.75244e+07	25.7777
High	NX_Q69YQ0-1	SPECC1L	1	Cytospin-A isoform Iso 1	0	198.946	23.9928	20	57	20	1	1117	124.5	5.72	119.98	20	336	20	1.00998e+08	1.87033e+06	20.8349
High	NX_Q92882-1	OSTF1	1	Osteoclast-stimulating factor 1 isoform Iso 1	0	198.783	54.6729	13	59	13	1	214	23.8	5.68	172.24	12	961	13	1.87171e+08	1.43978e+07	23.7793
High	NX_Q5SRE5-1	NUP188	1	Nucleoporin NUP188 homolog isoform Iso 1	0	198.693	16.8096	21	43	21	1	1749	195.9	6.73	115.16	21	353	19	6.91301e+07	886284	19.7574
High	NX_P42566-1	EPS15	1	Epidermal growth factor receptor substrate 15 isoform Iso 1	0	198.672	32.8125	18	47	18	1	896	98.6	4.64	99.62	16	423	18	5.11085e+07	1.11105e+06	20.0835
High	NX_Q96BY6-1	DOCK10	1	Dedicator of cytokinesis protein 10 isoform Iso 1	0	198.661	16.7429	25	53	24	1	2186	249.4	7.14	120.85	22	415	23	5.13581e+07	462686	18.8197
High	NX_Q29963-1	HLA-C	1	HLA class I histocompatibility antigen, Cw-6 alpha chain isoform Iso 1	0	198.594	46.1749	13	99	1	1	366	40.9	6	324.55	12	1760	13	3.07652e+08	1.92282e+07	24.1967
High	NX_P46776-1	RPL27A	1	60S ribosomal protein L27a isoform Iso 1	0	198.514	39.1892	10	134	10	1	148	16.6	11	407.34	10	1634	10	7.75233e+08	1.10748e+08	26.7227
High	NX_O43294-1	TGFB1I1	1	Transforming growth factor beta-1-induced transcript 1 protein isoform Iso 1	0	198.353	55.5315	17	69	17	1	461	49.8	7.03	159.9	16	515	16	7.97955e+07	3.46937e+06	21.7262
High	NX_Q12788-1	TBL3	1	Transducin beta-like protein 3 isoform Iso 1	0	198.218	33.1683	19	52	19	1	808	89	6.9	138.07	18	548	18	6.99565e+07	1.58992e+06	20.6005
High	NX_Q92620-1	DHX38	1	Pre-mRNA-splicing factor ATP-dependent RNA helicase PRP16 isoform Iso 1	0	198.215	27.7914	24	43	24	1	1227	140.4	6.54	118.02	24	431	22	4.46822e+07	770383	19.5552
High	NX_Q9P0V3-1	SH3BP4	1	SH3 domain-binding protein 4 isoform Iso 1	0	198.118	37.7985	25	63	25	1	963	107.4	7.71	169.82	24	586	24	9.85772e+07	2.01178e+06	20.94
High	NX_Q13619-1	CUL4A	1	Cullin-4A isoform Iso 1	0	198.057	38.2082	29	80	17	1	759	87.6	8.13	169.91	28	836	28	1.76852e+08	3.76281e+06	21.8434
High	NX_Q14161-1	GIT2	1	ARF GTPase-activating protein GIT2 isoform Iso 1	0	198.021	40.8432	23	52	19	1	759	84.5	7.23	108.48	21	475	21	8.20124e+07	2.48522e+06	21.2449
High	NX_Q13573-1	SNW1	1	SNW domain-containing protein 1 isoform Iso 1	0	197.996	47.5746	20	59	20	1	536	61.5	9.52	136.56	19	703	20	9.68499e+07	3.874e+06	21.8854
High	NX_Q92597-1	NDRG1	1	Protein NDRG1 isoform Iso 1	0	197.96	50.7614	10	55	10	1	394	42.8	5.82	164.87	9	664	10	1.38499e+08	1.25908e+07	23.5859
High	NX_P43304-1	GPD2	1	Glycerol-3-phosphate dehydrogenase, mitochondrial isoform Iso 1	0	197.87	43.1912	23	63	23	1	727	80.8	7.69	154.78	20	729	22	1.19046e+08	2.83443e+06	21.4346
High	NX_P26358-2	DNMT1	1	DNA (cytosine-5)-methyltransferase 1 isoform Iso 2	0	197.63	18.6275	23	39	23	1	1632	184.7	7.85	112.6	23	314	23	5.46912e+07	710276	19.438
High	NX_Q6ZNL6-1	FGD5	1	FYVE, RhoGEF and PH domain-containing protein 5 isoform Iso 1	0	197.334	24.9658	24	50	24	1	1462	159.8	5.01	116.17	23	279	22	8.63917e+07	1.3291e+06	20.342
High	NX_Q09161-1	NCBP1	1	Nuclear cap-binding protein subunit 1 isoform Iso 1	0	197.081	36.7089	21	58	21	1	790	91.8	6.43	167.3	21	740	20	1.334e+08	4.04243e+06	21.9468
High	NX_Q8NFQ8-1	TOR1AIP2	1	Torsin-1A-interacting protein 2 isoform TOR1AIP2	0	197.037	57.0213	18	50	17	1	470	51.2	4.96	135.18	14	422	17	8.62976e+07	3.75207e+06	21.8393
High	NX_Q9UKV8-1	AGO2	1	Protein argonaute-2 isoform Iso 1	0	196.955	34.6915	22	46	16	1	859	97.1	9.19	129.75	22	501	21	9.45641e+07	2.10142e+06	21.0029
High	NX_Q8NF91-4	SYNE1	1	Nesprin-1 isoform Iso 4	0	196.862	4.65196	28	50	27	1	8749	1004.6	5.52	114.35	26	190	27	5.23705e+07	108878	16.7324
High	NX_P33240-1	CSTF2	1	Cleavage stimulation factor subunit 2 isoform Iso 1	0	196.089	41.5945	14	64	8	1	577	60.9	6.83	158.9	12	433	14	1.21747e+08	5.29334e+06	22.3357
High	NX_O75746-1	SLC25A12	1	Calcium-binding mitochondrial carrier protein Aralar1 isoform Iso 1	0	195.909	36.2832	22	77	14	1	678	74.7	8.38	216.41	22	917	22	1.7323e+08	4.94943e+06	22.2388
High	NX_P16403-1	HIST1H1C	1	Histone H1.2 isoform Iso 1	0	195.856	27.6995	11	131	3	1	213	21.4	10.93	336.94	8	2497	11	7.86703e+08	7.15184e+07	26.0918
High	NX_Q9Y3A5-1	SBDS	1	Ribosome maturation protein SBDS isoform Iso 1	0	195.853	69.6	21	97	21	1	250	28.7	8.75	248.67	20	852	20	2.94376e+08	1.73162e+07	24.0456
High	NX_Q09028-1	RBBP4	1	Histone-binding protein RBBP4 isoform Iso 1	0	195.849	61.6471	16	110	9	1	425	47.6	4.89	215.29	11	1246	16	4.59972e+08	3.53824e+07	25.0765
High	NX_P48163-1	ME1	1	NADP-dependent malic enzyme isoform Iso 1	0	195.79	33.5664	15	66	15	1	572	64.1	6.13	200.86	15	540	15	1.17485e+08	4.51864e+06	22.1075
High	NX_O00560-2	SDCBP	1	Syntenin-1 isoform Iso 2	0	195.77	70.0337	13	97	1	1	297	32.3	7.53	171.32	8	1162	13	2.01667e+08	2.24074e+07	24.4175
High	NX_Q96CW1-1	AP2M1	1	AP-2 complex subunit mu isoform Iso 1	0	195.362	52.6437	21	136	21	1	435	49.6	9.54	344.54	21	1535	20	4.32463e+08	1.66332e+07	23.9876
High	NX_Q8N8S7-1	ENAH	1	Protein enabled homolog isoform Iso 1	0	195.358	43.3164	20	77	20	1	591	66.5	6.93	207.6	20	982	18	2.00813e+08	8.731e+06	23.0577
High	NX_Q13547-1	HDAC1	1	Histone deacetylase 1 isoform Iso 1	0	195.256	42.9461	15	73	10	1	482	55.1	5.48	199.28	14	633	15	1.53775e+08	6.68588e+06	22.6727
High	NX_O95347-1	SMC2	1	Structural maintenance of chromosomes protein 2 isoform Iso 1	0	195.168	23.2247	22	66	22	1	1197	135.6	8.43	174.19	22	729	21	1.18646e+08	1.88327e+06	20.8448
High	NX_P21283-1	ATP6V1C1	1	V-type proton ATPase subunit C 1 isoform Iso 1	0	195.094	65.7068	22	68	22	1	382	43.9	7.46	138.38	18	582	22	9.95175e+07	3.68584e+06	21.8136
High	NX_O75400-1	PRPF40A	1	Pre-mRNA-processing factor 40 homolog A isoform Iso 1	0	195.028	19.1223	17	61	17	1	957	108.7	7.56	147.21	17	677	16	1.27345e+08	3.74545e+06	21.8367
High	NX_O15382-1	BCAT2	1	Branched-chain-amino-acid aminotransferase, mitochondrial isoform A	0	194.887	56.1224	17	61	17	1	392	44.3	8.65	181.98	16	719	17	1.6693e+08	9.81942e+06	23.2272
High	NX_Q13425-1	SNTB2	1	Beta-2-syntrophin isoform Iso 1	0	194.763	45.9259	22	99	22	1	540	57.9	8.82	264.24	21	1281	22	2.49885e+08	9.255e+06	23.1418
High	NX_O75531-1	BANF1	1	Barrier-to-autointegration factor isoform Iso 1	0	194.689	73.0337	9	81	9	1	89	10.1	6.09	210.74	9	414	9	2.78046e+08	5.56092e+07	25.7288
High	NX_P62937-2	PPIA	1	Peptidyl-prolyl cis-trans isomerase A isoform Iso 2	0	194.632	83.8095	10	369	1	1	105	11.4	7.9	962.2	9	5685	10	7.28149e+09	1.04021e+09	29.9542
High	NX_Q9UHD1-1	CHORDC1	1	Cysteine and histidine-rich domain-containing protein 1 isoform Iso 1	0	194.603	44.8795	12	69	12	1	332	37.5	7.87	195.05	10	681	12	1.76825e+08	9.82363e+06	23.2278
High	NX_Q14738-1	PPP2R5D	1	Serine/threonine-protein phosphatase 2A 56 kDa regulatory subunit delta isoform isoform Delta-1	0	194.305	34.0532	18	61	13	1	602	69.9	8.13	171.92	18	369	17	1.27175e+08	4.54197e+06	22.1149
High	NX_Q86TI2-1	DPP9	1	Dipeptidyl peptidase 9 isoform Iso 1	0	194.261	33.4878	21	69	21	1	863	98.2	6.46	165.46	18	371	20	1.21001e+08	2.88098e+06	21.4581
High	NX_O95865-1	DDAH2	1	N(G),N(G)-dimethylarginine dimethylaminohydrolase 2 isoform Iso 1	0	194.25	78.9474	14	93	13	1	285	29.6	6.01	276.67	12	1261	14	3.22175e+08	2.14783e+07	24.3564
High	NX_Q9UBE0-1	SAE1	1	SUMO-activating enzyme subunit 1 isoform Iso 1	0	194.132	64.7399	16	71	16	1	346	38.4	5.3	174.49	15	539	16	1.68241e+08	7.6473e+06	22.8665
High	NX_Q7Z3J2-1	C16orf62	1	UPF0505 protein C16orf62 isoform Iso 1	0	193.967	32.3988	24	54	24	1	963	109.5	7.21	123.35	23	365	24	6.84643e+07	1.31662e+06	20.3284
High	NX_Q8IX12-1	CCAR1	1	Cell division cycle and apoptosis regulator protein 1 isoform Iso 1	0	193.927	21.0435	20	47	20	1	1150	132.7	5.76	122.6	20	388	19	1.19526e+08	2.65614e+06	21.3409
High	NX_Q86UU1-2	PHLDB1	1	Pleckstrin homology-like domain family B member 1 isoform Iso 2	0	193.843	26.6111	23	55	23	1	1319	144.7	8.59	139.09	21	535	22	7.86163e+07	1.19116e+06	20.1839
High	NX_Q9NP61-1	ARFGAP3	1	ADP-ribosylation factor GTPase-activating protein 3 isoform Iso 1	0	193.721	42.2481	18	50	17	1	516	56.9	7.36	137.61	16	623	18	1.15887e+08	4.29213e+06	22.0333
High	NX_P10412-1	HIST1H1E	1	Histone H1.4 isoform Iso 1	0	193.653	26.9406	11	126	3	1	219	21.9	11.03	336.94	8	2500	11	7.69694e+08	7.69694e+07	26.1978
High	NX_P54727-1	RAD23B	1	UV excision repair protein RAD23 homolog B isoform Iso 1	0	193.593	56.4792	16	91	14	1	409	43.1	4.84	242.21	14	1263	16	2.31721e+08	1.78247e+07	24.0874
High	NX_O60306-1	AQR	1	Intron-binding protein aquarius isoform Iso 1	0	193.299	23.569	24	45	23	1	1485	171.2	6.37	105.67	23	266	20	6.14695e+07	945685	19.851
High	NX_Q8IWT6-1	LRRC8A	1	Volume-regulated anion channel subunit LRRC8A isoform Iso 1	0	193.18	30.8642	24	48	21	1	810	94.1	7.94	117.2	23	596	22	1.05525e+08	2.3983e+06	21.1936
High	NX_A5A3E0-1	POTEF	1	POTE ankyrin domain family member F isoform Iso 1	0	193.037	12.7442	13	800	3	1	1075	121.4	6.2	1857.78	11	12726	12	6.27628e+10	1.1842e+09	30.1413
High	NX_Q9BZH6-1	WDR11	1	WD repeat-containing protein 11 isoform Iso 1	0	193.018	31.6993	25	55	25	1	1224	136.6	6.92	154.45	24	493	23	7.60811e+07	1.24723e+06	20.2503
High	NX_P30043-1	BLVRB	1	Flavin reductase (NADPH) isoform Iso 1	0	192.998	70.8738	11	86	11	1	206	22.1	7.65	272.48	10	962	11	1.76411e+08	1.76411e+07	24.0724
High	NX_P30040-1	ERP29	1	Endoplasmic reticulum resident protein 29 isoform Iso 1	0	192.808	53.6398	16	145	16	1	261	29	7.31	377.66	16	1647	16	5.02316e+08	3.58797e+07	25.0967
High	NX_Q5T1M5-1	FKBP15	1	FK506-binding protein 15 isoform Iso 1	0	192.755	32.9779	23	49	23	1	1219	133.5	5.2	122.59	20	357	22	5.19309e+07	998671	19.9297
High	NX_Q9NVP1-1	DDX18	1	ATP-dependent RNA helicase DDX18 isoform Iso 1	0	192.737	41.9403	22	61	22	1	670	75.4	9.5	158.84	21	474	21	1.20163e+08	3.6413e+06	21.796
High	NX_Q04760-1	GLO1	1	Lactoylglutathione lyase isoform Iso 1	0	192.409	86.413	15	110	15	1	184	20.8	5.31	250.4	13	997	15	4.62305e+08	4.20278e+07	25.3248
High	NX_Q00169-1	PITPNA	1	Phosphatidylinositol transfer protein alpha isoform isoform Iso 1	0	192.396	63.7037	18	85	13	1	270	31.8	6.55	232.18	18	639	18	2.6605e+08	1.47806e+07	23.8172
High	NX_Q9Y6E0-2	STK24	1	Serine/threonine-protein kinase 24 isoform A	0	192.345	49.652	17	76	10	1	431	47.9	5.43	183.63	15	939	17	1.56668e+08	7.46038e+06	22.8308
High	NX_Q9Y277-1	VDAC3	1	Voltage-dependent anion-selective channel protein 3 isoform Iso 1	0	192.214	62.1908	16	164	14	1	283	30.6	8.66	441.28	13	2663	16	6.58824e+08	4.70588e+07	25.488
High	NX_P61224-1	RAP1B	1	Ras-related protein Rap-1b isoform Iso 1	0	192.212	60.8696	13	150	2	1	184	20.8	5.78	518.45	13	2675	13	5.72713e+08	5.72713e+07	25.7713
High	NX_P09543-1	CNP	1	2',3'-cyclic-nucleotide 3'-phosphodiesterase isoform CNPII	0	192.147	44.1805	24	82	24	1	421	47.5	9.07	185.1	24	756	23	1.62082e+08	5.78865e+06	22.4648
High	NX_Q9BXK5-1	BCL2L13	1	Bcl-2-like protein 13 isoform Iso 2	0	192.07	55.2577	16	50	16	1	485	52.7	4.44	117.95	12	216	16	1.27938e+08	6.09227e+06	22.5385
High	NX_Q9Y6E2-1	BZW2	1	Basic leucine zipper and W2 domain-containing protein 2 isoform Iso 1	0	191.891	46.5394	22	91	19	1	419	48.1	6.68	213.18	21	1213	22	1.93075e+08	7.15091e+06	22.7697
High	NX_P62820-1	RAB1A	1	Ras-related protein Rab-1A isoform Iso 1	0	191.792	78.0488	18	270	9	1	205	22.7	6.21	794.44	17	4075	17	9.08086e+08	6.0539e+07	25.8514
High	NX_P52701-1	MSH6	1	DNA mismatch repair protein Msh6 isoform GTBP-N	0	191.745	28.2353	23	55	23	1	1360	152.7	6.9	148.9	22	566	21	6.40461e+07	928205	19.8241
High	NX_Q9H270-1	VPS11	1	Vacuolar protein sorting-associated protein 11 homolog isoform Iso 1	0	191.644	34.7503	24	39	24	1	941	107.8	7.05	76.18	21	202	24	5.35706e+07	1.07141e+06	20.0311
High	NX_Q9Y3Z3-1	SAMHD1	1	Deoxynucleoside triphosphate triphosphohydrolase SAMHD1 isoform Iso 1	0	191.623	49.8403	24	58	24	1	626	72.2	7.14	143.58	24	458	23	1.06675e+08	3.04787e+06	21.5394
High	NX_P29966-1	MARCKS	1	Myristoylated alanine-rich C-kinase substrate isoform Iso 1	0	191.542	52.1084	14	89	14	1	332	31.5	4.45	181.13	10	1087	14	2.6449e+08	2.40446e+07	24.5192
High	NX_Q99471-1	PFDN5	1	Prefoldin subunit 5 isoform Iso 1	0	191.516	87.6623	13	84	13	1	154	17.3	6.33	218.88	12	1140	13	2.26272e+08	2.8284e+07	24.7535
High	NX_Q00796-1	SORD	1	Sorbitol dehydrogenase isoform Iso 1	0	191.336	49.0196	13	75	13	1	357	38.3	7.97	207.13	12	892	12	1.77717e+08	8.07802e+06	22.9456
High	NX_Q9Y2X7-1	GIT1	1	ARF GTPase-activating protein GIT1 isoform Iso 1	0	190.986	48.3574	24	58	19	1	761	84.3	6.8	119.53	22	558	24	1.32861e+08	3.4067e+06	21.6999
High	NX_Q13492-1	PICALM	1	Phosphatidylinositol-binding clathrin assembly protein isoform Iso 1	0	190.952	46.4724	22	74	22	1	652	70.7	7.9	158.61	18	890	22	1.78449e+08	7.75865e+06	22.8874
High	NX_Q7L1Q6-3	BZW1	1	Basic leucine zipper and W2 domain-containing protein 1 isoform Iso 3	0	190.902	49.8891	25	148	22	1	451	51.2	6.62	261.8	22	1266	25	5.39633e+08	1.99864e+07	24.2525
High	NX_P18085-1	ARF4	1	ADP-ribosylation factor 4 isoform Iso 1	0	190.9	65.5556	12	194	7	1	180	20.5	7.14	586.48	12	2530	12	6.93913e+08	6.3083e+07	25.9107
High	NX_Q13586-1	STIM1	1	Stromal interaction molecule 1 isoform Iso 1	0	190.79	37.8102	19	52	19	1	685	77.4	6.67	146.75	19	567	19	7.22861e+07	2.19049e+06	21.0628
High	NX_Q01844-5	EWSR1	1	RNA-binding protein EWS isoform Iso 5	0	190.706	16.0363	9	95	9	1	661	68.9	9.29	353.67	9	1533	9	2.73197e+08	1.60704e+07	23.9379
High	NX_P63220-1	RPS21	1	40S ribosomal protein S21 isoform Iso 1	0	190.511	63.8554	7	160	7	1	83	9.1	8.5	464.73	6	3423	7	6.40989e+08	1.28198e+08	26.9338
High	NX_Q8WXF1-1	PSPC1	1	Paraspeckle component 1 isoform Iso 1	0	190.431	48.9484	20	77	18	1	523	58.7	6.67	175.55	18	450	20	2.8879e+08	1.51995e+07	23.8575
High	NX_Q9HD45-1	TM9SF3	1	Transmembrane 9 superfamily member 3 isoform Iso 1	0	189.703	23.5993	16	59	16	1	589	67.8	7.21	174.62	16	521	15	1.93175e+08	1.01671e+07	23.2774
High	NX_Q9P0L0-1	VAPA	1	Vesicle-associated membrane protein-associated protein A isoform Iso 1	0	189.695	61.8474	12	84	11	1	249	27.9	8.62	240.61	10	867	12	3.17302e+08	2.64418e+07	24.6563
High	NX_Q14376-1	GALE	1	UDP-glucose 4-epimerase isoform Iso 1	0	189.599	54.3103	16	52	16	1	348	38.3	6.73	136.17	15	660	16	6.58653e+07	4.11658e+06	21.973
High	NX_Q96RP9-1	GFM1	1	Elongation factor G, mitochondrial isoform Iso 1	0	189.57	32.7563	22	72	22	1	751	83.4	7.01	180.1	22	754	22	1.46966e+08	3.58453e+06	21.7734
High	NX_Q6PIU2-2	NCEH1	1	Neutral cholesterol ester hydrolase 1 isoform Iso 2	0	189.5	43.75	14	83	14	1	416	46.6	6.62	216.16	14	1111	14	2.45141e+08	1.16734e+07	23.4767
High	NX_Q9BUQ8-1	DDX23	1	Probable ATP-dependent RNA helicase DDX23 isoform Iso 1	0	189.459	34.6341	26	67	26	1	820	95.5	9.55	137.51	26	418	26	1.61958e+08	3.85615e+06	21.8787
High	NX_P55011-1	SLC12A2	1	Solute carrier family 12 member 2 isoform Iso 1	0	189.318	23.8449	18	49	18	1	1212	131.4	6.4	136.57	17	469	17	1.04046e+08	2.16763e+06	21.0477
High	NX_Q9UK76-1	JPT1	1	Jupiter microtubule associated homolog 1 isoform Iso 1	0	189.103	74.6753	8	101	8	1	154	16	5.6	399.11	7	1206	8	5.72844e+08	9.5474e+07	26.5086
High	NX_Q32MZ4-4	LRRFIP1	1	Leucine-rich repeat flightless-interacting protein 1 isoform Iso 4	0	189.039	24.5312	16	64	7	1	640	73	5.95	164.56	16	672	16	1.44128e+08	4.23906e+06	22.0153
High	NX_Q9BXF6-1	RAB11FIP5	1	Rab11 family-interacting protein 5 isoform Iso 1	0	188.806	45.9418	22	47	22	1	653	70.4	9.23	126.24	22	342	21	6.96097e+07	1.98885e+06	20.9235
High	NX_Q9C0C9-1	UBE2O	1	(E3-independent) E2 ubiquitin-conjugating enzyme isoform Iso 1	0	188.791	25.387	25	56	24	1	1292	141.2	5.12	125.13	23	350	23	7.95583e+07	1.5011e+06	20.5176
High	NX_O75947-1	ATP5H	1	ATP synthase subunit d, mitochondrial isoform Iso 1	0	188.765	86.9565	16	121	16	1	161	18.5	5.3	308.48	15	688	16	5.28358e+08	5.28358e+07	25.655
High	NX_P19838-2	NFKB1	1	Nuclear factor NF-kappa-B p105 subunit isoform Iso 2	0	188.694	24.9742	18	66	17	1	969	105.4	5.4	154.4	17	692	18	9.21543e+07	2.00335e+06	20.934
High	NX_P23743-1	DGKA	1	Diacylglycerol kinase alpha isoform Iso 1	0	188.661	33.3333	20	59	20	1	735	82.6	6.73	149.13	20	433	20	1.16325e+08	2.9827e+06	21.5082
High	NX_Q9P0V9-2	SEPT10	1	Septin-10 isoform Iso 2	0	188.308	46.7197	17	65	14	1	503	58.1	7.34	165.66	15	640	17	1.99292e+08	7.97167e+06	22.9264
High	NX_P11172-1	UMPS	1	Uridine 5'-monophosphate synthase isoform Iso 1	0	188.249	48.3333	18	78	18	1	480	52.2	7.24	195.43	16	1129	18	2.02388e+08	7.49587e+06	22.8377
High	NX_P33121-1	ACSL1	1	Long-chain-fatty-acid--CoA ligase 1 isoform Iso 1	0	188.129	42.9799	24	85	24	1	698	77.9	7.15	214.54	24	877	23	1.92235e+08	5.33986e+06	22.3484
High	NX_O14908-1	GIPC1	1	PDZ domain-containing protein GIPC1 isoform Iso 1	0	187.929	57.6577	15	56	15	1	333	36	6.28	128.55	14	483	14	1.19198e+08	7.94654e+06	22.9219
High	NX_P41227-1	NAA10	1	N-alpha-acetyltransferase 10 isoform Iso 1	0	187.909	64.6809	14	61	14	1	235	26.4	5.64	172.36	14	637	14	1.65757e+08	1.10505e+07	23.3976
High	NX_Q6FI81-1	CIAPIN1	1	Anamorsin isoform Iso 1	0	187.793	53.5256	14	66	14	1	312	33.6	5.62	214.49	14	566	14	1.60513e+08	7.64345e+06	22.8658
High	NX_O95084-1	PRSS23	1	Serine protease 23 isoform Iso 1	0	187.747	43.6031	14	94	3	1	383	43	9.42	280.51	13	1209	14	2.96784e+08	1.41326e+07	23.7525
High	NX_A8MWY0-1	KIAA1324L	1	UPF0577 protein KIAA1324-like isoform Iso 1	0	187.685	22.7405	17	44	17	1	1029	113.8	6.07	134.95	17	468	17	6.12353e+07	1.36078e+06	20.376
High	NX_O94885-1	SASH1	1	SAM and SH3 domain-containing protein 1 isoform Iso 1	0	187.633	29.5108	18	37	17	1	1247	136.6	6.09	97.08	14	274	17	6.61161e+07	1.13993e+06	20.1205
High	NX_P07099-1	EPHX1	1	Epoxide hydrolase 1 isoform Iso 1	0	187.549	50.3297	17	58	17	1	455	52.9	7.25	160.1	16	541	17	1.69698e+08	7.71356e+06	22.879
High	NX_O75410-2	TACC1	1	Transforming acidic coiled-coil-containing protein 1 isoform Iso 2	0	187.4	29.0086	17	49	16	1	817	89.2	4.88	130.29	16	732	17	8.64007e+07	2.00932e+06	20.9383
High	NX_Q99805-1	TM9SF2	1	Transmembrane 9 superfamily member 2 isoform Iso 1	0	187.326	20.9653	10	59	10	1	663	75.7	7.44	174.14	10	640	10	1.326e+08	6.97897e+06	22.7346
High	NX_P50213-1	IDH3A	1	Isocitrate dehydrogenase [NAD] subunit alpha, mitochondrial isoform Iso 1	0	187.324	45.6284	15	72	15	1	366	39.6	6.92	208.95	15	959	15	2.62151e+08	1.31076e+07	23.6439
High	NX_Q9ULC4-1	MCTS1	1	Malignant T-cell-amplified sequence 1 isoform Iso 1	0	187.17	68.5083	12	106	12	1	181	20.5	8.82	312.12	12	1623	12	2.17626e+08	2.17626e+07	24.3753
High	NX_O95486-1	SEC24A	1	Protein transport protein Sec24A isoform Iso 1	0	187.08	25.892	21	67	19	1	1093	119.7	7.66	182.67	21	807	18	1.53128e+08	4.64023e+06	22.1458
High	NX_O95747-1	OXSR1	1	Serine/threonine-protein kinase OSR1 isoform Iso 1	0	187.028	45.9203	18	54	15	1	527	58	6.43	139.64	17	671	17	1.00805e+08	4.0322e+06	21.9431
High	NX_Q16798-1	ME3	1	NADP-dependent malic enzyme, mitochondrial isoform Iso 1	0	186.956	40.5629	13	42	13	1	604	67	7.97	137.72	13	323	13	5.06903e+07	1.49089e+06	20.5077
High	NX_P11177-1	PDHB	1	Pyruvate dehydrogenase E1 component subunit beta, mitochondrial isoform Iso 1	0	186.664	55.1532	15	102	15	1	359	39.2	6.65	287.99	14	1342	15	2.36104e+08	1.31169e+07	23.6449
High	NX_P11234-2	RALB	1	Ras-related protein Ral-B isoform Iso 2	0	186.356	50.4386	14	102	5	1	228	26	7.81	260.85	13	911	14	2.366e+08	2.15091e+07	24.3584
High	NX_P07947-1	YES1	1	Tyrosine-protein kinase Yes isoform Iso 1	0	186.25	51.5654	23	81	12	1	543	60.8	6.74	207.14	22	726	23	2.23496e+08	9.7172e+06	23.2121
High	NX_Q6NUM9-1	RETSAT	1	All-trans-retinol 13,14-reductase isoform Iso 1	0	186.093	35.9016	18	65	18	1	610	66.8	8.28	178.11	18	622	17	9.926e+07	3.30867e+06	21.6578
High	NX_Q12979-1	ABR	1	Active breakpoint cluster region-related protein isoform Long	0	186.091	27.8231	17	50	14	1	859	97.5	6.55	114.25	16	280	17	1.16666e+08	2.71317e+06	21.3715
High	NX_P43487-1	RANBP1	1	Ran-specific GTPase-activating protein isoform Iso 1	0	186.012	62.6866	10	77	10	1	201	23.3	5.29	248.95	9	1027	10	4.01013e+08	6.68355e+07	25.9941
High	NX_O43837-1	IDH3B	1	Isocitrate dehydrogenase [NAD] subunit beta, mitochondrial isoform B	0	185.661	51.6883	16	66	16	1	385	42.2	8.46	202.65	16	966	16	1.18748e+08	5.65465e+06	22.431
High	NX_Q9Y295-1	DRG1	1	Developmentally-regulated GTP-binding protein 1 isoform Iso 1	0	185.611	61.8529	19	64	18	1	367	40.5	8.9	155.78	19	866	19	2.0474e+08	8.90176e+06	23.0857
High	NX_O94923-1	GLCE	1	D-glucuronyl C5-epimerase isoform Iso 1	0	185.489	36.953	17	82	17	1	617	70.1	8.97	213.94	16	1141	17	1.55136e+08	5.17119e+06	22.3021
High	NX_P84098-1	RPL19	1	60S ribosomal protein L19 isoform Iso 1	0	185.421	40.3061	12	162	12	1	196	23.5	11.47	431.21	11	3166	12	6.92921e+08	1.15487e+08	26.7832
High	NX_P17480-1	UBTF	1	Nucleolar transcription factor 1 isoform UBF1	0	185.39	29.0576	22	59	22	1	764	89.4	5.81	140.93	22	332	22	1.24379e+08	3.3616e+06	21.6807
High	NX_Q8IWB7-1	WDFY1	1	WD repeat and FYVE domain-containing protein 1 isoform Iso 1	0	185.339	46.0976	15	52	15	1	410	46.3	7.33	157.17	14	709	14	1.01155e+08	4.2148e+06	22.007
High	NX_O00267-1	SUPT5H	1	Transcription elongation factor SPT5 isoform Iso 1	0	185.33	31.1868	20	50	20	1	1087	120.9	5.06	122.39	19	555	20	6.64925e+07	1.30378e+06	20.3143
High	NX_O96019-1	ACTL6A	1	Actin-like protein 6A isoform Iso 1	0	185.265	49.1841	13	53	13	1	429	47.4	5.6	141.12	12	542	12	1.02573e+08	5.69848e+06	22.4421
High	NX_Q52LJ0-2	FAM98B	1	Protein FAM98B isoform Iso 2	0	185.105	41.5704	14	70	10	1	433	45.5	8.69	242.82	14	803	14	1.71938e+08	7.81538e+06	22.8979
High	NX_P03956-1	MMP1	1	Interstitial collagenase isoform Iso 1	0	184.884	53.7313	23	84	23	1	469	54	6.96	180.63	21	669	22	1.61393e+08	7.68536e+06	22.8737
High	NX_P08559-4	PDHA1	1	Pyruvate dehydrogenase E1 component subunit alpha, somatic form, mitochondrial isoform Iso 4	0	184.832	47.1963	17	79	17	1	428	47.5	8.54	138.83	14	953	17	2.14643e+08	8.58573e+06	23.0335
High	NX_P31749-1	AKT1	1	RAC-alpha serine/threonine-protein kinase isoform Iso 1	0	184.818	48.3333	19	59	14	1	480	55.7	6.07	150.93	19	324	19	1.14134e+08	3.93565e+06	21.9082
High	NX_Q5GLZ8-1	HERC4	1	Probable E3 ubiquitin-protein ligase HERC4 isoform Iso 1	0	184.594	31.1258	21	62	21	1	1057	118.5	6.19	167.46	21	382	19	1.08561e+08	2.21553e+06	21.0792
High	NX_Q9UK41-1	VPS28	1	Vacuolar protein sorting-associated protein 28 homolog isoform Iso 1	0	184.569	72.3982	15	59	15	1	221	25.4	5.54	175.94	15	861	15	9.37551e+07	7.21193e+06	22.782
High	NX_Q9NVD7-1	PARVA	1	Alpha-parvin isoform Iso 1	0	184.536	54.3011	20	101	17	1	372	42.2	5.95	232.34	18	1267	19	1.97683e+08	1.23552e+07	23.5586
High	NX_P17302-1	GJA1	1	Gap junction alpha-1 protein isoform Iso 1	0	184.437	29.5812	9	54	9	1	382	43	8.76	162.95	9	638	9	1.17485e+08	6.18343e+06	22.56
High	NX_P50148-1	GNAQ	1	Guanine nucleotide-binding protein G(q) subunit alpha isoform Iso 1	0	184.149	48.468	15	67	8	1	359	42.1	5.68	183.79	15	952	15	1.37969e+08	7.26155e+06	22.7918
High	NX_Q86UK7-1	ZNF598	1	E3 ubiquitin-protein ligase ZNF598 isoform Iso 1	0	184.094	33.1858	18	42	18	1	904	98.6	8.4	94.63	15	548	18	5.31467e+07	1.4763e+06	20.4936
High	NX_O95671-1	ASMTL	1	N-acetylserotonin O-methyltransferase-like protein isoform Iso 1	0	183.948	37.5201	19	54	19	1	621	68.8	6.07	152.69	19	721	17	9.07164e+07	3.12815e+06	21.5769
High	NX_Q01780-1	EXOSC10	1	Exosome component 10 isoform Iso 1	0	183.854	36.4972	21	47	21	1	885	100.8	8.46	119.46	19	253	21	8.44116e+07	1.59267e+06	20.603
High	NX_Q9NXE4-2	SMPD4	1	Sphingomyelin phosphodiesterase 4 isoform Iso 2	0	183.834	35.8396	20	63	20	1	798	90.1	7.97	136.52	19	331	20	9.69567e+07	2.30849e+06	21.1385
High	NX_O14639-3	ABLIM1	1	Actin-binding LIM protein 1 isoform Iso 3	0	183.766	55.2693	17	43	1	1	427	48.8	8.6	112.91	17	403	15	5.71747e+07	2.19903e+06	21.0684
High	NX_Q15397-1	PUM3	1	Pumilio homolog 3 isoform Iso 1	0	183.73	43.3642	26	63	26	1	648	73.5	9.64	143.46	26	473	25	9.70768e+07	2.94172e+06	21.4882
High	NX_Q99436-1	PSMB7	1	Proteasome subunit beta type-7 isoform Iso 1	0	183.616	52.3466	12	75	12	1	277	29.9	7.68	157.19	11	482	12	3.00032e+08	2.72756e+07	24.7011
High	NX_P28070-1	PSMB4	1	Proteasome subunit beta type-4 isoform Iso 1	0	183.405	56.8182	10	99	10	1	264	29.2	5.97	281.59	10	1386	10	3.04458e+08	2.7678e+07	24.7222
High	NX_Q9P253-1	VPS18	1	Vacuolar protein sorting-associated protein 18 homolog isoform Iso 1	0	183.23	26.3104	18	46	18	1	973	110.1	6.07	134.66	18	509	17	7.24996e+07	1.51041e+06	20.5265
High	NX_O14672-1	ADAM10	1	Disintegrin and metalloproteinase domain-containing protein 10 isoform Iso 1	0	183.183	41.9786	22	71	22	1	748	84.1	7.77	148.01	22	596	19	1.1987e+08	2.99675e+06	21.515
High	NX_Q9H4L5-1	OSBPL3	1	Oxysterol-binding protein-related protein 3 isoform 1a	0	182.943	27.3957	19	43	19	1	887	101.2	6.87	108.64	19	486	17	6.85696e+07	1.59464e+06	20.6048
High	NX_O60333-4	KIF1B	1	Kinesin-like protein KIF1B isoform Iso 4	0	182.889	15.6884	19	35	4	1	1823	205	5.52	87.22	18	324	17	4.09924e+07	427004	18.7039
High	NX_O95372-1	LYPLA2	1	Acyl-protein thioesterase 2 isoform Iso 1	0	182.746	54.5455	10	102	10	1	231	24.7	7.23	308.51	10	804	10	3.00712e+08	2.50594e+07	24.5788
High	NX_Q16762-1	TST	1	Thiosulfate sulfurtransferase isoform Iso 1	0	182.657	54.5455	15	84	14	1	297	33.4	7.25	221.06	13	802	15	2.50054e+08	1.92349e+07	24.1972
High	NX_Q96KP1-1	EXOC2	1	Exocyst complex component 2 isoform Iso 1	0	182.515	30.8442	22	55	22	1	924	104	6.9	130.63	22	326	21	9.38395e+07	1.99659e+06	20.9291
High	NX_P80723-1	BASP1	1	Brain acid soluble protein 1 isoform Iso 1	0	182.488	63.4361	9	45	9	1	227	22.7	4.63	146.58	8	370	9	6.30859e+07	5.73508e+06	22.4514
High	NX_Q02543-1	RPL18A	1	60S ribosomal protein L18a isoform Iso 1	0	182.478	59.0909	16	171	16	1	176	20.7	10.71	446.94	15	1531	16	8.13132e+08	9.0348e+07	26.429
High	NX_Q6DKJ4-1	NXN	1	Nucleoredoxin isoform Iso 1	0	182.469	49.1954	17	73	17	1	435	48.4	4.97	198.77	16	780	16	8.32448e+07	3.96404e+06	21.9185
High	NX_Q9NR50-1	EIF2B3	1	Translation initiation factor eIF-2B subunit gamma isoform Iso 1	0	182.432	55.531	19	58	19	1	452	50.2	6.47	165.84	19	558	18	1.34013e+08	5.82667e+06	22.4742
High	NX_Q96C36-1	PYCR2	1	Pyrroline-5-carboxylate reductase 2 isoform Iso 1	0	182.271	54.0625	15	56	14	1	320	33.6	7.77	146.77	14	822	13	1.17938e+08	7.86255e+06	22.9066
High	NX_O95602-1	POLR1A	1	DNA-directed RNA polymerase I subunit RPA1 isoform Iso 1	0	182.168	22.1512	26	44	25	1	1720	194.7	7.03	98.51	25	252	24	5.72097e+07	615159	19.2306
High	NX_O14715-1	RGPD8	1	RANBP2-like and GRIP domain-containing protein 8 isoform Iso 1	0	182.086	15.2408	21	60	1	1	1765	198.9	6.49	142.03	20	453	21	1.09485e+08	1.25844e+06	20.2632
High	NX_Q14254-1	FLOT2	1	Flotillin-2 isoform Iso 1	0	182.069	46.4953	18	50	18	1	428	47	5.25	136.24	18	532	18	1.1902e+08	4.5777e+06	22.1262
High	NX_O60504-2	SORBS3	1	Vinexin isoform Beta	0	181.966	63.2219	14	51	14	1	329	36.7	8.72	141.17	12	358	14	9.86158e+07	5.47865e+06	22.3854
High	NX_Q8TC12-1	RDH11	1	Retinol dehydrogenase 11 isoform Iso 1	0	181.913	51.2579	13	54	13	1	318	35.4	8.82	162.3	13	801	13	1.46791e+08	9.78604e+06	23.2223
High	NX_O75937-1	DNAJC8	1	DnaJ homolog subfamily C member 8 isoform Iso 1	0	181.883	41.1067	10	56	10	1	253	29.8	9.06	194.18	10	312	10	1.69906e+08	1.21362e+07	23.5328
High	NX_P62277-1	RPS13	1	40S ribosomal protein S13 isoform Iso 1	0	181.746	56.2914	14	174	14	1	151	17.2	10.54	426.22	14	2101	14	1.02011e+09	1.13346e+08	26.7562
High	NX_O94905-1	ERLIN2	1	Erlin-2 isoform Iso 1	0	181.626	51.0324	18	65	15	1	339	37.8	5.62	167.02	18	810	18	1.93147e+08	9.19749e+06	23.1328
High	NX_P14678-3	SNRPB	1	Small nuclear ribonucleoprotein-associated proteins B and B' isoform SM-B1	0	181.608	24.2215	11	73	11	1	289	30	10.18	208.69	11	1037	11	3.02385e+08	1.88991e+07	24.1718
High	NX_Q5BKZ1-1	ZNF326	1	DBIRD complex subunit ZNF326 isoform Iso 1	0	181.579	46.2199	20	62	20	1	582	65.6	5.15	172.98	20	741	18	1.227e+08	4.54444e+06	22.1157
High	NX_P20674-1	COX5A	1	Cytochrome c oxidase subunit 5A, mitochondrial isoform Iso 1	0	181.557	61.3333	10	78	10	1	150	16.8	6.79	177.9	9	675	10	3.31044e+08	3.31044e+07	24.9805
High	NX_P48047-1	ATP5O	1	ATP synthase subunit O, mitochondrial isoform Iso 1	0	181.514	66.6667	12	102	12	1	213	23.3	9.96	289.16	12	1954	12	5.12931e+08	4.27442e+07	25.3492
High	NX_P63151-1	PPP2R2A	1	Serine/threonine-protein phosphatase 2A 55 kDa regulatory subunit B alpha isoform isoform Iso 1	0	181.456	48.3221	15	86	9	1	447	51.7	6.2	236.05	14	1062	15	2.53273e+08	1.20606e+07	23.5238
High	NX_O43660-1	PLRG1	1	Pleiotropic regulator 1 isoform Iso 1	0	181.348	55.642	20	45	20	1	514	57.2	9.17	120.03	18	325	19	8.22646e+07	2.93802e+06	21.4864
High	NX_O75396-1	SEC22B	1	Vesicle-trafficking protein SEC22b isoform Iso 1	0	181.215	47.907	11	109	11	1	215	24.6	6.92	337.8	10	2462	11	3.47731e+08	2.4838e+07	24.566
High	NX_P20340-2	RAB6A	1	Ras-related protein Rab-6A isoform Iso 2	0	181.199	79.8077	18	99	9	1	208	23.5	5.54	237.1	15	1405	17	3.93169e+08	3.02438e+07	24.8501
High	NX_O43615-1	TIMM44	1	Mitochondrial import inner membrane translocase subunit TIM44 isoform Iso 1	0	180.872	36.7257	18	84	18	1	452	51.3	8.32	212.6	18	1328	18	1.70369e+08	5.87479e+06	22.4861
High	NX_P54709-1	ATP1B3	1	Sodium/potassium-transporting ATPase subunit beta-3 isoform Iso 1	0	180.774	56.2724	12	81	12	1	279	31.5	8.35	212.76	11	796	12	2.11641e+08	1.76367e+07	24.0721
High	NX_Q9H6F5-1	CCDC86	1	Coiled-coil domain-containing protein 86 isoform Iso 1	0	180.703	44.1667	15	68	15	1	360	40.2	10.33	172.64	14	362	15	1.34199e+08	7.89404e+06	22.9123
High	NX_Q8IWX8-1	CHERP	1	Calcium homeostasis endoplasmic reticulum protein isoform Iso 1	0	180.688	31.8777	18	46	18	1	916	103.6	9.04	103	14	421	18	7.9654e+07	2.48919e+06	21.2472
High	NX_Q9BVK6-1	TMED9	1	Transmembrane emp24 domain-containing protein 9 isoform Iso 1	0	180.49	41.2766	10	107	9	1	235	27.3	8.02	309.6	10	873	10	3.17395e+08	2.4415e+07	24.5413
High	NX_Q13148-1	TARDBP	1	TAR DNA-binding protein 43 isoform Iso 1	0	180.334	43.7198	13	90	13	1	414	44.7	6.19	241.29	12	1213	13	2.08336e+08	1.60258e+07	23.9339
High	NX_P26373-1	RPL13	1	60S ribosomal protein L13 isoform Iso 1	0	180.288	56.872	18	153	18	1	211	24.2	11.65	345.69	17	2641	18	1.13447e+09	1.13447e+08	26.7574
High	NX_P56537-1	EIF6	1	Eukaryotic translation initiation factor 6 isoform Iso 1	0	180.202	56.7347	8	95	8	1	245	26.6	4.68	315.62	7	1512	8	4.19006e+08	4.65563e+07	25.4725
High	NX_O94989-1	ARHGEF15	1	Rho guanine nucleotide exchange factor 15 isoform Iso 1	0	180.201	38.2878	19	45	19	1	841	91.9	8.25	105.69	16	478	19	4.97145e+07	1.27473e+06	20.2818
High	NX_Q8IVM0-1	CCDC50	1	Coiled-coil domain-containing protein 50 isoform Iso 1	0	180.18	59.1503	14	73	14	1	306	35.8	6.65	201.21	12	663	14	1.372e+08	9.14664e+06	23.1248
High	NX_Q9UIA9-1	XPO7	1	Exportin-7 isoform Iso 1	0	180.115	27.4149	24	60	24	1	1087	123.8	6.32	126.28	22	334	21	1.1537e+08	2.17679e+06	21.0538
High	NX_Q9NZL4-1	HSPBP1	1	Hsp70-binding protein 1 isoform Iso 1	0	180.075	65.4696	14	44	14	1	362	39.4	5.21	120.92	13	467	14	1.01564e+08	5.64245e+06	22.4279
High	NX_O00193-1	SMAP	1	Small acidic protein isoform Iso 1	0	180.073	30.0546	7	70	7	1	183	20.3	4.72	218.71	7	642	7	9.96519e+07	1.99304e+07	24.2485
High	NX_P10619-1	CTSA	1	Lysosomal protective protein isoform Iso 1	0	179.786	33.9583	13	63	13	1	480	54.4	6.61	174.97	13	863	13	1.73971e+08	9.66508e+06	23.2043
High	NX_Q9H488-1	POFUT1	1	GDP-fucose protein O-fucosyltransferase 1 isoform Iso 1	0	179.745	47.6804	13	60	13	1	388	43.9	8.53	167.25	13	680	12	1.57486e+08	9.8429e+06	23.2307
High	NX_Q6ZXV5-1	TMTC3	1	Transmembrane and TPR repeat-containing protein 3 isoform Iso 1	0	179.662	22.1858	19	55	16	1	915	103.9	8.87	144.31	18	500	18	9.80301e+07	2.39098e+06	21.1892
High	NX_O95361-1	TRIM16	1	Tripartite motif-containing protein 16 isoform Iso 1	0	179.649	35.2837	16	45	9	1	564	63.9	5.49	143.44	15	564	15	7.47585e+07	2.87533e+06	21.4553
High	NX_Q9NTI5-1	PDS5B	1	Sister chromatid cohesion protein PDS5 homolog B isoform Iso 1	0	179.549	24.188	26	44	22	1	1447	164.6	8.47	85.47	26	411	24	7.40212e+07	986949	19.9126
High	NX_P02792-1	FTL	1	Ferritin light chain isoform Iso 1	0	179.408	50.8571	8	65	8	1	175	20	5.78	206.07	8	850	8	2.3928e+08	2.991e+07	24.8341
High	NX_P46926-1	GNPDA1	1	Glucosamine-6-phosphate isomerase 1 isoform Iso 1	0	179.285	71.9723	16	66	11	1	289	32.6	6.92	166.73	16	805	16	1.54739e+08	9.67119e+06	23.2053
High	NX_P41240-1	CSK	1	Tyrosine-protein kinase CSK isoform Iso 1	0	179.264	59.5556	21	69	21	1	450	50.7	7.06	174.16	20	723	21	1.30708e+08	4.66814e+06	22.1544
High	NX_Q9BTE3-1	MCMBP	1	Mini-chromosome maintenance complex-binding protein isoform Iso 1	0	179.176	39.8754	18	39	18	1	642	72.9	5.87	107.51	16	739	17	6.86735e+07	2.14605e+06	21.0333
High	NX_Q9BSJ2-4	TUBGCP2	1	Gamma-tubulin complex component 2 isoform Iso 3	0	179.09	28.2796	21	47	21	1	930	105.6	7.08	110.78	21	354	21	7.01536e+07	1.37556e+06	20.3916
High	NX_Q86XL3-1	ANKLE2	1	Ankyrin repeat and LEM domain-containing protein 2 isoform Iso 1	0	178.979	36.4606	20	33	20	1	938	104.1	7.09	91.83	19	342	20	4.20729e+07	751302	19.519
High	NX_Q96I99-1	SUCLG2	1	Succinate--CoA ligase [GDP-forming] subunit beta, mitochondrial isoform Iso 1	0	178.934	55.0926	20	74	20	1	432	46.5	6.39	191.47	20	1019	19	2.17738e+08	7.77634e+06	22.8907
High	NX_O94760-1	DDAH1	1	N(G),N(G)-dimethylarginine dimethylaminohydrolase 1 isoform Iso 1	0	178.766	61.0526	13	83	12	1	285	31.1	5.81	224.92	12	587	13	2.28548e+08	1.3444e+07	23.6805
High	NX_P35611-3	ADD1	1	Alpha-adducin isoform Iso 3	0	178.631	37.3698	20	48	20	1	768	84.3	5.96	124.59	18	397	19	7.53534e+07	3.01414e+06	21.5233
High	NX_Q00537-1	CDK17	1	Cyclin-dependent kinase 17 isoform Iso 1	0	178.61	42.8298	20	66	16	1	523	59.5	9.03	160.8	19	910	20	1.69157e+08	6.04131e+06	22.5264
High	NX_O14773-1	TPP1	1	Tripeptidyl-peptidase 1 isoform Iso 1	0	178.603	35.1687	10	85	10	1	563	61.2	6.48	210.89	9	1037	10	3.04316e+08	1.38325e+07	23.7216
High	NX_P46783-1	RPS10	1	40S ribosomal protein S10 isoform Iso 1	0	178.533	54.5455	10	160	10	1	165	18.9	10.15	494.46	10	2861	10	5.88359e+08	5.88359e+07	25.8102
High	NX_Q15121-1	PEA15	1	Astrocytic phosphoprotein PEA-15 isoform Iso 1	0	178.53	73.8462	9	96	9	1	130	15	5.02	313.45	8	1535	9	4.18176e+08	5.97394e+07	25.8322
High	NX_P23919-1	DTYMK	1	Thymidylate kinase isoform Iso 1	0	178.484	75	16	68	16	1	212	23.8	8.27	170.37	16	1020	16	2.42735e+08	1.51709e+07	23.8548
High	NX_Q9Y371-2	SH3GLB1	1	Endophilin-B1 isoform Iso 2	0	178.476	44.3005	18	95	17	1	386	43.2	5.68	298.46	18	1543	17	2.09941e+08	1.31213e+07	23.6454
High	NX_Q9HCS7-1	XAB2	1	Pre-mRNA-splicing factor SYF1 isoform Iso 1	0	178.41	29.8246	21	38	21	1	855	99.9	6.23	101.61	20	435	20	4.95505e+07	991011	19.9185
High	NX_Q9NZN3-1	EHD3	1	EH domain-containing protein 3 isoform Iso 1	0	178.37	30.2804	18	116	1	1	535	60.8	6.57	279.35	18	1423	18	5.28736e+08	1.88834e+07	24.1706
High	NX_P02794-1	FTH1	1	Ferritin heavy chain isoform Iso 1	0	178.11	56.2842	10	79	10	1	183	21.2	5.55	198.78	10	628	10	2.4054e+08	2.18672e+07	24.3823
High	NX_Q92696-1	RABGGTA	1	Geranylgeranyl transferase type-2 subunit alpha isoform Iso 1	0	178.004	52.0282	23	57	23	1	567	65	5.67	139.53	22	639	23	1.35598e+08	3.66482e+06	21.8053
High	NX_P61088-1	UBE2N	1	Ubiquitin-conjugating enzyme E2 N isoform Iso 1	0	177.999	79.6053	12	92	12	1	152	17.1	6.57	271.91	12	991	12	3.25553e+08	3.25553e+07	24.9564
High	NX_Q92466-1	DDB2	1	DNA damage-binding protein 2 isoform Iso 1	0	177.956	46.1358	15	39	15	1	427	47.8	9.47	105.86	15	317	15	6.14396e+07	2.92569e+06	21.4803
High	NX_Q9HAV0-1	GNB4	1	Guanine nucleotide-binding protein subunit beta-4 isoform Iso 1	0	177.85	55.8824	13	108	7	1	340	37.5	6	182.14	10	1478	13	5.16644e+08	3.69031e+07	25.1372
High	NX_O14639-1	ABLIM1	1	Actin-binding LIM protein 1 isoform Iso 1	0	177.82	32.1337	19	42	3	1	778	87.6	8.59	111.62	19	423	17	5.79658e+07	1.23332e+06	20.2341
High	NX_P50502-1	ST13	1	Hsc70-interacting protein isoform Iso 1	0	177.791	32.2493	13	125	13	1	369	41.3	5.27	348.33	12	1874	13	5.85733e+08	4.50564e+07	25.4252
High	NX_O94808-1	GFPT2	1	Glutamine--fructose-6-phosphate aminotransferase [isomerizing] 2 isoform Iso 1	0	177.669	40.0293	23	61	19	1	682	76.9	7.37	127.72	23	502	21	1.31628e+08	3.21044e+06	21.6143
High	NX_Q8N1W1-6	ARHGEF28	1	Rho guanine nucleotide exchange factor 28 isoform Iso 6	0	177.667	18.7753	20	43	19	1	1731	194.4	6.09	125.14	20	318	18	7.44891e+07	1.04914e+06	20.0008
High	NX_Q14699-1	RFTN1	1	Raftlin isoform Iso 1	0	177.651	42.5606	14	42	14	1	578	63.1	5.67	93.12	13	304	13	7.06955e+07	2.52484e+06	21.2678
High	NX_Q8IZP0-1	ABI1	1	Abl interactor 1 isoform Iso 1	0	177.627	31.4961	15	59	10	1	508	55	7.06	144.56	14	571	15	1.20677e+08	6.70427e+06	22.6766
High	NX_P84085-1	ARF5	1	ADP-ribosylation factor 5 isoform Iso 1	0	177.514	65.5556	13	177	7	1	180	20.5	6.79	523.91	12	1723	13	5.08351e+08	4.62138e+07	25.4618
High	NX_Q9BRR6-1	ADPGK	1	ADP-dependent glucokinase isoform Iso 1	0	177.51	38.0282	13	62	13	1	497	54.1	6.2	183.55	12	918	12	1.02601e+08	6.03536e+06	22.525
High	NX_P57737-3	CORO7	1	Coronin-7 isoform Iso 3	0	177.37	31.6794	22	62	2	1	1048	114.1	6.33	164.5	21	567	22	1.02503e+08	2.62829e+06	21.3257
High	NX_Q96KG9-1	SCYL1	1	N-terminal kinase-like protein isoform Iso 1	0	177.343	35.6436	23	63	23	1	808	89.6	6.3	140.68	22	436	23	9.98104e+07	2.9356e+06	21.4852
High	NX_P23497-1	SP100	1	Nuclear autoantigen Sp-100 isoform Sp100-HMG	0	177.2	22.2981	18	81	12	1	879	100.4	8.22	208.26	17	599	18	3.02309e+08	7.55772e+06	22.8495
High	NX_Q6P996-1	PDXDC1	1	Pyridoxal-dependent decarboxylase domain-containing protein 1 isoform Iso 1	0	177.145	38.3249	17	43	17	1	788	86.7	5.38	111.57	16	341	17	7.63454e+07	2.00909e+06	20.9381
High	NX_Q92599-1	SEPT8	1	Septin-8 isoform Iso 1	0	177.086	53.6232	21	89	15	1	483	55.7	6.28	234.93	18	914	20	3.19931e+08	1.52348e+07	23.8609
High	NX_P51148-2	RAB5C	1	Ras-related protein Rab-5C isoform Iso 2	0	176.991	51.4056	10	149	7	1	249	27	8.66	429.82	10	2457	10	4.33868e+08	3.61557e+07	25.1077
High	NX_P51532-4	SMARCA4	1	Transcription activator BRG1 isoform Iso 4	0	176.751	19.0476	23	44	12	1	1617	181.6	8.07	97.71	21	361	22	7.54862e+07	1.2581e+06	20.2628
High	NX_Q9UKX7-1	NUP50	1	Nuclear pore complex protein Nup50 isoform Iso 1	0	176.749	44.0171	13	52	13	1	468	50.1	7.06	145.44	13	563	12	8.05701e+07	3.22281e+06	21.6199
High	NX_P07203-1	GPX1	1	Glutathione peroxidase 1 isoform Iso 1	0	176.596	69.4581	13	98	13	1	203	22.1	6.55	292.45	13	720	13	4.10734e+08	3.73394e+07	25.1542
High	NX_Q7Z3B4-1	NUP54	1	Nucleoporin p54 isoform Iso 1	0	176.455	36.0947	16	49	16	1	507	55.4	7.02	130.43	16	650	15	1.03362e+08	3.82822e+06	21.8682
High	NX_P12004-1	PCNA	1	Proliferating cell nuclear antigen isoform Iso 1	0	176.388	66.6667	12	103	12	1	261	28.8	4.69	296.36	12	1086	12	4.47741e+08	2.79838e+07	24.7381
High	NX_Q96IJ6-1	GMPPA	1	Mannose-1-phosphate guanyltransferase alpha isoform Iso 1	0	176.36	47.1429	16	58	16	1	420	46.3	7.21	163.21	16	891	16	1.27276e+08	7.48683e+06	22.8359
High	NX_Q8IVD9-1	NUDCD3	1	NudC domain-containing protein 3 isoform Iso 1	0	176.205	47.3684	14	72	14	1	361	40.8	5.25	215.46	14	673	14	5.27169e+07	2.39622e+06	21.1923
High	NX_P04424-1	ASL	1	Argininosuccinate lyase isoform Iso 1	0	176.103	36.2069	17	48	17	1	464	51.6	6.48	121.05	17	710	17	1.15333e+08	4.80555e+06	22.1963
High	NX_Q13895-1	BYSL	1	Bystin isoform Iso 1	0	175.916	51.0297	17	55	17	1	437	49.6	8.12	149.5	17	674	17	9.54586e+07	3.67148e+06	21.8079
High	NX_O75347-1	TBCA	1	Tubulin-specific chaperone A isoform Iso 1	0	175.876	61.1111	13	103	13	1	108	12.8	5.29	332.58	13	1891	13	3.62566e+08	6.04277e+07	25.8487
High	NX_P46977-1	STT3A	1	Dolichyl-diphosphooligosaccharide--protein glycosyltransferase subunit STT3A isoform Iso 1	0	175.845	24.3972	16	87	15	1	705	80.5	8.07	211.37	16	1208	16	4.41096e+08	1.42289e+07	23.7623
High	NX_P22090-1	RPS4Y1	1	40S ribosomal protein S4, Y isoform 1 isoform Iso 1	0	175.811	30.4183	13	119	2	1	263	29.4	10.24	241.54	11	1057	13	6.59116e+08	4.70797e+07	25.4886
High	NX_Q9H845-1	ACAD9	1	Acyl-CoA dehydrogenase family member 9, mitochondrial isoform Iso 1	0	175.733	41.2238	22	74	22	1	621	68.7	7.96	201.71	22	977	22	1.50584e+08	4.30239e+06	22.0367
High	NX_Q96JJ7-1	TMX3	1	Protein disulfide-isomerase TMX3 isoform Iso 1	0	175.442	42.0705	19	90	19	1	454	51.8	4.91	215.58	16	1336	18	2.48824e+08	1.18488e+07	23.4982
High	NX_Q96M96-1	FGD4	1	FYVE, RhoGEF and PH domain-containing protein 4 isoform Iso 1	0	175.423	35.1175	20	47	20	1	766	86.6	6.13	126.32	20	467	20	8.46138e+07	1.76279e+06	20.7494
High	NX_Q5VW36-1	FOCAD	1	Focadhesin isoform Iso 1	0	175.406	17.879	22	54	22	1	1801	199.9	6.62	124.82	21	432	21	8.13018e+07	1.02914e+06	19.973
High	NX_P61764-1	STXBP1	1	Syntaxin-binding protein 1 isoform Iso 1	0	175.39	34.3434	15	47	15	1	594	67.5	6.96	116.41	15	383	15	9.22028e+07	2.97428e+06	21.5041
High	NX_P00492-1	HPRT1	1	Hypoxanthine-guanine phosphoribosyltransferase isoform Iso 1	0	175.342	73.8532	13	85	12	1	218	24.6	6.68	225.02	13	1306	13	2.16048e+08	1.66191e+07	23.9863
High	NX_Q9BZL6-1	PRKD2	1	Serine/threonine-protein kinase D2 isoform Iso 1	0	175.029	30.0683	16	44	14	1	878	96.7	6.84	130.96	16	272	16	6.55406e+07	2.18469e+06	21.059
High	NX_O00264-1	PGRMC1	1	Membrane-associated progesterone receptor component 1 isoform Iso 1	0	174.897	49.7436	14	77	13	1	195	21.7	4.7	192.34	12	791	14	1.42346e+08	1.77933e+07	24.0848
High	NX_Q86WV6-1	TMEM173	1	Stimulator of interferon genes protein isoform Iso 1	0	174.475	45.6464	11	62	11	1	379	42.2	7.05	188.41	10	909	11	1.05388e+08	6.58672e+06	22.6511
High	NX_Q10472-1	GALNT1	1	Polypeptide N-acetylgalactosaminyltransferase 1 isoform Iso 1	0	174.385	36.8515	18	60	18	1	559	64.2	7.72	152.85	18	549	17	1.48217e+08	5.29345e+06	22.3358
High	NX_P42785-1	PRCP	1	Lysosomal Pro-X carboxypeptidase isoform Iso 1	0	174.28	22.9839	12	85	12	1	496	55.8	7.21	238.86	12	1149	12	2.21652e+08	1.10826e+07	23.4018
High	NX_Q9UIJ7-1	AK3	1	GTP:AMP phosphotransferase AK3, mitochondrial isoform Iso 1	0	174.259	70.0441	19	76	19	1	227	25.6	9.16	158.6	19	742	18	2.59172e+08	1.52454e+07	23.8619
High	NX_O75436-1	VPS26A	1	Vacuolar protein sorting-associated protein 26A isoform Iso 1	0	174.251	46.1774	13	59	13	1	327	38.1	6.57	186.16	13	971	12	2.64854e+08	1.47141e+07	23.8107
High	NX_Q04206-1	RELA	1	Transcription factor p65 isoform Iso 1	0	174.221	41.3793	18	52	18	1	551	60.2	5.68	122.81	17	481	18	1.38989e+08	6.94946e+06	22.7285
High	NX_P19634-1	SLC9A1	1	Sodium/hydrogen exchanger 1 isoform Iso 1	0	174.125	23.681	12	42	12	1	815	90.7	7.21	137.52	10	682	12	8.23079e+07	3.74127e+06	21.8351
High	NX_Q9NQT8-1	KIF13B	1	Kinesin-like protein KIF13B isoform Iso 1	0	173.938	18.1271	23	61	18	1	1826	202.7	5.88	147.75	22	542	20	6.30303e+07	768662	19.552
High	NX_Q9H7Z7-1	PTGES2	1	Prostaglandin E synthase 2 isoform Iso 1	0	173.922	59.9469	18	59	18	1	377	41.9	9.16	182.81	18	582	17	1.38542e+08	5.7726e+06	22.4608
High	NX_Q9UHD9-1	UBQLN2	1	Ubiquilin-2 isoform Iso 1	0	173.913	28.0449	11	47	5	1	624	65.7	5.22	157.23	10	1083	11	1.78033e+08	1.18689e+07	23.5007
High	NX_P47985-1	UQCRFS1	1	Cytochrome b-c1 complex subunit Rieske, mitochondrial isoform Iso 1	0	173.678	54.3796	15	92	15	1	274	29.6	8.32	247.19	14	589	15	2.39815e+08	1.71297e+07	24.03
High	NX_Q13637-1	RAB32	1	Ras-related protein Rab-32 isoform Iso 1	0	173.674	68.4444	16	64	15	1	225	25	6.54	158.69	14	702	16	1.43067e+08	1.02191e+07	23.2848
High	NX_P38159-1	RBMX	1	RNA-binding motif protein, X chromosome isoform Iso 1	0	173.627	45.0128	20	147	6	1	391	42.3	10.05	333.06	19	1886	20	5.7199e+08	2.19996e+07	24.391
High	NX_P98175-1	RBM10	1	RNA-binding protein 10 isoform Iso 1	0	173.623	30.7527	16	44	16	1	930	103.5	5.97	102.91	14	509	16	5.86511e+07	1.46628e+06	20.4837
High	NX_P39687-1	ANP32A	1	Acidic leucine-rich nuclear phosphoprotein 32 family member A isoform Iso 1	0	173.485	39.759	13	93	6	1	249	28.6	4.09	338.48	13	1703	13	4.6723e+08	5.19144e+07	25.6296
High	NX_P53004-1	BLVRA	1	Biliverdin reductase A isoform Iso 1	0	173.437	52.7027	15	64	15	1	296	33.4	6.44	173.42	15	659	15	2.11012e+08	1.31882e+07	23.6527
High	NX_P49757-1	NUMB	1	Protein numb homolog isoform Iso 1	0	173.138	30.4147	14	47	9	1	651	70.8	8.51	125.4	13	356	14	6.656e+07	3.328e+06	21.6662
High	NX_O75431-1	MTX2	1	Metaxin-2 isoform Iso 1	0	173.132	61.2167	12	48	12	1	263	29.7	6.29	125.17	11	495	12	8.29821e+07	7.54383e+06	22.8469
High	NX_P15374-1	UCHL3	1	Ubiquitin carboxyl-terminal hydrolase isozyme L3 isoform Iso 1	0	173.091	66.5217	14	74	14	1	230	26.2	4.92	216.15	14	723	14	1.89824e+08	1.89824e+07	24.1782
High	NX_O75691-1	UTP20	1	Small subunit processome component 20 homolog isoform Iso 1	0	173.029	13.1418	27	48	27	1	2785	318.2	7.39	100.81	27	399	27	6.11366e+07	443019	18.757
High	NX_Q8TCS8-1	PNPT1	1	Polyribonucleotide nucleotidyltransferase 1, mitochondrial isoform Iso 1	0	172.62	28.8633	18	75	18	1	783	85.9	7.77	187.89	18	581	18	1.39784e+08	3.32819e+06	21.6663
High	NX_P16402-1	HIST1H1D	1	Histone H1.3 isoform Iso 1	0	172.6	26.2443	10	124	2	1	221	22.3	11.02	336.94	8	2461	10	7.86209e+08	6.55174e+07	25.9654
High	NX_O43491-1	EPB41L2	1	Band 4.1-like protein 2 isoform Iso 1	0	172.545	31.4428	23	49	18	1	1005	112.5	5.44	98.55	22	354	19	8.39343e+07	1.52608e+06	20.5414
High	NX_Q9UNE7-1	STUB1	1	E3 ubiquitin-protein ligase CHIP isoform Iso 1	0	172.466	60.066	18	44	18	1	303	34.8	5.87	104.79	18	420	17	7.79337e+07	3.71113e+06	21.8234
High	NX_P62888-1	RPL30	1	60S ribosomal protein L30 isoform Iso 1	0	172.43	76.5217	12	149	11	1	115	12.8	9.63	471.47	11	2856	12	7.39816e+08	1.23303e+08	26.8776
High	NX_Q9NRV9-1	HEBP1	1	Heme-binding protein 1 isoform Iso 1	0	172.317	77.2487	13	74	13	1	189	21.1	5.8	202.05	12	565	12	1.10159e+08	1.00145e+07	23.2556
High	NX_P53814-5	SMTN	1	Smoothelin isoform B2	0	171.957	30.929	19	48	19	1	915	98.9	8.92	108.64	17	599	18	9.84774e+07	2.00974e+06	20.9386
High	NX_Q9P015-1	MRPL15	1	39S ribosomal protein L15, mitochondrial isoform Iso 1	0	171.932	51.0135	15	47	15	1	296	33.4	10.01	121.76	15	417	15	1.25732e+08	7.396e+06	22.8183
High	NX_P51398-1	DAP3	1	28S ribosomal protein S29, mitochondrial isoform Iso 1	0	171.851	43.7186	12	42	12	1	398	45.5	8.88	136.4	12	394	12	1.04756e+08	4.76161e+06	22.183
High	NX_Q13867-1	BLMH	1	Bleomycin hydrolase isoform Iso 1	0	171.763	38.4615	16	74	16	1	455	52.5	6.27	194.5	16	555	15	1.60641e+08	6.17852e+06	22.5588
High	NX_P40261-1	NNMT	1	Nicotinamide N-methyltransferase isoform Iso 1	0	171.761	56.8182	12	151	12	1	264	29.6	5.74	463.36	11	1426	11	4.64271e+08	4.22065e+07	25.331
High	NX_Q9P0J1-2	PDP1	1	[Pyruvate dehydrogenase [acetyl-transferring]]-phosphatase 1, mitochondrial isoform Iso 2	0	171.727	44.8399	17	40	17	1	562	63.7	6.81	111.45	17	421	16	7.05226e+07	2.13705e+06	21.0272
High	NX_P28066-1	PSMA5	1	Proteasome subunit alpha type-5 isoform Iso 1	0	171.628	55.1867	12	134	12	1	241	26.4	4.79	409.59	11	2465	10	6.41557e+08	6.41557e+07	25.9351
High	NX_Q16698-1	DECR1	1	2,4-dienoyl-CoA reductase, mitochondrial isoform Iso 1	0	171.601	51.0448	15	78	15	1	335	36	9.28	245.49	15	1346	15	2.38494e+08	1.08406e+07	23.3699
High	NX_P35573-1	AGL	1	Glycogen debranching enzyme isoform Iso 1	0	171.488	22.3238	25	43	25	1	1532	174.7	6.76	104.59	25	349	22	5.48319e+07	623090	19.2491
High	NX_Q92922-1	SMARCC1	1	SWI/SNF complex subunit SMARCC1 isoform Iso 1	0	171.402	23.9819	19	56	14	1	1105	122.8	5.76	133.81	19	430	17	1.14458e+08	2.48822e+06	21.2467
High	NX_Q9NX58-1	LYAR	1	Cell growth-regulating nucleolar protein isoform Iso 1	0	171.325	34.3008	14	54	14	1	379	43.6	9.54	122.35	12	357	13	1.11011e+08	6.16727e+06	22.5562
High	NX_P60903-1	S100A10	1	Protein S100-A10 isoform Iso 1	0	171.319	64.9485	10	166	10	1	97	11.2	7.37	260.43	9	1601	10	3.24776e+09	8.1194e+08	29.5968
High	NX_Q9H993-1	ARMT1	1	Protein-glutamate O-methyltransferase isoform Iso 1	0	171.227	49.2063	17	64	17	1	441	51.1	5.76	170.01	15	449	17	9.38654e+07	5.21474e+06	22.3142
High	NX_Q03701-1	CEBPZ	1	CCAAT/enhancer-binding protein zeta isoform Iso 1	0	171.212	32.4478	22	51	22	1	1054	120.9	5.94	118.1	21	290	21	7.63771e+07	1.59119e+06	20.6017
High	NX_Q9HB63-1	NTN4	1	Netrin-4 isoform Iso 1	0	171.149	30.414	12	54	12	1	628	70	8.05	158.36	12	497	12	1.26103e+08	4.67047e+06	22.1551
High	NX_Q06323-1	PSME1	1	Proteasome activator complex subunit 1 isoform Iso 1	0	170.776	53.012	13	98	13	1	249	28.7	6.02	275.53	13	1619	13	4.49595e+08	2.9973e+07	24.8372
High	NX_Q99653-1	CHP1	1	Calcineurin B homologous protein 1 isoform Iso 1	0	170.772	74.359	13	72	13	1	195	22.4	5.1	178.63	13	669	13	2.18974e+08	2.18974e+07	24.3843
High	NX_Q5JSH3-1	WDR44	1	WD repeat-containing protein 44 isoform Iso 1	0	170.744	32.3111	25	43	25	1	913	101.3	5.45	97.6	24	540	25	8.24684e+07	1.52719e+06	20.5425
High	NX_P10321-1	HLA-C	1	HLA class I histocompatibility antigen, Cw-7 alpha chain isoform Iso 1	0	170.742	39.8907	11	85	0	1	366	40.6	6.04	284.27	11	1486	11	2.64309e+08	1.65193e+07	23.9777
High	NX_Q8TDD1-2	DDX54	1	ATP-dependent RNA helicase DDX54 isoform Iso 2	0	170.631	33.4467	24	47	23	1	882	98.6	10.02	108.44	24	313	24	7.1449e+07	1.55324e+06	20.5668
High	NX_P57740-1	NUP107	1	Nuclear pore complex protein Nup107 isoform Iso 1	0	170.416	32.7568	21	53	21	1	925	106.3	5.43	109.08	19	368	20	9.78821e+07	1.99759e+06	20.9298
High	NX_Q9NRX4-1	PHPT1	1	14 kDa phosphohistidine phosphatase isoform Iso 1	0	170.404	69.6	8	76	8	1	125	13.8	6.07	163.35	7	949	7	2.97269e+08	3.71587e+07	25.1472
High	NX_O00192-1	ARVCF	1	Armadillo repeat protein deleted in velo-cardio-facial syndrome isoform Long	0	170.053	27.3389	17	41	17	1	962	104.6	6.81	117.51	15	474	16	4.95269e+07	1.1006e+06	20.0699
High	NX_Q13393-2	PLD1	1	Phospholipase D1 isoform PLD1B	0	169.853	26.7375	19	45	1	1	1036	119.6	8.73	122.15	19	351	17	7.61253e+07	1.43633e+06	20.454
High	NX_Q9NZJ4-1	SACS	1	Sacsin isoform Iso 1	0	169.811	10.024	32	45	31	1	4579	520.8	7.05	85.66	31	156	28	5.13403e+07	203731	17.6363
High	NX_Q92530-1	PSMF1	1	Proteasome inhibitor PI31 subunit isoform Iso 1	0	169.775	56.4576	11	67	11	1	271	29.8	5.74	149.06	10	647	9	2.14942e+08	1.95402e+07	24.2199
High	NX_O95757-1	HSPA4L	1	Heat shock 70 kDa protein 4L isoform Iso 1	0	169.509	37.0679	23	64	18	1	839	94.5	5.88	137.32	22	542	23	1.90509e+08	3.66364e+06	21.8048
High	NX_A6NFQ2-1	TCAF2	1	TRPM8 channel-associated factor 2 isoform Iso 1	0	169.428	24.2655	14	41	14	1	919	100.8	7.17	104.7	12	378	14	8.06786e+07	2.60254e+06	21.3115
High	NX_Q9Y2G5-3	POFUT2	1	GDP-fucose protein O-fucosyltransferase 2 isoform C	0	169.417	40.7925	16	68	16	1	429	49.9	6.6	152.43	16	639	16	1.10673e+08	4.81185e+06	22.1982
High	NX_Q08AM6-1	VAC14	1	Protein VAC14 homolog isoform Iso 1	0	169.408	32.2251	19	61	17	1	782	87.9	6.13	149.28	19	518	19	8.74895e+07	2.24332e+06	21.0972
High	NX_Q9GZR7-1	DDX24	1	ATP-dependent RNA helicase DDX24 isoform Iso 1	0	169.304	33.4109	21	44	21	1	859	96.3	9.06	83.7	19	262	18	7.41685e+07	1.72485e+06	20.718
High	NX_P82650-1	MRPS22	1	28S ribosomal protein S22, mitochondrial isoform Iso 1	0	169.221	51.6667	17	59	17	1	360	41.3	7.9	163.82	17	465	17	1.13569e+08	4.73205e+06	22.174
High	NX_E9PAV3-1	NACA	1	Nascent polypeptide-associated complex subunit alpha, muscle-specific form isoform skNAC	0	168.842	5.29355	8	145	6	1	2078	205.3	9.58	376.4	7	2223	8	5.34285e+08	6.14121e+06	22.5501
High	NX_O95831-1	AIFM1	1	Apoptosis-inducing factor 1, mitochondrial isoform Iso 1	0	168.776	33.7684	14	58	14	1	613	66.9	8.95	150.72	13	816	14	1.793e+08	5.97666e+06	22.5109
High	NX_P09417-1	QDPR	1	Dihydropteridine reductase isoform Iso 1	0	168.642	54.5082	11	66	11	1	244	25.8	7.37	218.47	11	974	11	1.64896e+08	1.17783e+07	23.4896
High	NX_Q9BRX8-1	FAM213A	1	Redox-regulatory protein FAM213A isoform Iso 1	0	168.394	45.4148	14	108	14	1	229	25.7	8.84	244.65	14	1082	14	4.29627e+08	3.30482e+07	24.9781
High	NX_Q9UKM7-1	MAN1B1	1	Endoplasmic reticulum mannosyl-oligosaccharide 1,2-alpha-mannosidase isoform Iso 1	0	168.196	37.4821	17	51	17	1	699	79.5	7.72	144.02	15	245	15	6.58763e+07	2.05864e+06	20.9733
High	NX_Q9UKG1-1	APPL1	1	DCC-interacting protein 13-alpha isoform Iso 1	0	168.132	38.0818	18	40	18	1	709	79.6	5.41	87.61	15	473	18	5.01171e+07	1.47403e+06	20.4913
High	NX_Q96FQ6-1	S100A16	1	Protein S100-A16 isoform Iso 1	0	168.08	57.2816	7	85	7	1	103	11.8	6.79	246.68	7	1277	7	2.37738e+08	3.96229e+07	25.2398
High	NX_Q5QNW6-2	HIST2H2BF	1	Histone H2B type 2-F isoform Iso 2	0	168.07	58.209	12	526	11	1	134	14.8	10.35	1354.34	12	12021	11	1.15613e+10	1.44517e+09	30.4286
High	NX_P61619-1	SEC61A1	1	Protein transport protein Sec61 subunit alpha isoform 1 isoform Iso 1	0	168.009	21.8487	12	105	12	1	476	52.2	8.06	294.35	12	1448	12	3.33109e+08	2.08193e+07	24.3114
High	NX_P22681-1	CBL	1	E3 ubiquitin-protein ligase CBL isoform Iso 1	0	167.917	39.404	23	64	23	1	906	99.6	6.54	149.15	21	532	21	1.17717e+08	3.01839e+06	21.5253
High	NX_Q86Y56-1	DNAAF5	1	Dynein assembly factor 5, axonemal isoform Iso 1	0	167.697	38.2456	24	56	24	1	855	93.5	6.42	119.44	23	460	24	8.53166e+07	1.93901e+06	20.8869
High	NX_P57737-1	CORO7	1	Coronin-7 isoform Iso 1	0	167.697	35.027	21	58	1	1	925	100.5	5.8	162.1	20	542	21	9.61644e+07	3.00514e+06	21.519
High	NX_P46109-1	CRKL	1	Crk-like protein isoform Iso 1	0	167.671	48.1848	12	53	12	1	303	33.8	6.74	155.9	12	349	12	1.22539e+08	8.16926e+06	22.9618
High	NX_O75718-1	CRTAP	1	Cartilage-associated protein isoform Iso 1	0	167.639	51.3716	18	89	18	1	401	46.5	5.73	215.88	18	1018	18	2.25672e+08	9.40299e+06	23.1647
High	NX_Q9Y2B0-1	CNPY2	1	Protein canopy homolog 2 isoform Iso 1	0	167.564	59.8901	10	84	10	1	182	20.6	4.92	218.83	10	1199	10	2.32731e+08	2.11574e+07	24.3347
High	NX_P20020-1	ATP2B1	1	Plasma membrane calcium-transporting ATPase 1 isoform D	0	167.5	14.5469	15	38	3	1	1258	138.7	6.04	115.79	15	442	14	5.90333e+07	1.13525e+06	20.1146
High	NX_Q9UGP8-1	SEC63	1	Translocation protein SEC63 homolog isoform Iso 1	0	167.48	35.1316	21	54	21	1	760	87.9	5.31	157.64	21	417	19	1.37114e+08	3.70578e+06	21.8213
High	NX_P18463-1	HLA-B	1	HLA class I histocompatibility antigen, B-37 alpha chain isoform Iso 1	0	167.397	32.0442	9	75	0	1	362	40.4	6.15	252.32	9	1193	9	2.83185e+08	1.66579e+07	23.9897
High	NX_O75312-1	ZPR1	1	Zinc finger protein ZPR1 isoform Iso 1	0	167.316	46.1874	16	39	16	1	459	50.9	4.73	111.72	16	471	16	6.43007e+07	2.67919e+06	21.3534
High	NX_Q9H792-1	PEAK1	1	Pseudopodium-enriched atypical kinase 1 isoform Iso 1	0	167.286	21.8213	20	37	20	1	1746	193	6.89	91.5	17	268	20	3.94458e+07	438287	18.7415
High	NX_P62993-1	GRB2	1	Growth factor receptor-bound protein 2 isoform Iso 1	0	167.126	74.6544	15	72	15	1	217	25.2	6.32	180.54	15	825	15	2.12876e+08	1.52054e+07	23.8581
High	NX_O75934-1	BCAS2	1	Pre-mRNA-splicing factor SPF27 isoform Iso 1	0	166.797	75.5556	13	60	13	1	225	26.1	5.66	165.34	12	621	13	9.64606e+07	7.42005e+06	22.823
High	NX_Q9UKE5-4	TNIK	1	TRAF2 and NCK-interacting protein kinase isoform Iso 4	0	166.608	24.8521	24	66	14	1	1352	153.9	7.17	128.03	21	653	22	1.15433e+08	1.86182e+06	20.8283
High	NX_Q92823-5	NRCAM	1	Neuronal cell adhesion molecule isoform Iso 5	0	166.571	22.8593	17	40	17	1	1308	144.3	5.67	87.5	15	340	17	6.82168e+07	1.21816e+06	20.2163
High	NX_Q03135-1	CAV1	1	Caveolin-1 isoform Iso 1	0	166.509	58.427	11	154	11	1	178	20.5	6.02	463.18	10	1185	11	1.17552e+09	1.17552e+08	26.8087
High	NX_Q9Y3P9-1	RABGAP1	1	Rab GTPase-activating protein 1 isoform Iso 1	0	166.498	25.4443	19	40	17	1	1069	121.7	5.25	87.08	18	324	18	5.85278e+07	1.17056e+06	20.1588
High	NX_O95302-1	FKBP9	1	Peptidyl-prolyl cis-trans isomerase FKBP9 isoform Iso 1	0	166.427	32.1053	20	108	19	1	570	63	5.08	250.82	20	988	19	2.71803e+08	1.13251e+07	23.433
High	NX_P17066-1	HSPA6	1	Heat shock 70 kDa protein 6 isoform Iso 1	0	166.398	21.4619	13	188	1	1	643	71	6.14	552.02	13	4550	13	2.21782e+09	5.99412e+07	25.837
High	NX_P52943-1	CRIP2	1	Cysteine-rich protein 2 isoform Iso 1	0	166.385	78.8462	12	134	12	1	208	22.5	8.72	300.29	11	1538	12	9.69971e+08	1.61662e+08	27.2684
High	NX_O15269-1	SPTLC1	1	Serine palmitoyltransferase 1 isoform Iso 1	0	166.351	38.2664	15	75	15	1	473	52.7	6.01	209.59	15	854	13	2.17292e+08	1.03472e+07	23.3027
High	NX_P41214-1	EIF2D	1	Eukaryotic translation initiation factor 2D isoform Iso 1	0	166.166	42.4658	15	33	15	1	584	64.7	7.65	105.29	15	465	14	3.11969e+07	1.00635e+06	19.9407
High	NX_Q3KQU3-1	MAP7D1	1	MAP7 domain-containing protein 1 isoform Iso 1	0	166.165	29.4887	20	60	19	1	841	92.8	10.11	184.84	20	625	19	1.07359e+08	3.4632e+06	21.7237
High	NX_P51553-1	IDH3G	1	Isocitrate dehydrogenase [NAD] subunit gamma, mitochondrial isoform Iso 1	0	166.094	41.7303	11	36	11	1	393	42.8	8.5	99.04	9	440	11	6.32834e+07	3.95521e+06	21.9153
High	NX_Q15005-1	SPCS2	1	Signal peptidase complex subunit 2 isoform Iso 1	0	165.99	48.2301	17	85	17	1	226	25	8.47	186.94	17	730	17	3.08338e+08	2.80308e+07	24.7405
High	NX_Q5H9R7-5	PPP6R3	1	Serine/threonine-protein phosphatase 6 regulatory subunit 3 isoform Iso 5	0	165.95	30.4892	19	55	19	1	879	98.4	4.64	146.67	19	688	19	9.15601e+07	2.1293e+06	21.022
High	NX_Q8WWY3-1	PRPF31	1	U4/U6 small nuclear ribonucleoprotein Prp31 isoform Iso 1	0	165.921	37.2745	15	54	15	1	499	55.4	5.78	138.23	14	604	15	1.30398e+08	6.20942e+06	22.566
High	NX_Q7Z434-4	MAVS	1	Mitochondrial antiviral-signaling protein isoform Iso 4	0	165.881	71.6792	13	40	1	1	399	40.4	5.5	61.84	7	567	13	9.74489e+07	8.85899e+06	23.0787
High	NX_Q01085-1	TIAL1	1	Nucleolysin TIAR isoform Iso 1	0	165.842	38.6667	13	66	1	1	375	41.6	7.74	187.42	13	645	13	1.70049e+08	1.06281e+07	23.3414
High	NX_P67870-1	CSNK2B	1	Casein kinase II subunit beta isoform Iso 1	0	165.709	53.9535	11	77	11	1	215	24.9	5.55	220.71	10	806	11	2.36714e+08	2.36714e+07	24.4966
High	NX_Q9NZ32-1	ACTR10	1	Actin-related protein 10 isoform Iso 1	0	165.693	52.2782	15	52	15	1	417	46.3	7.37	143.32	14	332	15	6.61347e+07	3.00612e+06	21.5195
High	NX_Q9UKK9-1	NUDT5	1	ADP-sugar pyrophosphatase isoform Iso 1	0	165.657	52.0548	10	75	10	1	219	24.3	4.94	238.94	9	927	10	2.60436e+08	2.60436e+07	24.6344
High	NX_Q16204-1	CCDC6	1	Coiled-coil domain-containing protein 6 isoform Iso 1	0	165.649	45.5696	17	51	17	1	474	53.3	7.34	129.36	16	659	17	8.7725e+07	4.17738e+06	21.9942
High	NX_Q86X55-3	CARM1	1	Histone-arginine methyltransferase CARM1 isoform Iso 3	0	165.612	34.2105	16	57	16	1	608	65.8	6.73	98.27	15	535	15	1.50497e+08	7.52485e+06	22.8432
High	NX_P84095-1	RHOG	1	Rho-related GTP-binding protein RhoG isoform Iso 1	0	165.59	69.6335	12	56	11	1	191	21.3	8.12	195.74	12	1187	11	1.59613e+08	1.45103e+07	23.7906
High	NX_O60645-1	EXOC3	1	Exocyst complex component 3 isoform Iso 1	0	165.515	34.7884	21	50	21	1	756	86.8	6.11	123.31	21	337	20	9.44064e+07	2.6224e+06	21.3225
High	NX_P55809-1	OXCT1	1	Succinyl-CoA:3-ketoacid coenzyme A transferase 1, mitochondrial isoform Iso 1	0	165.471	36.1538	16	53	16	1	520	56.1	7.46	143.9	16	583	16	7.73534e+07	2.97513e+06	21.5045
High	NX_Q9H9A6-1	LRRC40	1	Leucine-rich repeat-containing protein 40 isoform Iso 1	0	165.467	51.6611	23	68	23	1	602	68.2	6.43	159.31	23	541	23	1.44829e+08	3.8113e+06	21.8619
High	NX_Q96TA2-1	YME1L1	1	ATP-dependent zinc metalloprotease YME1L1 isoform Iso 1	0	165.387	34.7995	22	48	22	1	773	86.4	8.76	116.49	22	441	21	8.74352e+07	2.13257e+06	21.0242
High	NX_Q9NRR5-1	UBQLN4	1	Ubiquilin-4 isoform Iso 1	0	165.245	27.787	11	59	7	1	601	63.8	5.22	180.64	10	775	11	1.95654e+08	1.15091e+07	23.4563
High	NX_Q9UHG3-1	PCYOX1	1	Prenylcysteine oxidase 1 isoform Iso 1	0	165.05	41.5842	16	62	16	1	505	56.6	6.18	174.22	16	375	15	1.22228e+08	5.31424e+06	22.3414
High	NX_Q9ULA0-1	DNPEP	1	Aspartyl aminopeptidase isoform Iso 1	0	164.987	47.1579	15	45	15	1	475	52.4	7.42	112.95	14	672	14	1.0545e+08	4.5848e+06	22.1284
High	NX_P29992-1	GNA11	1	Guanine nucleotide-binding protein subunit alpha-11 isoform Iso 1	0	164.952	55.1532	17	72	10	1	359	42.1	5.69	187.45	16	1044	17	1.91731e+08	1.00911e+07	23.2666
High	NX_O60493-1	SNX3	1	Sorting nexin-3 isoform Iso 1	0	164.81	69.1358	14	88	12	1	162	18.8	8.66	176.28	12	1214	14	3.06403e+08	3.40447e+07	25.0209
High	NX_O43704-1	SULT1B1	1	Sulfotransferase family cytosolic 1B member 1 isoform Iso 1	0	164.774	50.6757	13	78	13	1	296	34.9	7.06	159.75	13	562	13	1.92995e+08	1.20622e+07	23.524
High	NX_O15254-1	ACOX3	1	Peroxisomal acyl-coenzyme A oxidase 3 isoform Iso 1	0	164.593	31.7143	16	42	16	1	700	77.6	7.25	107.14	15	280	16	7.47841e+07	1.91754e+06	20.8708
High	NX_Q8TD19-1	NEK9	1	Serine/threonine-protein kinase Nek9 isoform Iso 1	0	164.514	29.7242	19	44	19	1	979	107.1	5.74	118.61	19	670	19	7.59674e+07	1.89918e+06	20.8569
High	NX_P61086-1	UBE2K	1	Ubiquitin-conjugating enzyme E2 K isoform Iso 1	0	164.46	74.5	14	71	14	1	200	22.4	5.44	207.36	14	893	13	2.79274e+08	2.32728e+07	24.4721
High	NX_P61026-1	RAB10	1	Ras-related protein Rab-10 isoform Iso 1	0	164.426	61	14	82	10	1	200	22.5	8.38	304.39	14	1888	14	3.21285e+08	2.47142e+07	24.5588
High	NX_P30050-1	RPL12	1	60S ribosomal protein L12 isoform Iso 1	0	164.29	64.2424	10	247	10	1	165	17.8	9.42	777.78	9	3819	10	1.07652e+09	1.19613e+08	26.8338
High	NX_Q53GS9-1	USP39	1	U4/U6.U5 tri-snRNP-associated protein 2 isoform Iso 1	0	164.248	35.3982	16	63	16	1	565	65.3	8.91	160.32	16	413	15	8.89257e+07	3.17592e+06	21.5987
High	NX_Q15785-1	TOMM34	1	Mitochondrial import receptor subunit TOM34 isoform Iso 1	0	164.219	56.3107	15	69	15	1	309	34.5	8.98	193.04	15	905	15	1.07478e+08	5.97099e+06	22.5095
High	NX_Q15154-1	PCM1	1	Pericentriolar material 1 protein isoform Iso 1	0	164.179	17.836	20	37	19	1	2024	228.4	5.02	91.84	19	230	19	5.3647e+07	646350	19.302
High	NX_Q99685-1	MGLL	1	Monoglyceride lipase isoform Iso 1	0	164.079	53.1353	14	74	2	1	303	33.2	6.99	194.61	13	975	13	1.53541e+08	1.09672e+07	23.3867
High	NX_P26232-1	CTNNA2	1	Catenin alpha-2 isoform Iso 1	0	163.999	20.3568	15	83	3	1	953	105.2	5.71	251.66	15	1327	13	3.57222e+08	7.29024e+06	22.7975
High	NX_Q9BRK5-1	SDF4	1	45 kDa calcium-binding protein isoform Iso 1	0	163.765	54.1436	14	51	14	1	362	41.8	4.86	131.62	13	328	14	1.72384e+08	1.0774e+07	23.3611
High	NX_O95084-2	PRSS23	1	Serine protease 23 isoform Iso 2	0	163.685	38.4615	12	81	1	1	351	39.6	9.63	231.14	11	1035	12	2.25097e+08	1.18472e+07	23.498
High	NX_Q12792-2	TWF1	1	Twinfilin-1 isoform Iso 1	0	163.598	53.1429	17	65	14	1	350	40.3	6.96	174.32	14	959	17	2.24336e+08	9.75373e+06	23.2175
High	NX_Q13155-1	AIMP2	1	Aminoacyl tRNA synthase complex-interacting multifunctional protein 2 isoform Iso 1	0	163.593	56.5625	13	66	13	1	320	35.3	8.22	161.4	11	1039	13	1.39389e+08	8.71179e+06	23.0545
High	NX_O00625-1	PIR	1	Pirin isoform Iso 1	0	163.28	56.5517	11	83	11	1	290	32.1	6.92	235.04	11	969	9	2.80993e+08	1.6529e+07	23.9785
High	NX_Q969Z0-1	TBRG4	1	Protein TBRG4 isoform Iso 1	0	163.209	40.412	17	41	17	1	631	70.7	7.42	98.54	16	184	17	6.36866e+07	1.99021e+06	20.9245
High	NX_Q16822-1	PCK2	1	Phosphoenolpyruvate carboxykinase [GTP], mitochondrial isoform Iso 1	0	163.024	40.7812	19	52	19	1	640	70.7	7.62	141.43	19	554	18	8.49376e+07	2.29561e+06	21.1304
High	NX_P13798-1	APEH	1	Acylamino-acid-releasing enzyme isoform Iso 1	0	162.78	39.2077	19	65	19	1	732	81.2	5.48	141.04	18	542	19	1.37272e+08	4.57573e+06	22.1256
High	NX_P25789-1	PSMA4	1	Proteasome subunit alpha type-4 isoform Iso 1	0	162.774	62.069	14	104	14	1	261	29.5	7.72	308.97	13	2301	14	4.8498e+08	3.73062e+07	25.1529
High	NX_Q9H0Q0-1	FAM49A	1	Protein FAM49A isoform Iso 1	0	162.712	54.1796	13	42	11	1	323	37.3	6.01	127.87	13	430	13	1.43847e+08	7.99148e+06	22.93
High	NX_O60343-1	TBC1D4	1	TBC1 domain family member 4 isoform Iso 1	0	162.529	22.0339	17	36	17	1	1298	146.5	7.01	96.79	15	627	16	7.35301e+07	1.16714e+06	20.1546
High	NX_Q9H910-3	JPT2	1	Jupiter microtubule associated homolog 2 isoform Iso 3	0	162.356	58.2569	10	68	2	1	218	23	9.57	208.3	10	602	9	2.72372e+08	2.09517e+07	24.3206
High	NX_P46934-4	NEDD4	1	E3 ubiquitin-protein ligase NEDD4 isoform Iso 4	0	162.345	28.4444	17	43	17	1	900	104.2	5.97	111.13	15	473	17	5.53889e+07	1.28811e+06	20.2968
High	NX_Q96SB4-2	SRPK1	1	SRSF protein kinase 1 isoform Iso 2	0	162.27	33.4351	17	41	13	1	655	74.3	6.16	123.1	17	556	16	8.23775e+07	3.05102e+06	21.5409
High	NX_Q01085-2	TIAL1	1	Nucleolysin TIAR isoform Iso 2	0	162.188	34.1837	13	65	1	1	392	43.4	7.99	188.6	13	703	13	1.70452e+08	1.00266e+07	23.2573
High	NX_P30493-1	HLA-B	1	HLA class I histocompatibility antigen, B-55 alpha chain isoform Iso 1	0	162.062	33.4254	9	92	1	1	362	40.5	5.99	292.65	9	1542	9	3.3605e+08	2.10031e+07	24.3241
High	NX_Q86VI3-1	IQGAP3	1	Ras GTPase-activating-like protein IQGAP3 isoform Iso 1	0	161.997	16.0025	19	48	17	1	1631	184.6	7.65	118.95	19	582	19	2.22635e+08	2.47372e+06	21.2382
High	NX_O95861-1	BPNT1	1	3'(2'),5'-bisphosphate nucleotidase 1 isoform Iso 1	0	161.915	61.039	15	54	15	1	308	33.4	5.69	139.53	13	769	15	1.41789e+08	7.08944e+06	22.7572
High	NX_Q9BRF8-1	CPPED1	1	Serine/threonine-protein phosphatase CPPED1 isoform Iso 1	0	161.899	46.8153	10	59	10	1	314	35.5	6.2	174.54	9	1341	10	2.83854e+08	1.66973e+07	23.9931
High	NX_P18859-2	ATP5J	1	ATP synthase-coupling factor 6, mitochondrial isoform Iso 2	0	161.89	47.4138	8	60	8	1	116	13.4	9.07	212.59	8	1042	7	2.4611e+08	3.51585e+07	25.0674
High	NX_Q14CX7-1	NAA25	1	N-alpha-acetyltransferase 25, NatB auxiliary subunit isoform Iso 1	0	161.878	26.0288	20	47	20	1	972	112.2	6.64	117.72	20	328	20	9.25235e+07	1.92757e+06	20.8784
High	NX_Q12996-1	CSTF3	1	Cleavage stimulation factor subunit 3 isoform Iso 1	0	161.844	36.9596	18	55	18	1	717	82.9	8.12	165.08	18	749	16	8.83522e+07	2.3879e+06	21.1873
High	NX_P62249-1	RPS16	1	40S ribosomal protein S16 isoform Iso 1	0	161.836	59.589	13	160	13	1	146	16.4	10.21	344.42	12	3280	13	1.2188e+09	1.108e+08	26.7234
High	NX_P36543-1	ATP6V1E1	1	V-type proton ATPase subunit E 1 isoform Iso 1	0	161.794	46.0177	14	69	14	1	226	26.1	8	214.07	14	1342	14	1.91308e+08	1.4716e+07	23.8109
High	NX_Q13393-1	PLD1	1	Phospholipase D1 isoform PLD1A	0	161.638	25.8845	19	43	1	1	1074	124.1	8.78	112.2	19	323	17	7.21531e+07	1.31187e+06	20.3232
High	NX_Q53T59-1	HS1BP3	1	HCLS1-binding protein 3 isoform Iso 1	0	161.448	42.8571	12	42	12	1	392	42.8	5.01	120.84	11	617	12	5.05167e+07	3.60834e+06	21.7829
High	NX_Q9GZS3-1	WDR61	1	WD repeat-containing protein 61 isoform Iso 1	0	161.41	49.8361	12	51	12	1	305	33.6	5.47	143.3	11	380	12	1.22836e+08	8.1891e+06	22.9653
High	NX_Q9NUQ6-1	SPATS2L	1	SPATS2-like protein isoform Iso 1	0	161.396	34.4086	15	41	15	1	558	61.7	9.64	90.26	14	234	15	7.19424e+07	2.2482e+06	21.1003
High	NX_Q92692-2	NECTIN2	1	Nectin-2 isoform Alpha	0	161.39	30.6889	11	72	3	1	479	51.3	5.11	201.85	11	669	11	1.24483e+08	6.22414e+06	22.5694
High	NX_O76024-1	WFS1	1	Wolframin isoform Iso 1	0	161.386	21.236	14	51	14	1	890	100.2	8.05	152.21	14	502	14	7.6198e+07	2.05941e+06	20.9738
High	NX_P20591-1	MX1	1	Interferon-induced GTP-binding protein Mx1 isoform Iso 1	0	161.378	38.8218	19	50	19	1	662	75.5	5.83	132.46	18	647	19	5.75757e+07	1.74472e+06	20.7346
High	NX_Q96D46-1	NMD3	1	60S ribosomal export protein NMD3 isoform Iso 1	0	161.315	53.0815	17	40	17	1	503	57.6	7.14	110.66	16	446	15	5.62169e+07	2.16219e+06	21.0441
High	NX_P55036-1	PSMD4	1	26S proteasome non-ATPase regulatory subunit 4 isoform Rpn10A	0	161.272	44.2971	13	76	13	1	377	40.7	4.79	213.78	12	1028	13	2.32398e+08	1.65999e+07	23.9847
High	NX_P16401-1	HIST1H1B	1	Histone H1.5 isoform Iso 1	0	161.192	26.5487	11	96	11	1	226	22.6	10.92	260.68	8	2102	11	5.47373e+08	5.47373e+07	25.706
High	NX_O15294-1	OGT	1	UDP-N-acetylglucosamine--peptide N-acetylglucosaminyltransferase 110 kDa subunit isoform Iso 3	0	161.17	27.9159	22	44	22	1	1046	116.9	6.7	108.9	21	428	22	6.11973e+07	1.27494e+06	20.282
High	NX_P31483-1	TIA1	1	Nucleolysin TIA-1 isoform p40 isoform Long	0	161.15	42.7461	12	77	8	1	386	42.9	7.74	217.59	11	758	11	1.56558e+08	1.04372e+07	23.3152
High	NX_Q99829-1	CPNE1	1	Copine-1 isoform Iso 1	0	161.15	35.7542	18	81	18	1	537	59	5.83	178.3	15	367	18	2.04488e+08	1.27805e+07	23.6074
High	NX_Q8TDQ7-1	GNPDA2	1	Glucosamine-6-phosphate isomerase 2 isoform Iso 1	0	161.134	60.5072	12	48	7	1	276	31.1	6.95	138.05	11	512	12	1.1221e+08	7.01312e+06	22.7416
High	NX_O15118-1	NPC1	1	Niemann-Pick C1 protein isoform Iso 1	0	161.048	14.7887	14	46	14	1	1278	142.1	5.36	124.9	14	637	14	8.36595e+07	1.94557e+06	20.8918
High	NX_Q9UNW9-1	NOVA2	1	RNA-binding protein Nova-2 isoform Iso 1	0	161.043	42.0732	15	43	15	1	492	49	8.16	119.73	15	826	15	1.01467e+08	5.34038e+06	22.3485
High	NX_P49662-1	CASP4	1	Caspase-4 isoform Iso 1	0	161.019	39.5225	12	31	12	1	377	43.2	6	80.23	12	287	12	4.14391e+07	1.8017e+06	20.7809
High	NX_Q15797-1	SMAD1	1	Mothers against decapentaplegic homolog 1 isoform Iso 1	0	160.984	40.6452	15	41	5	1	465	52.2	7.31	119.23	14	457	15	9.70517e+07	4.41144e+06	22.0728
High	NX_Q8WWP7-1	GIMAP1	1	GTPase IMAP family member 1 isoform Iso 1	0	160.937	56.5359	13	55	13	1	306	34.3	8.87	169.26	13	862	12	9.0754e+07	4.77653e+06	22.1875
High	NX_Q6NUK1-1	SLC25A24	1	Calcium-binding mitochondrial carrier protein SCaMC-1 isoform Iso 1	0	160.827	42.9769	19	90	19	1	477	53.3	6.33	231.14	18	953	18	1.90148e+08	7.31339e+06	22.8021
High	NX_Q9BYD3-1	MRPL4	1	39S ribosomal protein L4, mitochondrial isoform Iso 1	0	160.74	55.9486	11	40	11	1	311	34.9	9.72	130.13	10	542	11	1.01431e+08	7.8024e+06	22.8955
High	NX_Q8N0X7-1	SPG20	1	Spartin isoform Iso 1	0	160.598	31.5315	16	60	16	1	666	72.8	5.91	143.66	16	529	15	1.10689e+08	3.81687e+06	21.864
High	NX_O60739-1	EIF1B	1	Eukaryotic translation initiation factor 1b isoform Iso 1	0	160.565	83.1858	12	42	4	1	113	12.8	7.37	111.49	10	449	11	1.13292e+08	2.26584e+07	24.4335
High	NX_Q9UBR2-1	CTSZ	1	Cathepsin Z isoform Iso 1	0	160.466	39.934	10	97	10	1	303	33.8	7.11	324.34	10	1185	10	4.18075e+08	3.48396e+07	25.0542
High	NX_P30740-1	SERPINB1	1	Leukocyte elastase inhibitor isoform Iso 1	0	160.294	45.1187	14	53	13	1	379	42.7	6.28	158.5	14	963	13	1.2453e+08	6.55422e+06	22.644
High	NX_Q9Y5P6-1	GMPPB	1	Mannose-1-phosphate guanyltransferase beta isoform Iso 1	0	160.252	31.9444	11	51	11	1	360	39.8	6.61	166.77	10	783	11	1.49856e+08	9.99037e+06	23.2521
High	NX_Q9Y6I3-1	EPN1	1	Epsin-1 isoform Iso 2	0	160.232	29.4562	13	49	13	1	662	69	5.05	97.51	11	619	13	9.68287e+07	5.69581e+06	22.4415
High	NX_Q86VS8-1	HOOK3	1	Protein Hook homolog 3 isoform Iso 1	0	160.19	36.7688	20	41	20	1	718	83.1	5.17	109.85	19	703	20	1.06821e+08	3.05203e+06	21.5413
High	NX_Q9Y4W6-1	AFG3L2	1	AFG3-like protein 2 isoform Iso 1	0	160.185	36.261	25	67	24	1	797	88.5	8.66	139.51	24	551	24	1.06752e+08	2.32069e+06	21.1461
High	NX_O15031-1	PLXNB2	1	Plexin-B2 isoform Iso 1	0	160.18	15.2884	19	33	18	1	1838	205	6.24	80	18	297	18	4.76588e+07	554172	19.08
High	NX_P53999-1	SUB1	1	Activated RNA polymerase II transcriptional coactivator p15 isoform Iso 1	0	160.09	42.5197	9	89	9	1	127	14.4	9.6	277.68	9	961	9	3.57764e+08	5.96273e+07	25.8295
High	NX_P49841-2	GSK3B	1	Glycogen synthase kinase-3 beta isoform Iso 2	0	159.987	46.1894	13	49	9	1	433	48	8.78	142.91	13	232	12	7.82213e+07	3.55551e+06	21.7616
High	NX_P48637-1	GSS	1	Glutathione synthetase isoform Iso 1	0	159.816	50.211	19	91	19	1	474	52.4	5.92	205.26	18	904	19	3.1374e+08	1.162e+07	23.4701
High	NX_Q5R3I4-1	TTC38	1	Tetratricopeptide repeat protein 38 isoform Iso 1	0	159.748	46.2687	15	49	15	1	469	52.8	5.99	125.96	15	668	15	6.27885e+07	2.61619e+06	21.319
High	NX_P10301-1	RRAS	1	Ras-related protein R-Ras isoform Iso 1	0	159.585	49.0826	9	71	7	1	218	23.5	6.93	236.75	9	1314	9	2.58768e+08	1.72512e+07	24.0402
High	NX_Q14165-1	MLEC	1	Malectin isoform Iso 1	0	159.585	42.8082	11	60	11	1	292	32.2	5.41	152.75	10	350	10	1.43754e+08	8.98463e+06	23.099
High	NX_P15151-4	PVR	1	Poliovirus receptor isoform Delta	0	159.462	24.7449	10	70	10	1	392	42.8	6.83	213.19	9	1016	9	2.03082e+08	2.03082e+07	24.2756
High	NX_O15270-1	SPTLC2	1	Serine palmitoyltransferase 2 isoform Iso 1	0	159.417	42.5267	17	59	17	1	562	62.9	7.78	137.96	17	468	17	8.54632e+07	2.58979e+06	21.3044
High	NX_Q9H307-1	PNN	1	Pinin isoform Iso 1	0	159.321	31.1018	16	51	16	1	717	81.6	7.14	148.05	16	422	15	1.02386e+08	2.9253e+06	21.4802
High	NX_Q9BVP2-1	GNL3	1	Guanine nucleotide-binding protein-like 3 isoform Iso 1	0	159.312	34.0619	18	75	18	1	549	62	9.16	220	18	977	18	1.37054e+08	5.7106e+06	22.4452
High	NX_P68402-1	PAFAH1B2	1	Platelet-activating factor acetylhydrolase IB subunit beta isoform Iso 1	0	159.304	51.0917	8	59	7	1	229	25.6	5.92	148.14	5	826	8	1.0719e+08	1.33987e+07	23.6756
High	NX_P40429-1	RPL13A	1	60S ribosomal protein L13a isoform Iso 1	0	159.202	55.1724	20	234	20	1	203	23.6	10.93	422.12	17	2791	20	1.1602e+09	1.28911e+08	26.9418
High	NX_Q96EY7-1	PTCD3	1	Pentatricopeptide repeat domain-containing protein 3, mitochondrial isoform Iso 1	0	159.143	36.4296	19	45	19	1	689	78.5	6.42	120.3	19	290	16	7.68763e+07	2.19647e+06	21.0668
High	NX_Q9BW27-1	NUP85	1	Nuclear pore complex protein Nup85 isoform Iso 1	0	159.064	34.6037	16	37	16	1	656	75	5.55	115.33	16	353	15	4.11616e+07	1.37205e+06	20.3879
High	NX_Q9NUQ9-1	FAM49B	1	Protein FAM49B isoform Iso 1	0	158.952	53.3951	12	45	10	1	324	36.7	6.06	156.2	12	978	12	1.63935e+08	8.62817e+06	23.0406
High	NX_P37198-1	NUP62	1	Nuclear pore glycoprotein p62 isoform Iso 1	0	158.833	29.1188	11	46	11	1	522	53.2	5.31	102.21	10	399	11	8.58443e+07	8.58443e+06	23.0333
High	NX_Q99700-1	ATXN2	1	Ataxin-2 isoform Iso 1	0	158.771	18.2026	15	41	15	1	1313	140.2	9.57	113.26	15	389	15	5.52821e+07	1.41749e+06	20.4349
High	NX_P42025-1	ACTR1B	1	Beta-centractin isoform Iso 1	0	158.762	40.9574	13	126	2	1	376	42.3	6.4	384.87	12	1370	12	3.47296e+08	1.82787e+07	24.1237
High	NX_Q13643-1	FHL3	1	Four and a half LIM domains protein 3 isoform Iso 1	0	158.717	66.0714	12	55	12	1	280	31.2	6.2	166.33	11	745	11	1.58546e+08	1.21958e+07	23.5399
High	NX_P45973-1	CBX5	1	Chromobox protein homolog 5 isoform Iso 1	0	158.651	52.356	11	45	10	1	191	22.2	5.86	145.36	11	543	11	9.25079e+07	8.40981e+06	23.0036
High	NX_P26006-1	ITGA3	1	Integrin alpha-3 isoform Iso 2	0	158.623	15.8537	15	46	15	1	1066	118.7	6.96	129.62	15	437	15	1.11287e+08	2.92861e+06	21.4818
High	NX_Q9NUQ8-1	ABCF3	1	ATP-binding cassette sub-family F member 3 isoform Iso 1	0	158.566	33.2863	17	49	17	1	709	79.7	6.34	115.34	16	675	15	9.99339e+07	2.85525e+06	21.4452
High	NX_Q15006-1	EMC2	1	ER membrane protein complex subunit 2 isoform Iso 1	0	158.269	52.5253	12	41	12	1	297	34.8	6.57	137.91	12	844	12	1.3191e+08	9.42212e+06	23.1676
High	NX_Q9Y6B6-1	SAR1B	1	GTP-binding protein SAR1b isoform Iso 1	0	158.23	58.0808	11	54	7	1	198	22.4	6.11	132.58	11	660	11	2.42549e+08	2.42549e+07	24.5318
High	NX_Q9UIQ6-1	LNPEP	1	Leucyl-cystinyl aminopeptidase isoform Iso 1	0	158.195	22.8293	17	51	17	1	1025	117.3	5.73	123.95	16	442	17	7.66796e+07	1.50352e+06	20.5199
High	NX_O43149-1	ZZEF1	1	Zinc finger ZZ-type and EF-hand domain-containing protein 1 isoform Iso 1	0	158.117	12.0567	20	29	20	1	2961	330.9	5.95	69.2	19	162	18	3.58176e+07	273417	18.0607
High	NX_Q5T013-1	HYI	1	Putative hydroxypyruvate isomerase isoform Iso 1	0	157.921	57.0397	11	50	11	1	277	30.4	5.5	177.37	11	825	11	1.02922e+08	6.43264e+06	22.617
High	NX_Q92890-1	UFD1	1	Ubiquitin recognition factor in ER-associated degradation protein 1 isoform Long	0	157.891	45.1895	13	80	13	1	343	38.7	6.34	233.76	12	1000	13	1.98017e+08	1.23761e+07	23.561
High	NX_O15173-2	PGRMC2	1	Membrane-associated progesterone receptor component 2 isoform Iso 2	0	157.817	45.749	14	87	13	1	247	26.2	5.31	186.5	12	899	14	2.40076e+08	2.66752e+07	24.669
High	NX_Q9BU89-1	DOHH	1	Deoxyhypusine hydroxylase isoform Iso 1	0	157.704	59.2715	9	38	9	1	302	32.9	4.83	165.77	9	428	9	6.11129e+07	4.36521e+06	22.0576
High	NX_Q12841-1	FSTL1	1	Follistatin-related protein 1 isoform Iso 1	0	157.464	44.4805	15	57	15	1	308	35	5.52	143.47	15	892	15	1.31846e+08	5.99301e+06	22.5149
High	NX_P04818-1	TYMS	1	Thymidylate synthase isoform Iso 1	0	157.462	50.7987	11	48	11	1	313	35.7	7.01	140.22	10	727	11	1.71573e+08	1.14382e+07	23.4474
High	NX_P54760-1	EPHB4	1	Ephrin type-B receptor 4 isoform Iso 1	0	157.323	30.9017	19	49	17	1	987	108.2	6.9	134.45	18	527	19	1.43516e+08	2.87032e+06	21.4528
High	NX_Q92508-1	PIEZO1	1	Piezo-type mechanosensitive ion channel component 1 isoform Iso 1	0	157.291	11.4637	19	36	19	1	2521	286.6	7.47	90.32	18	243	19	5.85374e+07	603478	19.2029
High	NX_P40189-1	IL6ST	1	Interleukin-6 receptor subunit beta isoform Iso 1	0	157.241	26.0349	16	46	16	1	918	103.5	5.95	97.29	14	274	15	7.29648e+07	1.65829e+06	20.6613
High	NX_Q96A49-1	SYAP1	1	Synapse-associated protein 1 isoform Iso 1	0	157.163	48.2955	16	45	16	1	352	39.9	4.53	106.66	13	473	15	7.02197e+07	5.85164e+06	22.4804
High	NX_P17252-1	PRKCA	1	Protein kinase C alpha type isoform Iso 1	0	157.154	48.0655	20	37	19	1	672	76.7	7.05	79.61	17	337	19	7.13128e+07	2.22853e+06	21.0877
High	NX_Q16836-2	HADH	1	Hydroxyacyl-coenzyme A dehydrogenase, mitochondrial isoform Iso 2	0	157.154	50.7692	15	55	14	1	390	42.1	9.26	124.21	14	579	14	1.24484e+08	6.55177e+06	22.6435
High	NX_Q2TAY7-1	SMU1	1	WD40 repeat-containing protein SMU1 isoform Iso 1	0	157.085	29.8246	13	55	13	1	513	57.5	7.18	141.85	13	480	13	1.15797e+08	4.45374e+06	22.0866
High	NX_P40925-3	MDH1	1	Malate dehydrogenase, cytoplasmic isoform Iso 3	0	157.045	42.0455	13	100	13	1	352	38.6	7.71	276.6	13	1382	13	4.06983e+08	2.54365e+07	24.6004
High	NX_P0CG39-1	POTEJ	1	POTE ankyrin domain family member J isoform Iso 1	0	157.038	10.6936	11	537	3	1	1038	117.3	5.97	914.41	9	5654	10	2.59683e+10	5.09182e+08	28.9236
High	NX_Q9BY77-1	POLDIP3	1	Polymerase delta-interacting protein 3 isoform Iso 1	0	156.989	43.943	12	36	12	1	421	46.1	9.99	99.98	11	455	12	6.15597e+07	2.56499e+06	21.2905
High	NX_Q10713-1	PMPCA	1	Mitochondrial-processing peptidase subunit alpha isoform Iso 1	0	156.705	36.9524	15	42	15	1	525	58.2	6.92	125.8	15	456	15	1.12892e+08	4.03186e+06	21.943
High	NX_P16070-1	CD44	1	CD44 antigen isoform Iso 1	0	156.677	16.442	12	105	12	1	742	81.5	5.33	295.22	12	2102	11	5.18782e+08	1.92141e+07	24.1957
High	NX_Q99729-3	HNRNPAB	1	Heterogeneous nuclear ribonucleoprotein A/B isoform Iso 3	0	156.648	42.4561	15	240	14	1	285	30.6	7.91	682.43	15	2216	15	6.18995e+08	4.7615e+07	25.5049
High	NX_Q5T447-1	HECTD3	1	E3 ubiquitin-protein ligase HECTD3 isoform Iso 1	0	156.602	29.036	17	37	17	1	861	97.1	5.64	81.26	15	274	16	4.62192e+07	1.00477e+06	19.9384
High	NX_O94901-9	SUN1	1	SUN domain-containing protein 1 isoform Iso 9	0	156.597	25.2183	16	37	16	1	916	101.9	7.31	93.08	16	298	15	5.90902e+07	1.28457e+06	20.2929
High	NX_P13693-1	TPT1	1	Translationally-controlled tumor protein isoform Iso 1	0	156.341	72.093	12	127	12	1	172	19.6	4.93	243.26	11	923	12	5.2176e+08	6.522e+07	25.9588
High	NX_Q9Y2H6-1	FNDC3A	1	Fibronectin type-III domain-containing protein 3A isoform Iso 1	0	156.164	20.2838	15	34	15	1	1198	131.8	6.71	96.2	15	264	13	5.25304e+07	1.07205e+06	20.0319
High	NX_P23588-1	EIF4B	1	Eukaryotic translation initiation factor 4B isoform Iso 1	0	156.103	34.5336	17	97	17	1	611	69.1	5.73	256.87	16	635	17	2.64815e+08	1.05926e+07	23.3366
High	NX_Q5JWF2-1	GNAS	1	Guanine nucleotide-binding protein G(s) subunit alpha isoforms XLas isoform XLas-1	0	156.057	18.4185	17	61	16	1	1037	111	5.03	161.41	16	780	17	1.78657e+08	5.76312e+06	22.4584
High	NX_Q92905-1	COPS5	1	COP9 signalosome complex subunit 5 isoform Iso 1	0	155.804	53.8922	16	64	16	1	334	37.6	6.54	172.44	16	742	15	1.6234e+08	9.5494e+06	23.187
High	NX_P51572-2	BCAP31	1	B-cell receptor-associated protein 31 isoform Iso 2	0	155.781	29.7125	13	74	13	1	313	34.7	7.84	200.12	13	832	13	2.80962e+08	1.65272e+07	23.9783
High	NX_Q5T6F2-1	UBAP2	1	Ubiquitin-associated protein 2 isoform Iso 1	0	155.755	23.3244	12	36	12	1	1119	117	7.34	94.86	10	285	12	5.07321e+07	1.95124e+06	20.896
High	NX_Q8IUH4-1	ZDHHC13	1	Palmitoyltransferase ZDHHC13 isoform Iso 1	0	155.74	28.9389	14	39	14	1	622	70.8	8.07	118.19	14	731	14	1.48065e+08	7.0507e+06	22.7493
High	NX_Q9H9B4-1	SFXN1	1	Sideroflexin-1 isoform Iso 1	0	155.534	63.6646	15	104	13	1	322	35.6	9.07	241.86	13	928	15	2.01032e+08	1.25645e+07	23.5829
High	NX_Q9HB07-1	C12orf10	1	UPF0160 protein MYG1, mitochondrial isoform Iso 1	0	155.195	37.5	11	57	11	1	376	42.4	6.67	166.22	11	796	11	1.54835e+08	7.37309e+06	22.8138
High	NX_Q3V6T2-1	CCDC88A	1	Girdin isoform Iso 1	0	155.103	14.2704	18	37	18	1	1871	215.9	6.21	77.93	18	266	17	3.36147e+07	365377	18.479
High	NX_Q05048-1	CSTF1	1	Cleavage stimulation factor subunit 1 isoform Iso 1	0	154.971	49.884	15	41	15	1	431	48.3	6.58	118.41	15	638	14	6.55379e+07	3.85517e+06	21.8784
High	NX_P46531-1	NOTCH1	1	Neurogenic locus notch homolog protein 1 isoform Iso 1	0	154.859	13.7769	22	45	21	1	2555	272.3	5.12	102.57	21	263	20	8.3461e+07	1.12785e+06	20.1051
High	NX_Q92692-1	NECTIN2	1	Nectin-2 isoform Delta	0	154.818	28.4387	12	79	4	1	538	57.7	4.82	225	12	771	12	1.3353e+08	6.35856e+06	22.6003
High	NX_Q9BVJ6-1	UTP14A	1	U3 small nucleolar RNA-associated protein 14 homolog A isoform Iso 1	0	154.803	33.7224	19	39	19	1	771	87.9	7.87	94.45	19	419	19	6.38494e+07	1.63716e+06	20.6428
High	NX_Q07021-1	C1QBP	1	Complement component 1 Q subcomponent-binding protein, mitochondrial isoform Iso 1	0	154.724	42.9078	9	109	9	1	282	31.3	4.84	366.25	9	1097	9	3.54721e+08	2.53372e+07	24.5948
High	NX_Q86TX2-1	ACOT1	1	Acyl-coenzyme A thioesterase 1 isoform Iso 1	0	154.521	55.3444	17	38	17	1	421	46.2	7.34	90	16	144	17	5.97334e+07	2.38934e+06	21.1882
High	NX_Q9NVS9-1	PNPO	1	Pyridoxine-5'-phosphate oxidase isoform Iso 1	0	154.476	49.0421	10	37	10	1	261	30	7.06	91.53	10	253	9	8.70476e+07	6.69597e+06	22.6749
High	NX_Q9H299-1	SH3BGRL3	1	SH3 domain-binding glutamic acid-rich-like protein 3 isoform Iso 1	0	154.447	67.7419	6	117	6	1	93	10.4	4.93	317.02	5	1049	6	6.348e+08	1.587e+08	27.2417
High	NX_Q9H074-3	PAIP1	1	Polyadenylate-binding protein-interacting protein 1 isoform Iso 3	0	154.387	39.782	12	54	1	1	367	42	4.51	137.64	9	947	12	1.50574e+08	1.25478e+07	23.5809
High	NX_Q14162-1	SCARF1	1	Scavenger receptor class F member 1 isoform Iso 1	0	154.343	30.1205	14	45	14	1	830	87.3	6.37	128.92	12	748	14	6.39798e+07	1.93878e+06	20.8867
High	NX_Q96I25-1	RBM17	1	Splicing factor 45 isoform Iso 1	0	154.321	59.601	17	34	16	1	401	44.9	5.97	85.51	14	383	17	5.6784e+07	2.46887e+06	21.2354
High	NX_Q14019-1	COTL1	1	Coactosin-like protein isoform Iso 1	0	154.048	72.5352	14	98	14	1	142	15.9	5.67	250.01	14	1174	14	3.54046e+08	3.93385e+07	25.2294
High	NX_Q8IWR0-1	ZC3H7A	1	Zinc finger CCCH domain-containing protein 7A isoform Iso 1	0	154.03	20.4943	15	40	13	1	971	110.5	7.3	102.75	15	353	14	4.08775e+07	834234	19.6701
High	NX_Q6P1M0-1	SLC27A4	1	Long-chain fatty acid transport protein 4 isoform Iso 1	0	153.94	33.2815	18	34	17	1	643	72	8.47	93.4	18	345	18	5.00453e+07	1.42987e+06	20.4474
High	NX_P29353-6	SHC1	1	SHC-transforming protein 1 isoform Iso 6	0	153.911	40.0685	13	50	13	1	584	62.9	6.44	102.58	11	460	13	1.00108e+08	3.70772e+06	21.8221
High	NX_P10515-1	DLAT	1	Dihydrolipoyllysine-residue acetyltransferase component of pyruvate dehydrogenase complex, mitochondrial isoform Iso 1	0	153.871	34.0031	16	59	16	1	647	69	7.84	105.53	15	545	16	1.06577e+08	3.33053e+06	21.6673
High	NX_P78318-1	IGBP1	1	Immunoglobulin-binding protein 1 isoform Iso 1	0	153.863	62.8319	15	40	15	1	339	39.2	5.38	93.87	14	369	15	5.3072e+07	2.79327e+06	21.4135
High	NX_P61289-2	PSME3	1	Proteasome activator complex subunit 3 isoform Iso 2	0	153.694	50.9363	15	95	15	1	267	30.9	6.11	243	15	1591	14	2.83243e+08	1.88828e+07	24.1706
High	NX_Q9UFN0-1	NIPSNAP3A	1	Protein NipSnap homolog 3A isoform Iso 1	0	153.691	65.1822	14	46	14	1	247	28.4	9.16	129.51	12	248	13	1.24679e+08	8.90568e+06	23.0863
High	NX_P31949-1	S100A11	1	Protein S100-A11 isoform Iso 1	0	153.667	86.6667	10	402	10	1	105	11.7	7.12	1111.39	7	6165	10	1.61628e+09	3.23255e+08	28.2681
High	NX_P49354-1	FNTA	1	Protein farnesyltransferase/geranylgeranyltransferase type-1 subunit alpha isoform Iso 1	0	153.544	45.9103	12	56	12	1	379	44.4	5.08	152.42	11	348	12	9.87543e+07	6.17215e+06	22.5573
High	NX_Q9Y2T2-1	AP3M1	1	AP-3 complex subunit mu-1 isoform Iso 1	0	153.477	49.7608	16	61	13	1	418	46.9	6.93	174.37	16	697	15	1.38245e+08	6.28386e+06	22.5832
High	NX_Q9Y2Q3-1	GSTK1	1	Glutathione S-transferase kappa 1 isoform Iso 1	0	153.455	59.7345	11	76	11	1	226	25.5	8.41	202.04	10	609	11	2.73663e+08	1.95474e+07	24.2205
High	NX_Q86Y82-1	STX12	1	Syntaxin-12 isoform Iso 1	0	153.38	44.2029	11	93	11	1	276	31.6	5.59	264.21	10	1703	11	2.71211e+08	2.08624e+07	24.3144
High	NX_Q9BZV1-1	UBXN6	1	UBX domain-containing protein 6 isoform Iso 1	0	153.323	58.9569	15	43	15	1	441	49.7	6.89	142.38	15	307	14	6.03147e+07	3.35081e+06	21.6761
High	NX_Q9NU22-1	MDN1	1	Midasin isoform Iso 1	0	153.293	7.73767	25	34	25	1	5596	632.4	5.68	74	24	223	21	2.85509e+07	102333	16.6429
High	NX_Q9UI12-1	ATP6V1H	1	V-type proton ATPase subunit H isoform Iso 1	0	153.195	40.5797	16	52	16	1	483	55.8	6.48	125.02	16	442	16	7.57306e+07	3.02922e+06	21.5305
High	NX_Q9NX63-1	CHCHD3	1	MICOS complex subunit MIC19 isoform Iso 1	0	153.134	43.6123	13	57	13	1	227	26.1	8.28	138.76	11	532	13	1.03895e+08	7.99193e+06	22.9301
High	NX_Q5JSZ5-1	PRRC2B	1	Protein PRRC2B isoform Iso 5	0	153.134	15.9713	20	31	18	1	2229	242.8	8.34	82.25	20	219	18	2.93484e+07	284936	18.1203
High	NX_Q9Y315-1	DERA	1	Deoxyribose-phosphate aldolase isoform Iso 1	0	153.104	63.522	15	58	15	1	318	35.2	8.94	168.07	15	630	14	1.18427e+08	5.92137e+06	22.4975
High	NX_P13645-1	KRT10	1	Keratin, type I cytoskeletal 10 isoform Iso 1	0	153.066	36.3014	21	67	19	1	584	58.8	5.21	160.63	21	966	20	1.42833e+08	5.49358e+06	22.3893
High	NX_O95155-4	UBE4B	1	Ubiquitin conjugation factor E4 B isoform Iso 4	0	153.013	23.3555	19	33	19	1	1353	151.5	5.62	65.96	18	170	17	3.43203e+07	544766	19.0553
High	NX_Q6P1N0-1	CC2D1A	1	Coiled-coil and C2 domain-containing protein 1A isoform Iso 1	0	152.822	23.9748	16	41	15	1	951	104	8.09	99.69	16	287	15	3.5277e+07	783932	19.5804
High	NX_Q969G3-1	SMARCE1	1	SWI/SNF-related matrix-associated actin-dependent regulator of chromatin subfamily E member 1 isoform Iso 1	0	152.795	43.309	13	35	13	1	411	46.6	4.88	98.37	12	519	13	5.78831e+07	3.04648e+06	21.5387
High	NX_Q9NTZ6-1	RBM12	1	RNA-binding protein 12 isoform Iso 1	0	152.565	23.4979	18	66	18	1	932	97.3	8.63	167.6	18	576	18	1.79393e+08	6.64417e+06	22.6637
High	NX_P05386-1	RPLP1	1	60S acidic ribosomal protein P1 isoform Iso 1	0	152.515	95.614	7	125	6	1	114	11.5	4.32	150.31	2	1504	7	9.92923e+08	3.30974e+08	28.3021
High	NX_Q96DV4-1	MRPL38	1	39S ribosomal protein L38, mitochondrial isoform Iso 1	0	152.466	39.2105	13	49	13	1	380	44.6	7.53	140.96	13	470	13	9.41317e+07	4.70659e+06	22.1662
High	NX_Q9BZF1-1	OSBPL8	1	Oxysterol-binding protein-related protein 8 isoform Iso 1	0	152.414	22.1597	13	46	12	1	889	101.1	6.96	144.87	13	482	13	7.10895e+07	1.36711e+06	20.3827
High	NX_O43809-1	NUDT21	1	Cleavage and polyadenylation specificity factor subunit 5 isoform Iso 1	0	152.397	58.1498	13	87	13	1	227	26.2	8.82	225.84	13	877	13	2.82695e+08	2.17458e+07	24.3742
High	NX_Q58FF6-1	HSP90AB4P	5	Putative heat shock protein HSP 90-beta 4 isoform Iso 1	0	152.138	17.8218	12	753	4	1	505	58.2	4.73	1723.56	11	2863	11	1.4063e+09	5.62519e+07	25.7454
High	NX_Q2M1Z3-1	ARHGAP31	1	Rho GTPase-activating protein 31 isoform Iso 1	0	152.054	19.2521	17	29	17	1	1444	156.9	5.76	77.91	16	216	17	2.48491e+07	365428	18.4792
High	NX_Q96T51-1	RUFY1	1	RUN and FYVE domain-containing protein 1 isoform Iso 1	0	151.825	36.2994	17	42	17	1	708	79.8	5.74	115.28	17	394	17	5.90288e+07	1.43973e+06	20.4574
High	NX_Q96ME1-4	FBXL18	1	F-box/LRR-repeat protein 18 isoform Iso 4	0	151.769	44.2897	17	39	17	1	718	78.9	8.27	111.06	17	291	17	3.63417e+07	956360	19.8672
High	NX_Q9BZL4-1	PPP1R12C	1	Protein phosphatase 1 regulatory subunit 12C isoform Iso 1	0	151.746	32.2251	16	41	16	1	782	84.8	5.57	133.76	16	514	15	5.10502e+07	1.37973e+06	20.396
High	NX_Q96AP7-1	ESAM	1	Endothelial cell-selective adhesion molecule isoform Iso 1	0	151.721	37.9487	8	61	8	1	390	41.2	9.32	184.96	8	501	8	1.20202e+08	6.67791e+06	22.671
High	NX_Q13526-1	PIN1	1	Peptidyl-prolyl cis-trans isomerase NIMA-interacting 1 isoform Iso 1	0	151.685	61.9632	7	48	7	1	163	18.2	8.82	147.75	6	717	7	1.39754e+08	1.55283e+07	23.8884
High	NX_P05997-1	COL5A2	1	Collagen alpha-2(V) chain isoform Iso 1	0	151.629	11.1408	11	40	11	1	1499	144.8	6.46	116.08	11	511	11	9.21951e+07	1.44055e+06	20.4582
High	NX_Q32P44-1	EML3	1	Echinoderm microtubule-associated protein-like 3 isoform Iso 1	0	151.605	26.0045	16	28	16	1	896	95.1	7.12	94.61	16	423	16	6.53228e+07	1.51914e+06	20.5348
High	NX_Q7Z739-1	YTHDF3	1	YTH domain-containing family protein 3 isoform Iso 1	0	151.597	32.6496	15	44	9	1	585	63.8	9.04	103.19	11	528	15	7.90296e+07	4.15945e+06	21.988
High	NX_P83916-1	CBX1	1	Chromobox protein homolog 1 isoform Iso 1	0	151.489	52.973	9	69	8	1	185	21.4	4.93	172.61	8	920	9	1.2688e+08	1.2688e+07	23.597
High	NX_P62829-1	RPL23	1	60S ribosomal protein L23 isoform Iso 1	0	151.448	60.7143	10	153	10	1	140	14.9	10.51	442.35	10	1450	9	1.40306e+09	1.55895e+08	27.216
High	NX_P63279-1	UBE2I	1	SUMO-conjugating enzyme UBC9 isoform Iso 1	0	151.296	58.8608	11	56	11	1	158	18	8.66	146.66	7	547	11	2.22657e+08	3.18081e+07	24.9229
High	NX_Q96CV9-1	OPTN	1	Optineurin isoform Iso 1	0	151.294	41.7678	19	52	19	1	577	65.9	5.24	120.29	17	789	19	7.34599e+07	2.29562e+06	21.1305
High	NX_P28290-1	SSFA2	1	Sperm-specific antigen 2 isoform Iso 1	0	151.082	22.8753	20	48	20	1	1259	138.3	5.19	108.8	19	339	20	6.77423e+07	1.05847e+06	20.0136
High	NX_Q9GZV5-1	WWTR1	1	WW domain-containing transcription regulator protein 1 isoform Iso 1	0	150.956	30	10	41	10	1	400	44.1	5.82	112.84	10	299	10	9.67555e+07	7.44273e+06	22.8274
High	NX_Q8NBX0-1	SCCPDH	1	Saccharopine dehydrogenase-like oxidoreductase isoform Iso 1	0	150.945	41.958	14	51	14	1	429	47.1	9.14	142.16	14	538	14	1.30956e+08	6.5478e+06	22.6426
High	NX_P04080-1	CSTB	1	Cystatin-B isoform Iso 1	0	150.904	70.4082	4	139	4	1	98	11.1	7.56	475.49	4	1871	4	6.90474e+08	1.38095e+08	27.0411
High	NX_Q9BPW8-1	NIPSNAP1	1	Protein NipSnap homolog 1 isoform Iso 1	0	150.893	44.0141	11	40	11	1	284	33.3	9.31	96.15	10	495	11	1.43102e+08	9.54016e+06	23.1856
High	NX_Q15185-1	PTGES3	1	Prostaglandin E synthase 3 isoform Iso 1	0	150.715	77.5	14	92	14	1	160	18.7	4.54	278.25	13	1429	13	6.2422e+08	6.93578e+07	26.0476
High	NX_O60518-1	RANBP6	1	Ran-binding protein 6 isoform Iso 1	0	150.703	22.9864	22	58	18	1	1105	124.6	5.01	147.45	20	486	21	8.00828e+07	1.45605e+06	20.4736
High	NX_P37173-2	TGFBR2	1	TGF-beta receptor type-2 isoform Iso 2	0	150.616	29.7297	16	52	16	1	592	67.4	5.88	118.34	16	496	16	1.07295e+08	3.25135e+06	21.6326
High	NX_P30046-1	DDT	1	D-dopachrome decarboxylase isoform Iso 1	0	150.57	88.9831	9	55	9	1	118	12.7	7.3	118.27	6	855	9	2.28644e+08	3.26635e+07	24.9612
High	NX_O95292-1	VAPB	1	Vesicle-associated membrane protein-associated protein B/C isoform Iso 1	0	150.473	51.4403	11	53	10	1	243	27.2	7.3	147.59	11	508	11	1.53276e+08	1.17905e+07	23.4911
High	NX_Q96EM0-1	L3HYPDH	1	Trans-3-hydroxy-L-proline dehydratase isoform Iso 1	0	150.206	46.3277	11	45	11	1	354	38.1	6.68	132.58	10	422	11	7.99271e+07	4.70159e+06	22.1647
High	NX_Q9UHD2-1	TBK1	1	Serine/threonine-protein kinase TBK1 isoform Iso 1	0	150.095	33.7449	19	42	19	1	729	83.6	6.79	98.63	18	526	18	6.49524e+07	1.54649e+06	20.5606
High	NX_Q9P2B4-1	CTTNBP2NL	1	CTTNBP2 N-terminal-like protein isoform Iso 1	0	150.044	31.9249	15	50	15	1	639	70.1	8.06	141.51	15	542	15	4.9445e+07	1.37347e+06	20.3894
High	NX_P30483-1	HLA-B	1	HLA class I histocompatibility antigen, B-45 alpha chain isoform Iso 1	0	149.644	26.5193	8	66	1	1	362	40.4	6.47	217.32	8	930	7	2.36249e+08	1.3897e+07	23.7283
High	NX_Q14739-1	LBR	1	Lamin-B receptor isoform Iso 1	0	149.64	24.7154	12	54	12	1	615	70.7	9.36	147.93	12	536	12	1.10821e+08	5.03733e+06	22.2642
High	NX_P19474-1	TRIM21	1	E3 ubiquitin-protein ligase TRIM21 isoform Iso 1	0	149.603	41.8947	20	56	20	1	475	54.1	6.38	117.32	20	336	20	1.1209e+08	4.31114e+06	22.0396
High	NX_P55210-1	CASP7	1	Caspase-7 isoform Alpha	0	149.514	55.4455	12	48	12	1	303	34.3	6.07	147.11	11	619	11	9.89887e+07	5.49937e+06	22.3908
High	NX_Q9UNX4-1	WDR3	1	WD repeat-containing protein 3 isoform Iso 1	0	149.413	27.1474	18	48	18	1	943	106	6.64	113.41	18	282	18	5.18755e+07	1.08074e+06	20.0436
High	NX_P07741-1	APRT	1	Adenine phosphoribosyltransferase isoform Iso 1	0	149.288	81.1111	12	91	12	1	180	19.6	6.02	250.46	11	1447	12	3.29197e+08	2.74331e+07	24.7094
High	NX_O76071-1	CIAO1	1	Probable cytosolic iron-sulfur protein assembly protein CIAO1 isoform Iso 1	0	149.263	46.9027	11	45	11	1	339	37.8	4.97	130.77	11	450	10	1.09711e+08	6.45362e+06	22.6217
High	NX_Q9GZT3-1	SLIRP	1	SRA stem-loop-interacting RNA-binding protein, mitochondrial isoform Iso 1	0	149.037	78.8991	10	46	10	1	109	12.3	10.24	125.59	10	430	10	1.46615e+08	1.83268e+07	24.1275
High	NX_Q99598-1	TSNAX	1	Translin-associated protein X isoform Iso 1	0	148.9	60	13	45	13	1	290	33.1	6.55	109.71	13	382	13	9.09086e+07	5.05048e+06	22.268
High	NX_P63313-1	TMSB10	1	Thymosin beta-10 isoform Iso 1	0	148.799	81.8182	6	187	6	1	44	5	5.36	189.46	4	3094	6	6.51412e+09	3.25706e+09	31.6009
High	NX_P09601-1	HMOX1	1	Heme oxygenase 1 isoform Iso 1	0	148.721	54.5139	13	68	13	1	288	32.8	8.25	218.07	13	383	12	1.20213e+08	8.01418e+06	22.9341
High	NX_P30466-1	HLA-B	1	HLA class I histocompatibility antigen, B-18 alpha chain isoform Iso 1	0	148.666	36.7403	8	72	2	1	362	40.3	6.76	235.42	7	1186	8	2.65538e+08	1.56199e+07	23.8969
High	NX_Q12873-3	CHD3	1	Chromodomain-helicase-DNA-binding protein 3 isoform Iso 3	0	148.627	11.6561	19	49	7	1	2059	232.9	6.23	108.36	18	305	18	7.71712e+07	857458	19.7097
High	NX_Q92556-1	ELMO1	1	Engulfment and cell motility protein 1 isoform Iso 1	0	148.582	33.9752	21	51	17	1	727	83.8	6.28	114.07	20	424	20	9.27965e+07	2.3794e+06	21.1822
High	NX_Q15643-1	TRIP11	1	Thyroid receptor-interacting protein 11 isoform Iso 1	0	148.543	17.2815	24	38	23	1	1979	227.4	5.26	74.26	23	167	21	4.51459e+07	403089	18.6207
High	NX_Q14344-1	GNA13	1	Guanine nucleotide-binding protein subunit alpha-13 isoform Iso 1	0	148.524	52.7851	18	57	16	1	377	44	8	138.42	17	674	18	1.90211e+08	7.92546e+06	22.9181
High	NX_P99999-1	CYCS	1	Cytochrome c isoform Iso 1	0	148.357	60	11	78	11	1	105	11.7	9.57	189.24	11	972	11	1.4792e+08	2.46534e+07	24.5553
High	NX_P62841-1	RPS15	1	40S ribosomal protein S15 isoform Iso 1	0	148.319	55.8621	5	78	5	1	145	17	10.39	274.61	5	657	5	2.16151e+08	3.60252e+07	25.1025
High	NX_Q9UIG0-1	BAZ1B	1	Tyrosine-protein kinase BAZ1B isoform Iso 1	0	148.238	19.0155	20	46	19	1	1483	170.8	8.48	87.45	19	384	17	8.39954e+07	1.04994e+06	20.0019
High	NX_Q13610-1	PWP1	1	Periodic tryptophan protein 1 homolog isoform Iso 1	0	148.201	43.9122	16	47	16	1	501	55.8	4.77	129.96	16	416	14	1.20795e+08	6.03975e+06	22.5261
High	NX_P55039-1	DRG2	1	Developmentally-regulated GTP-binding protein 2 isoform Iso 1	0	148.193	56.8681	18	56	17	1	364	40.7	8.88	134.11	16	570	18	8.7782e+07	3.99009e+06	21.928
High	NX_Q9Y3B8-1	REXO2	1	Oligoribonuclease, mitochondrial isoform Iso 1	0	147.906	48.1013	12	60	1	1	237	26.8	6.87	152.27	12	371	12	1.77094e+08	1.36226e+07	23.6995
High	NX_P30501-1	HLA-C	1	HLA class I histocompatibility antigen, Cw-2 alpha chain isoform Iso 1	0	147.881	35.7923	9	71	1	1	366	41.1	6.11	249.71	9	1296	9	2.18737e+08	1.28669e+07	23.6172
High	NX_Q9HC38-1	GLOD4	1	Glyoxalase domain-containing protein 4 isoform Iso 1	0	147.868	59.7444	17	73	17	1	313	34.8	5.6	197.38	17	1104	16	2.73486e+08	1.36743e+07	23.705
High	NX_P62244-1	RPS15A	1	40S ribosomal protein S15a isoform Iso 1	0	147.822	73.0769	13	148	13	1	130	14.8	10.13	335.83	11	1754	13	1.21407e+09	1.34896e+08	27.0073
High	NX_O75844-1	ZMPSTE24	1	CAAX prenyl protease 1 homolog isoform Iso 1	0	147.789	26.3158	11	46	11	1	475	54.8	7.49	108.71	11	352	11	1.05367e+08	5.54563e+06	22.4029
High	NX_Q01433-1	AMPD2	1	AMP deaminase 2 isoform Ex1B-2-3	0	147.75	20.1365	16	40	16	1	879	100.6	6.93	100.48	16	440	16	6.55679e+07	1.72547e+06	20.7186
High	NX_Q15061-1	WDR43	1	WD repeat-containing protein 43 isoform Iso 1	0	147.723	31.3146	13	44	13	1	677	74.8	5.57	97.48	12	367	12	5.43529e+07	1.59861e+06	20.6084
High	NX_Q07000-1	HLA-C	1	HLA class I histocompatibility antigen, Cw-15 alpha chain isoform Iso 1	0	147.701	36.0656	10	85	1	1	366	40.8	6.33	294.75	10	1613	10	2.85032e+08	1.67666e+07	23.9991
High	NX_Q6PJG6-1	BRAT1	1	BRCA1-associated ATM activator 1 isoform Iso 1	0	147.638	31.9123	17	31	16	1	821	88.1	5.27	78.77	15	378	16	3.96904e+07	923033	19.816
High	NX_Q53H12-1	AGK	1	Acylglycerol kinase, mitochondrial isoform Iso 1	0	147.571	49.763	14	36	14	1	422	47.1	8.09	100.76	14	247	13	7.53297e+07	3.58713e+06	21.7744
High	NX_Q13428-3	TCOF1	1	Treacle protein isoform Iso 3	0	147.289	15.5809	18	43	18	1	1489	152.1	9.04	118.21	18	394	18	6.94422e+07	1.03645e+06	19.9832
[truncated: 4,987 more rows]
