# Supplementary material for: Integrated Transcriptomic and Proteomic Analysis of Primary Human Umbilical Vein Endothelial Cells
Source: Proteomics. 2019 Jun 26;19(15):1800315. doi: 10.1002/pmic.201800315 (PMC6812510; doi:10.1002/pmic.201800315)
Supplement: Supplementary file 5 — Supporting Information [file PMIC-19-1800315-s005.xlsx]

## Sheet: Sheet1
Supplementary Information S3: Madugundu et al. (2018). Integrated transcriptomic and proteomic analysis of primary human umbilical vein endothelial cells
Complete list of various PTM sites identified in proteins from HUVEC proteomics analysis
Accession	Gene symbol	Protein name	Protein evidence	# Total Sites	# Ubiquitin Sites	# Methyl Sites	# Dimethyl Sites	# Trimethyl Sites	# Acetyl Sites	# Phospho Sites	# Acetyl [N-Term] Sites	Trimethyl Sites	Dimethyl Sites	Acetyl [N-Term] Sites	Acetyl Sites	Phospho Sites	Methyl Sites	Ubiquitin Sites
NX_P60709-1	ACTB	Actin, cytoplasmic 1 isoform Iso 1	1	24	6	1	4	4	5	4	0	[50, 215, 284, 291]	[256, 284, 291, 312]		[18, 50, 215, 284, 291]	[14, 294, 297, 300]	[284]	[50, 61, 113, 284, 291, 326]
NX_P63261-1	ACTG1	Actin, cytoplasmic 2 isoform Iso 1	1	23	6	1	4	4	5	3	0	[50, 215, 284, 291]	[256, 284, 291, 312]		[18, 50, 215, 284, 291]	[294, 297, 300]	[284]	[50, 61, 113, 284, 291, 326]
NX_P46821-1	MAP1B	Microtubule-associated protein 1B isoform Iso 1	1	22	0	0	0	0	0	22	0					[25, 614, 937, 1154, 1298, 1339, 1378, 1396, 1400, 1501, 1666, 1779, 1792, 1793, 1797, 1819, 1915, 1949, 1965, 2034, 2098, 2209]
NX_Q09666-1	AHNAK	Neuroblast differentiation-associated protein AHNAK isoform Iso 1	1	21	0	0	0	0	0	21	0					[93, 135, 177, 212, 216, 490, 570, 2397, 3426, 3716, 4430, 4766, 4986, 5099, 5110, 5448, 5731, 5752, 5782, 5824, 5841]
NX_P08670-1	VIM	Vimentin isoform Iso 1	1	18	5	2	1	0	0	10	0		[196]			[29, 39, 51, 56, 83, 325, 412, 419, 430, 459]	[64, 196]	[143, 223, 235, 373, 390]
NX_P48681-1	NES	Nestin isoform Iso 1	1	15	1	0	0	0	0	14	0					[338, 352, 358, 398, 471, 680, 768, 839, 905, 934, 1409, 1418, 1496, 1498]		[1142]
NX_Q9UQ35-1	SRRM2	Serine/arginine repetitive matrix protein 2 isoform Iso 1	1	15	0	0	0	0	0	15	0					[295, 297, 311, 323, 377, 398, 876, 1003, 1014, 1043, 1124, 1320, 2132, 2449, 2581]
NX_P68133-1	ACTA1	Actin, alpha skeletal muscle isoform Iso 1	1	13	4	1	1	2	2	3	0	[52, 293]	[217]		[52, 86]	[68, 296, 302]	[217]	[52, 63, 86, 328]
NX_Q02952-1	AKAP12	A-kinase anchor protein 12 isoform Iso 1	1	13	0	0	0	0	0	13	0					[21, 219, 283, 371, 381, 483, 505, 612, 627, 629, 806, 1116, 1390]
NX_Q13885-1	TUBB2A	Tubulin beta-2A chain isoform Iso 1	1	10	1	0	2	2	3	2	0	[216, 336]	[2, 241]		[122, 216, 336]	[219, 221]		[103]
NX_P09651-1	HNRNPA1	Heterogeneous nuclear ribonucleoprotein A1 isoform A1-B	1	10	2	3	4	0	0	1	0		[47, 194, 206, 225]			[6]	[206, 225, 336]	[52, 350]
NX_O60716-3	CTNND1	Catenin delta-1 isoform 1AC	1	9	0	0	0	0	0	9	0					[177, 230, 252, 268, 288, 320, 349, 352, 869]
NX_P68371-1	TUBB4B	Tubulin beta-4B chain isoform Iso 1	1	9	1	0	2	2	2	2	0	[216, 336]	[2, 241]		[216, 336]	[219, 221]		[103]
NX_Q9UDY2-1	TJP2	Tight junction protein ZO-2 isoform A1	1	8	0	0	0	0	0	8	0					[130, 170, 174, 244, 266, 978, 986, 1159]
NX_Q8N3V7-2	SYNPO	Synaptopodin isoform Iso 2	1	7	0	0	0	0	0	7	0					[257, 281, 304, 441, 510, 589, 804]
NX_P22626-1	HNRNPA2B1	Heterogeneous nuclear ribonucleoproteins A2/B1 isoform B1	1	7	0	4	2	0	0	1	0		[203, 213]			[29]	[203, 213, 228, 350]
NX_P04350-1	TUBB4A	Tubulin beta-4A chain isoform Iso 1	1	7	1	0	2	1	1	2	0	[216]	[2, 241]		[216]	[219, 221]		[103]
NX_P27816-1	MAP4	Microtubule-associated protein 4 isoform Iso 1	1	7	0	0	0	0	0	7	0					[280, 358, 451, 507, 521, 917, 1073]
NX_Q15149-1	PLEC	Plectin isoform Iso 1	1	7	0	0	0	0	0	7	0					[149, 4382, 4386, 4389, 4396, 4622, 4642]
NX_Q9C0C2-1	TNKS1BP1	182 kDa tankyrase-1-binding protein isoform Iso 1	1	7	0	0	0	0	0	7	0					[494, 498, 601, 672, 872, 893, 983]
NX_P06748-1	NPM1	Nucleophosmin isoform Iso 1	1	7	0	0	1	1	1	4	0	[54]	[13]		[73]	[4, 10, 70, 125]
NX_O75369-8	FLNB	Filamin-B isoform Iso 8	1	7	0	1	0	1	1	4	0	[2593]			[2011]	[2044, 2166, 2356, 2509]	[193]
NX_P19338-1	NCL	Nucleolin isoform Iso 1	1	7	0	0	0	0	0	7	0					[28, 34, 41, 42, 145, 153, 563]
NX_Q66K74-1	MAP1S	Microtubule-associated protein 1S isoform Iso 1	1	7	0	0	0	0	0	7	0					[582, 592, 640, 657, 731, 759, 809]
NX_A0AUZ9-3	KANSL1L	KAT8 regulatory NSL complex subunit 1-like protein isoform Iso 3	1	7	0	0	0	0	0	7	0					[673, 675, 685, 686, 692, 694, 700]
NX_Q15149-4	PLEC	Plectin isoform Iso 4	1	7	0	0	0	0	0	7	0					[21, 4245, 4249, 4252, 4259, 4485, 4505]
NX_Q15149-3	PLEC	Plectin isoform Iso 3	1	6	0	0	0	0	0	6	0					[4268, 4272, 4275, 4282, 4508, 4528]
NX_P0CG38-1	POTEI	POTE ankyrin domain family member I isoform Iso 1	1	6	0	1	1	2	1	1	0	[784, 984]	[984]		[984]	[971]	[938]
NX_Q8IYB3-1	SRRM1	Serine/arginine repetitive matrix protein 1 isoform Iso 1	1	6	0	0	0	0	0	6	0					[220, 260, 769, 775, 781, 874]
NX_Q9NYF8-3	BCLAF1	Bcl-2-associated transcription factor 1 isoform Iso 3	1	6	0	0	0	0	0	6	0					[283, 288, 383, 395, 510, 656]
NX_Q9NYF8-1	BCLAF1	Bcl-2-associated transcription factor 1 isoform Iso 1	1	6	0	0	0	0	0	6	0					[285, 290, 385, 397, 512, 658]
NX_Q15149-6	PLEC	Plectin isoform Iso 6	1	6	0	0	0	0	0	6	0					[4249, 4253, 4256, 4263, 4489, 4509]
NX_P29590-5	PML	Protein PML isoform PML-4	1	5	0	0	0	0	0	5	0					[8, 403, 518, 527, 530]
NX_P29590-8	PML	Protein PML isoform PML-2	1	5	0	0	0	0	0	5	0					[8, 403, 518, 527, 530]
NX_Q96TA1-1	FAM129B	Niban-like protein 1 isoform Iso 1	1	5	0	0	0	0	0	5	0					[641, 646, 665, 692, 696]
NX_P29590-1	PML	Protein PML isoform PML-1	1	5	0	0	0	0	0	5	0					[8, 403, 518, 527, 530]
NX_P35221-1	CTNNA1	Catenin alpha-1 isoform Iso 1	1	5	0	0	0	0	0	5	0					[641, 652, 654, 655, 658]
NX_P85037-1	FOXK1	Forkhead box protein K1 isoform Iso 1	1	5	0	0	0	0	0	5	0					[416, 420, 436, 441, 445]
NX_Q96D71-1	REPS1	RalBP1-associated Eps domain-containing protein 1 isoform Iso 1	1	5	0	0	0	0	0	5	0					[162, 166, 170, 174, 709]
NX_Q15678-1	PTPN14	Tyrosine-protein phosphatase non-receptor type 14 isoform Iso 1	1	5	0	0	0	0	0	5	0					[194, 314, 486, 620, 642]
NX_Q15942-1	ZYX	Zyxin isoform Iso 1	1	5	0	0	1	0	0	4	0		[375]			[267, 281, 306, 344]
NX_P37802-2	TAGLN2	Transgelin-2 isoform Iso 2	1	5	0	2	0	2	1	0	0	[109, 141]			[141]		[203, 217]
NX_O60841-1	EIF5B	Eukaryotic translation initiation factor 5B isoform Iso 1	1	5	0	0	0	0	0	5	0					[113, 135, 137, 164, 214]
NX_Q562R1-1	ACTBL2	Beta-actin-like protein 2 isoform Iso 1	1	5	2	0	1	0	1	1	0		[285]		[292]	[304]		[51, 114]
NX_Q9UPN3-1	MACF1	Microtubule-actin cross-linking factor 1, isoforms 1/2/3/5 isoform Iso 1	1	5	0	1	0	0	0	4	0					[7282, 7288, 7330, 7333]	[6630]
NX_Q9Y2W1-1	THRAP3	Thyroid hormone receptor-associated protein 3 isoform Iso 1	1	5	0	0	0	0	0	5	0					[248, 253, 682, 928, 941]
NX_P27824-2	CANX	Calnexin isoform Iso 2	1	5	0	0	1	1	0	3	0	[419]	[419]			[589, 599, 618]
NX_P55081-1	MFAP1	Microfibrillar-associated protein 1 isoform Iso 1	1	5	0	0	0	0	0	5	0					[116, 118, 132, 133, 267]
NX_P0DP24-1	CALM2	Calmodulin-2 isoform Iso 1	1	5	0	0	1	1	2	1	0	[116]	[127]		[14, 116]	[6]
NX_P0CG39-1	POTEJ	POTE ankyrin domain family member J isoform Iso 1	1	5	0	0	1	2	1	1	0	[747, 947]	[947]		[947]	[934]
NX_A5A3E0-1	POTEF	POTE ankyrin domain family member F isoform Iso 1	1	5	0	0	1	2	1	1	0	[784, 984]	[984]		[984]	[971]
NX_Q13541-1	EIF4EBP1	Eukaryotic translation initiation factor 4E-binding protein 1 isoform Iso 1	1	5	0	0	0	0	0	5	0					[37, 46, 65, 68, 70]
NX_Q9H6F5-1	CCDC86	Coiled-coil domain-containing protein 86 isoform Iso 1	1	5	0	0	0	0	0	5	0					[18, 58, 91, 102, 113]
NX_P42166-1	TMPO	Lamina-associated polypeptide 2, isoform alpha isoform Alpha	1	4	0	0	0	0	0	4	0					[66, 67, 74, 160]
NX_Q71DI3-1	HIST2H3A;HIST2H3C;HIST2H3D	Histone H3.2 isoform Iso 1	1	4	0	1	1	0	1	1	0		[80]		[24]	[100]	[80]
NX_Q32P51-1	HNRNPA1L2	Heterogeneous nuclear ribonucleoprotein A1-like 2 isoform Iso 1	1	4	1	0	2	1	0	0	0	[78]	[47, 194]					[52]
NX_Q9NQC3-5	RTN4	Reticulon-4 isoform Iso 5	1	4	0	0	0	0	0	4	0					[7, 15, 107, 181]
NX_P42167-1	TMPO	Lamina-associated polypeptide 2, isoforms beta/gamma isoform Beta	1	4	0	0	0	0	0	4	0					[66, 67, 74, 160]
NX_O95425-3	SVIL	Supervillin isoform SV3	1	4	0	0	0	0	0	4	0					[221, 245, 270, 825]
NX_O43852-4	CALU	Calumenin isoform Iso 4	1	4	0	1	0	1	1	1	0	[263]			[263]	[52]	[259]
NX_P61978-2	HNRNPK	Heterogeneous nuclear ribonucleoprotein K isoform Iso 2	1	4	0	1	1	0	0	2	0		[246]			[116, 284]	[22]
NX_Q9UPN3-5	MACF1	Microtubule-actin cross-linking factor 1, isoforms 1/2/3/5 isoform Iso 4	1	4	0	0	0	0	0	4	0					[5832, 5838, 5880, 5883]
NX_Q5T1M5-1	FKBP15	FK506-binding protein 15 isoform Iso 1	1	4	0	0	0	0	0	4	0					[307, 956, 979, 1114]
NX_P49023-1	PXN	Paxillin isoform Beta	1	4	0	0	0	0	0	4	0					[85, 137, 303, 322]
NX_P17096-1	HMGA1	High mobility group protein HMG-I/HMG-Y isoform HMG-I	1	4	0	0	0	0	0	4	0					[53, 99, 102, 103]
NX_O14950-1	MYL12B	Myosin regulatory light chain 12B isoform Iso 1	1	4	0	0	0	1	1	2	0	[35]			[35]	[19, 20]
NX_P21333-1	FLNA	Filamin-A isoform Iso 1	1	4	0	0	0	0	0	4	0					[1459, 1734, 1835, 2152]
NX_P02462-1	COL4A1	Collagen alpha-1(IV) chain isoform Iso 1	1	4	0	0	0	1	1	2	0	[1496]			[1496]	[656, 1433]
NX_P04275-1	VWF	von Willebrand factor isoform Iso 1	1	4	0	0	0	0	0	4	0					[1728, 1731, 1735, 1737]
NX_Q01518-1	CAP1	Adenylyl cyclase-associated protein 1 isoform Iso 1	1	4	0	0	1	1	1	1	0	[149]	[149]		[149]	[308]
NX_Q02880-1	TOP2B	DNA topoisomerase 2-beta isoform Beta-2	1	4	0	0	0	0	0	4	0					[1375, 1522, 1524, 1581]
NX_P22681-1	CBL	E3 ubiquitin-protein ligase CBL isoform Iso 1	1	3	0	0	0	1	0	2	0	[153]				[483, 619]
NX_Q9BTC0-4	DIDO1	Death-inducer obliterator 1 isoform Iso 4	1	3	0	0	3	0	0	0	0		[1835, 1982, 1993]
NX_Q8WX93-1	PALLD	Palladin isoform Iso 1	1	3	0	0	0	0	2	1	0				[1150, 1157]	[893]
NX_Q58FF6-1	HSP90AB4P	Putative heat shock protein HSP 90-beta 4 isoform Iso 1	5	3	0	1	1	1	0	0	0	[414]	[414]				[414]
NX_Q96AE4-2	FUBP1	Far upstream element-binding protein 1 isoform Iso 2	1	3	0	1	1	1	0	0	0	[591]	[362]				[105]
NX_Q9UN86-2	G3BP2	Ras GTPase-activating protein-binding protein 2 isoform B	1	3	0	0	0	0	0	3	0					[141, 149, 227]
NX_P13861-1	PRKAR2A	cAMP-dependent protein kinase type II-alpha regulatory subunit isoform Iso 1	1	3	0	0	0	0	0	3	0					[78, 80, 99]
NX_Q92769-1	HDAC2	Histone deacetylase 2 isoform Iso 1	1	3	0	0	0	0	0	3	0					[394, 422, 424]
NX_P14618-1	PKM	Pyruvate kinase PKM isoform M2	1	3	0	0	0	1	1	1	0	[322]			[3]	[37]
NX_O95817-1	BAG3	BAG family molecular chaperone regulator 3 isoform Iso 1	1	3	0	0	0	0	0	3	0					[285, 289, 377]
NX_Q9Y2D5-4	AKAP2	A-kinase anchor protein 2 isoform Iso 2	1	3	0	1	1	0	1	0	0		[906]		[914]		[914]
NX_P60893-1	GPR85	Probable G-protein coupled receptor 85 isoform Iso 1	1	3	0	0	0	0	0	3	0					[184, 198, 202]
NX_P22314-2	UBA1	Ubiquitin-like modifier-activating enzyme 1 isoform Iso 2	1	3	1	0	0	0	2	0	0				[3, 57]			[595]
NX_Q92538-2	GBF1	Golgi-specific brefeldin A-resistance guanine nucleotide exchange factor 1 isoform Iso 2	1	3	0	0	0	0	0	3	0					[1299, 1319, 1476]
NX_Q9Y2J2-2	EPB41L3	Band 4.1-like protein 3 isoform Iso 2	1	3	0	0	0	0	0	3	0					[448, 478, 740]
NX_Q5U651-1	RASIP1	Ras-interacting protein 1 isoform Iso 1	1	3	0	0	0	0	0	3	0					[188, 328, 419]
NX_P17096-2	HMGA1	High mobility group protein HMG-I/HMG-Y isoform HMG-Y	1	3	0	0	0	0	0	3	0					[88, 91, 92]
NX_Q8NE71-1	ABCF1	ATP-binding cassette sub-family F member 1 isoform Iso 1	1	3	0	0	0	0	0	3	0					[105, 108, 109]
NX_P49023-3	PXN	Paxillin isoform Gamma	1	3	0	0	0	0	0	3	0					[85, 137, 336]
NX_Q641Q2-1	WASHC2A	WASH complex subunit 2A isoform Iso 1	1	3	0	0	0	0	0	3	0					[333, 539, 614]
NX_P16949-2	STMN1	Stathmin isoform Iso 2	1	3	0	0	0	0	0	3	0					[16, 25, 38]
NX_P26599-3	PTBP1	Polypyrimidine tract-binding protein 1 isoform Iso 3	1	3	0	0	0	0	0	3	0					[86, 103, 109]
NX_P55795-1	HNRNPH2	Heterogeneous nuclear ribonucleoprotein H2 isoform Iso 1	1	3	0	1	1	0	0	1	0		[233]			[104]	[233]
NX_O00622-1	CYR61	Protein CYR61 isoform Iso 1	1	3	0	0	1	1	1	0	0	[169]	[169]		[169]
NX_P04792-1	HSPB1	Heat shock protein beta-1 isoform Iso 1	1	3	0	0	0	0	0	3	0					[15, 65, 82]
NX_Q14247-1	CTTN	Src substrate cortactin isoform Iso 1	1	3	0	0	0	0	0	3	0					[401, 405, 418]
NX_Q9NQC3-2	RTN4	Reticulon-4 isoform Iso 2	1	3	0	0	0	0	0	3	0					[7, 15, 107]
NX_Q9UHB6-5	LIMA1	LIM domain and actin-binding protein 1 isoform Iso 5	1	3	0	0	0	0	0	3	0					[203, 331, 445]
NX_O94929-3	ABLIM3	Actin-binding LIM protein 3 isoform Iso 3	1	3	0	0	0	0	0	3	0					[311, 408, 409]
NX_Q9H6Z4-1	RANBP3	Ran-binding protein 3 isoform Iso 1	1	3	0	0	0	0	0	3	0					[100, 101, 108]
NX_Q15185-1	PTGES3	Prostaglandin E synthase 3 isoform Iso 1	1	3	0	0	0	0	0	3	0					[113, 124, 151]
NX_Q9C0J8-1	WDR33	pre-mRNA 3' end processing protein WDR33 isoform Iso 1	1	3	0	0	3	0	0	0	0		[1144, 1305, 1315]
NX_O75923-13	DYSF	Dysferlin isoform Iso 13	1	3	0	0	0	0	0	3	0					[164, 167, 198]
NX_P29692-4	EEF1D	Elongation factor 1-delta isoform Iso 4	1	3	0	0	0	0	0	3	0					[114, 128, 143]
NX_P35222-1	CTNNB1	Catenin beta-1 isoform Iso 1	1	3	0	0	0	0	0	3	0					[191, 552, 675]
NX_P29692-3	EEF1D	Elongation factor 1-delta isoform Iso 3	1	3	0	0	0	0	0	3	0					[109, 123, 138]
NX_P29692-1	EEF1D	Elongation factor 1-delta isoform Iso 1	1	3	0	0	0	0	0	3	0					[133, 147, 162]
NX_P55060-1	CSE1L	Exportin-2 isoform Iso 1	1	3	0	0	0	0	0	3	0					[191, 210, 211]
NX_Q9UHB6-4	LIMA1	LIM domain and actin-binding protein 1 isoform Iso 4	1	3	0	0	0	0	0	3	0					[363, 491, 605]
NX_P68431-1	HIST1H3A;HIST1H3B;HIST1H3C;HIST1H3D;HIST1H3E;HIST1H3F;HIST1H3G;HIST1H3H;HIST1H3I;HIST1H3J	Histone H3.1 isoform Iso 1	1	3	0	1	1	0	1	0	0		[80]		[24]		[80]
NX_Q14195-2	DPYSL3	Dihydropyrimidinase-related protein 3 isoform LCRMP-4	1	3	0	0	0	0	0	3	0					[102, 623, 636]
NX_Q1KMD3-1	HNRNPUL2	Heterogeneous nuclear ribonucleoprotein U-like protein 2 isoform Iso 1	1	3	0	0	1	0	0	2	0		[684]			[161, 228]
NX_P35749-2	MYH11	Myosin-11 isoform Iso 2	1	3	0	2	0	0	1	0	0				[1066]		[1065, 1552]
NX_P0DMV9-1	HSPA1B	Heat shock 70 kDa protein 1B isoform Iso 1	1	3	0	1	0	1	1	0	0	[128]			[128]		[469]
NX_Q96B36-1	AKT1S1	Proline-rich AKT1 substrate 1 isoform Iso 1	1	3	0	0	0	0	0	3	0					[88, 92, 183]
NX_Q8N163-1	CCAR2	Cell cycle and apoptosis regulator protein 2 isoform Iso 1	1	3	0	0	0	0	0	3	0					[675, 678, 681]
NX_P67809-1	YBX1	Nuclease-sensitive element-binding protein 1 isoform Iso 1	1	3	0	0	0	0	0	3	0					[167, 174, 176]
NX_Q13501-1	SQSTM1	Sequestosome-1 isoform Iso 1	1	3	0	0	0	0	0	3	0					[269, 332, 366]
NX_P19634-1	SLC9A1	Sodium/hydrogen exchanger 1 isoform Iso 1	1	3	0	0	0	0	0	3	0					[693, 703, 785]
NX_P06733-1	ENO1	Alpha-enolase isoform alpha-enolase	1	3	0	0	1	1	1	0	0	[239]	[285]		[239]
NX_Q13425-1	SNTB2	Beta-2-syntrophin isoform Iso 1	1	3	0	0	0	0	0	3	0					[95, 233, 393]
NX_P12235-1	SLC25A4	ADP/ATP translocase 1 isoform Iso 1	1	3	0	0	1	1	1	0	0	[52]	[10]		[10]
NX_Q15154-1	PCM1	Pericentriolar material 1 protein isoform Iso 1	1	3	0	0	0	0	0	3	0					[1765, 1768, 1776]
NX_Q9HBL0-1	TNS1	Tensin-1 isoform Iso 1	1	3	0	0	0	0	0	3	0					[854, 1177, 1297]
NX_Q6PEY2-1	TUBA3E	Tubulin alpha-3E chain isoform Iso 1	1	3	0	0	1	1	1	0	0	[304]	[304]		[304]
NX_Q7KZ85-1	SUPT6H	Transcription elongation factor SPT6 isoform Iso 1	1	3	0	1	0	0	0	2	0					[7, 12]	[715]
NX_Q99623-1	PHB2	Prohibitin-2 isoform Iso 1	1	3	0	0	0	0	0	3	0					[263, 266, 267]
NX_A6NMY6-1	ANXA2P2	Putative annexin A2-like protein isoform Iso 1	5	3	1	0	1	0	1	0	0		[204]		[10]			[104]
NX_Q96AP7-1	ESAM	Endothelial cell-selective adhesion molecule isoform Iso 1	1	2	0	0	0	0	0	2	0					[344, 359]
NX_Q15366-3	PCBP2	Poly(rC)-binding protein 2 isoform Iso 3	1	2	0	0	0	0	0	2	0					[185, 268]
NX_P78406-1	RAE1	mRNA export factor isoform Iso 1	1	2	0	0	0	0	0	2	0					[187, 202]
NX_P11021-1	HSPA5	78 kDa glucose-regulated protein isoform Iso 1	1	2	0	1	0	1	0	0	0	[585]					[585]
NX_Q8IVF2-3	AHNAK2	Protein AHNAK2 isoform Iso 3	1	2	0	0	0	0	0	2	0					[180, 194]
NX_Q8IVF2-1	AHNAK2	Protein AHNAK2 isoform Iso 1	1	2	0	1	0	1	0	0	0	[1078]					[989]
NX_Q13442-1	PDAP1	28 kDa heat- and acid-stable phosphoprotein isoform Iso 1	1	2	0	0	0	0	0	2	0					[60, 63]
NX_Q9C0D5-1	TANC1	Protein TANC1 isoform Iso 1	1	2	0	0	0	0	0	2	0					[63, 313]
NX_P11137-1	MAP2	Microtubule-associated protein 2 isoform Iso 1	1	2	0	0	0	0	0	2	0					[285, 725]
NX_Q15366-1	PCBP2	Poly(rC)-binding protein 2 isoform Iso 1	1	2	0	0	0	0	0	2	0					[189, 272]
NX_P34931-1	HSPA1L	Heat shock 70 kDa protein 1-like isoform Iso 1	1	2	0	0	0	0	0	2	0					[3, 15]
NX_P62263-1	RPS14	40S ribosomal protein S14 isoform Iso 1	1	2	0	1	1	0	0	0	0		[66]				[63]
NX_Q15366-6	PCBP2	Poly(rC)-binding protein 2 isoform Iso 6	1	2	0	0	0	0	0	2	0					[185, 268]
NX_Q9Y2L1-1	DIS3	Exosome complex exonuclease RRP44 isoform Iso 1	1	2	0	1	1	0	0	0	0		[322]				[322]
NX_P30153-1	PPP2R1A	Serine/threonine-protein phosphatase 2A 65 kDa regulatory subunit A alpha isoform isoform Iso 1	1	2	0	0	0	0	0	2	0					[9, 386]
NX_Q8N556-2	AFAP1	Actin filament-associated protein 1 isoform Iso 2	1	2	0	0	0	0	0	2	0					[264, 752]
NX_Q9Y2J2-1	EPB41L3	Band 4.1-like protein 3 isoform Iso 1	1	2	0	0	0	0	0	2	0					[460, 962]
NX_Q8IUW5-1	RELL1	RELT-like protein 1 isoform Iso 1	1	2	0	0	0	0	0	2	0					[157, 161]
NX_Q96MM6-1	HSPA12B	Heat shock 70 kDa protein 12B isoform Iso 1	1	2	0	0	0	0	0	2	0					[42, 46]
NX_Q92922-1	SMARCC1	SWI/SNF complex subunit SMARCC1 isoform Iso 1	1	2	0	0	0	0	0	2	0					[328, 330]
NX_Q05682-4	CALD1	Caldesmon isoform Iso 4	1	2	0	0	0	0	0	2	0					[202, 534]
NX_O00418-1	EEF2K	Eukaryotic elongation factor 2 kinase isoform Iso 1	1	2	0	0	0	0	0	2	0					[27, 31]
NX_Q6ZN18-1	AEBP2	Zinc finger protein AEBP2 isoform Iso 1	1	2	0	0	0	0	0	2	0					[18, 24]
NX_Q8WZ75-1	ROBO4	Roundabout homolog 4 isoform Iso 1	1	2	0	0	0	0	0	2	0					[823, 938]
NX_Q12888-2	TP53BP1	TP53-binding protein 1 isoform Iso 2	1	2	0	0	0	0	0	2	0					[320, 385]
NX_P23528-1	CFL1	Cofilin-1 isoform Iso 1	1	2	0	0	1	0	0	1	0		[53]			[3]
NX_P35580-4	MYH10	Myosin-10 isoform Iso 4	1	2	0	1	1	0	0	0	0		[1576]				[1576]
NX_O14974-1	PPP1R12A	Protein phosphatase 1 regulatory subunit 12A isoform Iso 1	1	2	0	0	0	0	0	2	0					[445, 696]
NX_O14976-1	GAK	Cyclin-G-associated kinase isoform Iso 1	1	2	0	0	0	0	0	2	0					[815, 817]
NX_Q9Y5M8-1	SRPRB	Signal recognition particle receptor subunit beta isoform Iso 1	1	2	1	1	0	0	0	0	0						[230]	[240]
NX_P35579-1	MYH9	Myosin-9 isoform Iso 1	1	2	0	0	0	0	0	2	0					[1313, 1943]
NX_O95772-2	STARD3NL	STARD3 N-terminal-like protein isoform Iso 2	1	2	0	0	0	0	0	2	0					[6, 14]
NX_Q7Z6Z7-1	HUWE1	E3 ubiquitin-protein ligase HUWE1 isoform Iso 1	1	2	0	0	0	0	0	2	0					[1907, 3919]
NX_Q92508-1	PIEZO1	Piezo-type mechanosensitive ion channel component 1 isoform Iso 1	1	2	0	0	0	0	0	2	0					[1391, 1646]
NX_Q99590-1	SCAF11	Protein SCAF11 isoform Iso 1	1	2	0	0	0	0	0	2	0					[792, 796]
NX_O60504-2	SORBS3	Vinexin isoform Beta	1	2	0	0	0	0	0	2	0					[6, 188]
NX_Q8ND56-1	LSM14A	Protein LSM14 homolog A isoform Iso 1	1	2	0	0	0	0	0	2	0					[182, 183]
NX_P78344-1	EIF4G2	Eukaryotic translation initiation factor 4 gamma 2 isoform Iso 1	1	2	0	0	0	0	0	2	0					[395, 508]
NX_P78344-2	EIF4G2	Eukaryotic translation initiation factor 4 gamma 2 isoform Iso 2	1	2	0	0	0	0	0	2	0					[395, 470]
NX_P08621-1	SNRNP70	U1 small nuclear ribonucleoprotein 70 kDa isoform Iso 1	1	2	0	0	0	0	0	2	0					[226, 320]
NX_P08572-1	COL4A2	Collagen alpha-2(IV) chain isoform Iso 1	1	2	0	0	0	0	0	2	0					[655, 1475]
NX_P52566-1	ARHGDIB	Rho GDP-dissociation inhibitor 2 isoform Iso 1	1	2	0	0	1	0	1	0	0		[149]		[4]
NX_Q86SQ0-1	PHLDB2	Pleckstrin homology-like domain family B member 2 isoform Iso 1	1	2	0	0	0	0	0	2	0					[157, 513]
NX_Q9Y2X7-1	GIT1	ARF GTPase-activating protein GIT1 isoform Iso 1	1	2	0	0	0	0	0	2	0					[375, 388]
NX_Q9Y2X3-1	NOP58	Nucleolar protein 58 isoform Iso 1	1	2	0	0	0	0	0	2	0					[502, 514]
NX_Q13459-1	MYO9B	Unconventional myosin-IXb isoform Long	1	2	0	0	0	0	0	2	0					[1405, 1992]
NX_P20290-1	BTF3	Transcription factor BTF3 isoform Iso 1	1	2	0	0	0	1	1	0	0	[94]			[94]
NX_O43852-8	CALU	Calumenin isoform Iso 8	1	2	0	0	0	0	2	0	0				[173, 179]
NX_Q15424-3	SAFB	Scaffold attachment factor B1 isoform Iso 3	1	2	0	0	0	0	0	2	0					[344, 604]
NX_O95810-1	CAVIN2	Caveolae-associated protein 2 isoform Iso 1	1	2	0	0	0	0	0	2	0					[293, 364]
NX_P45974-1	USP5	Ubiquitin carboxyl-terminal hydrolase 5 isoform Long	1	2	0	0	0	1	1	0	0	[499]			[499]
NX_Q15642-1	TRIP10	Cdc42-interacting protein 4 isoform Iso 1	1	2	0	0	0	0	0	2	0					[296, 299]
NX_Q9BVA1-1	TUBB2B	Tubulin beta-2B chain isoform Iso 1	1	2	0	0	0	0	0	2	0					[219, 221]
NX_Q5JTV8-1	TOR1AIP1	Torsin-1A-interacting protein 1 isoform Iso 1	1	2	0	0	0	0	0	2	0					[143, 215]
NX_Q5JTV8-3	TOR1AIP1	Torsin-1A-interacting protein 1 isoform Iso 3	1	2	0	0	0	0	0	2	0					[143, 216]
NX_Q6Y7W6-1	GIGYF2	GRB10-interacting GYF protein 2 isoform Iso 1	1	2	0	0	0	0	0	2	0					[19, 382]
NX_Q86W92-1	PPFIBP1	Liprin-beta-1 isoform Iso 1	1	2	0	0	0	0	0	2	0					[540, 601]
NX_O43399-3	TPD52L2	Tumor protein D54 isoform Iso 3	1	2	0	0	0	0	0	2	0					[3, 169]
NX_O43399-7	TPD52L2	Tumor protein D54 isoform Iso 7	1	2	0	0	0	0	0	2	0					[3, 189]
NX_Q5SW79-3	CEP170	Centrosomal protein of 170 kDa isoform Iso 3	1	2	0	0	0	0	0	2	0					[740, 1067]
NX_Q9UQ88-1	CDK11A	Cyclin-dependent kinase 11A isoform SV6	1	2	0	0	0	0	0	2	0					[575, 577]
NX_Q5SW79-1	CEP170	Centrosomal protein of 170 kDa isoform Iso 1	1	2	0	0	0	0	0	2	0					[838, 1165]
NX_Q15637-6	SF1	Splicing factor 1 isoform Iso 6	1	2	0	0	0	0	0	2	0					[80, 82]
NX_P07437-1	TUBB	Tubulin beta chain isoform Iso 1	1	2	0	0	0	0	0	2	0					[219, 221]
NX_O94826-1	TOMM70	Mitochondrial import receptor subunit TOM70 isoform Iso 1	1	2	0	0	0	0	1	1	0				[5]	[91]
NX_Q9UNZ2-5	NSFL1C	NSFL1 cofactor p47 isoform Iso 3	1	2	0	0	0	0	0	2	0					[116, 142]
NX_Q96K49-1	TMEM87B	Transmembrane protein 87B isoform Iso 1	1	2	0	0	0	0	0	2	0					[469, 534]
NX_P23497-1	SP100	Nuclear autoantigen Sp-100 isoform Sp100-HMG	1	2	0	0	0	0	0	2	0					[18, 157]
NX_Q96SB4-2	SRPK1	SRSF protein kinase 1 isoform Iso 2	1	2	0	0	0	0	0	2	0					[309, 311]
NX_Q05209-1	PTPN12	Tyrosine-protein phosphatase non-receptor type 12 isoform Iso 1	1	2	0	0	0	0	0	2	0					[332, 673]
NX_O94885-1	SASH1	SAM and SH3 domain-containing protein 1 isoform Iso 1	1	2	0	0	0	0	0	2	0					[90, 839]
NX_Q96JM3-1	CHAMP1	Chromosome alignment-maintaining phosphoprotein 1 isoform Iso 1	1	2	0	0	0	0	0	2	0					[308, 319]
NX_Q5QNW6-2	HIST2H2BF	Histone H2B type 2-F isoform Iso 2	1	2	0	0	0	1	1	0	0	[58]			[58]
NX_Q5T0N5-1	FNBP1L	Formin-binding protein 1-like isoform Iso 1	1	2	0	0	0	0	0	2	0					[488, 501]
NX_P12814-4	ACTN1	Alpha-actinin-1 isoform Iso 4	1	2	0	0	2	0	0	0	0		[350, 359]
NX_Q9Y2D5-6	AKAP2	A-kinase anchor protein 2 isoform Iso 4	1	2	0	0	0	0	0	2	0					[383, 951]
NX_P18669-1	PGAM1	Phosphoglycerate mutase 1 isoform Iso 1	1	2	0	0	0	1	0	1	0	[225]				[118]
NX_Q13428-3	TCOF1	Treacle protein isoform Iso 3	1	2	0	0	0	0	0	2	0					[381, 583]
NX_Q96CX2-1	KCTD12	BTB/POZ domain-containing protein KCTD12 isoform Iso 1	1	2	0	0	0	0	0	2	0					[176, 185]
NX_P18583-9	SON	Protein SON isoform I	1	2	0	0	1	0	0	1	0		[1029]			[1596]
NX_O95218-1	ZRANB2	Zinc finger Ran-binding domain-containing protein 2 isoform Iso 1	1	2	0	0	0	0	0	2	0					[120, 153]
NX_P13639-1	EEF2	Elongation factor 2 isoform Iso 1	1	2	0	0	1	0	0	1	0		[648]			[435]
NX_P06899-1	HIST1H2BJ	Histone H2B type 1-J isoform Iso 1	1	2	0	0	0	1	1	0	0	[58]			[58]
NX_Q13263-1	TRIM28	Transcription intermediary factor 1-beta isoform Iso 1	1	2	0	0	0	0	0	2	0					[19, 473]
NX_Q9UN86-1	G3BP2	Ras GTPase-activating protein-binding protein 2 isoform A	1	2	0	0	0	0	0	2	0					[141, 149]
NX_Q86V81-1	ALYREF	THO complex subunit 4 isoform Iso 1	1	2	0	0	1	0	1	0	0		[204]		[4]
NX_O15541-1	RNF113A	RING finger protein 113A isoform Iso 1	1	2	0	0	0	0	0	2	0					[84, 85]
NX_Q14161-1	GIT2	ARF GTPase-activating protein GIT2 isoform Iso 1	1	2	0	0	0	0	0	2	0					[514, 614]
NX_P11274-1	BCR	Breakpoint cluster region protein isoform Iso 1	1	2	0	0	0	0	0	2	0					[122, 459]
NX_Q9NVD7-1	PARVA	Alpha-parvin isoform Iso 1	1	2	0	0	0	0	0	2	0					[14, 19]
NX_Q13283-1	G3BP1	Ras GTPase-activating protein-binding protein 1 isoform Iso 1	1	2	0	0	0	0	0	2	0					[149, 232]
NX_Q92843-2	BCL2L2	Bcl-2-like protein 2 isoform Iso 3	1	2	0	1	1	0	0	0	0		[265]				[265]
NX_Q8NAV1-1	PRPF38A	Pre-mRNA-splicing factor 38A isoform Iso 1	1	2	0	0	0	0	0	2	0					[193, 194]
NX_O76094-1	SRP72	Signal recognition particle subunit SRP72 isoform Iso 1	1	2	0	0	0	0	0	2	0					[620, 621]
NX_Q15542-1	TAF5	Transcription initiation factor TFIID subunit 5 isoform Long	1	2	0	0	0	0	0	2	0					[313, 314]
NX_P47756-1	CAPZB	F-actin-capping protein subunit beta isoform Iso 1	1	2	0	0	0	1	1	0	0	[199]			[199]
NX_Q14160-1	SCRIB	Protein scribble homolog isoform Iso 1	1	2	0	0	0	0	0	2	0					[1547, 1566]
NX_Q14157-5	UBAP2L	Ubiquitin-associated protein 2-like isoform Iso 5	1	2	0	0	0	0	0	2	0					[607, 609]
NX_Q5JST6-1	EFHC2	EF-hand domain-containing family member C2 isoform Iso 1	1	2	0	1	0	0	1	0	0				[263]		[247]
NX_Q9UH99-1	SUN2	SUN domain-containing protein 2 isoform Iso 1	1	2	0	0	0	0	0	2	0					[38, 54]
NX_Q8TF05-2	PPP4R1	Serine/threonine-protein phosphatase 4 regulatory subunit 1 isoform Iso 2	1	2	0	0	0	0	0	2	0					[133, 134]
NX_Q9H1E3-1	NUCKS1	Nuclear ubiquitous casein and cyclin-dependent kinase substrate 1 isoform Iso 1	1	2	0	0	0	0	0	2	0					[19, 214]
NX_P00491-1	PNP	Purine nucleoside phosphorylase isoform Iso 1	1	2	0	0	1	1	0	0	0	[11]	[11]
NX_P36915-1	GNL1	Guanine nucleotide-binding protein-like 1 isoform Iso 1	1	2	0	0	0	0	0	2	0					[48, 51]
NX_Q03135-1	CAV1	Caveolin-1 isoform Iso 1	1	2	0	0	0	0	0	2	0					[2, 37]
NX_P51610-4	HCFC1	Host cell factor 1 isoform Iso 4	1	2	0	0	1	1	0	0	0	[1500]	[1510]
NX_P27635-1	RPL10	60S ribosomal protein L10 isoform Iso 1	1	2	0	0	0	1	1	0	0	[42]			[42]
NX_Q9BYX2-1	TBC1D2	TBC1 domain family member 2A isoform Iso 1	1	2	0	0	0	0	0	2	0					[79, 80]
NX_Q8N0Y7-1	PGAM4	Probable phosphoglycerate mutase 4 isoform Iso 1	1	2	0	1	0	0	0	1	0					[118]	[157]
NX_O14639-1	ABLIM1	Actin-binding LIM protein 1 isoform Iso 1	1	2	0	0	0	0	0	2	0					[367, 431]
NX_O14639-3	ABLIM1	Actin-binding LIM protein 1 isoform Iso 3	1	2	0	0	0	0	0	2	0					[51, 115]
NX_Q14315-1	FLNC	Filamin-C isoform Iso 1	1	2	0	0	0	0	0	2	0					[1728, 2233]
NX_Q9NSK0-3	KLC4	Kinesin light chain 4 isoform Iso 3	1	2	0	0	0	0	0	2	0					[192, 608]
NX_P41212-1	ETV6	Transcription factor ETV6 isoform Iso 1	1	2	0	0	0	0	0	2	0					[18, 22]
NX_Q9BQG0-2	MYBBP1A	Myb-binding protein 1A isoform Iso 2	1	2	0	0	0	0	0	2	0					[11, 775]
NX_P25440-2	BRD2	Bromodomain-containing protein 2 isoform Iso 2	1	2	0	0	0	0	1	1	0				[10]	[668]
NX_Q7Z422-1	SZRD1	SUZ domain-containing protein 1 isoform Iso 1	1	2	0	0	0	0	0	2	0					[39, 107]
NX_P22059-1	OSBP	Oxysterol-binding protein 1 isoform Iso 1	1	2	0	0	0	0	0	2	0					[190, 193]
NX_P49841-2	GSK3B	Glycogen synthase kinase-3 beta isoform Iso 2	1	2	0	0	0	0	0	2	0					[9, 216]
NX_P62805-1	HIST1H4A;HIST1H4B;HIST1H4C;HIST1H4D;HIST1H4E;HIST1H4F;HIST1H4H;HIST1H4I;HIST1H4J;HIST1H4K;HIST1H4L;HIST2H4A;HIST2H4B;HIST4H4	Histone H4 isoform Iso 1	1	2	0	1	0	0	0	1	0					[48]	[24]
NX_P41208-1	CETN2	Centrin-2 isoform Iso 1	1	2	0	0	0	0	0	2	0					[20, 102]
NX_A0FGR8-6	ESYT2	Extended synaptotagmin-2 isoform Iso 6	1	2	0	0	0	0	0	2	0					[774, 776]
NX_O96013-1	PAK4	Serine/threonine-protein kinase PAK 4 isoform Iso 1	1	2	0	0	0	0	0	2	0					[181, 474]
NX_Q9NXG2-1	THUMPD1	THUMP domain-containing protein 1 isoform Iso 1	1	2	0	0	0	0	0	2	0					[86, 88]
NX_P36957-1	DLST	Dihydrolipoyllysine-residue succinyltransferase component of 2-oxoglutarate dehydrogenase complex, mitochondrial isoform Iso 1	1	2	0	0	0	1	1	0	0	[239]			[239]
NX_Q9Y4E1-4	WASHC2C	WASH complex subunit 2C isoform Iso 4	1	2	0	0	0	0	0	2	0					[333, 614]
NX_Q8IZL8-1	PELP1	Proline-, glutamic acid- and leucine-rich protein 1 isoform Iso 1	1	2	0	0	0	0	0	2	0					[477, 481]
NX_P21127-1	CDK11B	Cyclin-dependent kinase 11B isoform SV9	1	2	0	0	0	0	0	2	0					[589, 595]
NX_Q8IY67-2	RAVER1	Ribonucleoprotein PTB-binding 1 isoform Iso 2	1	2	0	0	0	0	0	2	0					[14, 463]
NX_P38159-1	RBMX	RNA-binding motif protein, X chromosome isoform Iso 1	1	2	0	0	1	0	0	1	0		[125]			[208]
NX_P55084-1	HADHB	Trifunctional enzyme subunit beta, mitochondrial isoform Iso 1	1	2	0	0	0	1	1	0	0	[348]			[348]
NX_P62899-2	RPL31	60S ribosomal protein L31 isoform Iso 2	1	2	1	1	0	0	0	0	0						[92]	[101]
NX_P63104-1	YWHAZ	14-3-3 protein zeta/delta isoform Iso 1	1	2	1	1	0	0	0	0	0						[212]	[49]
NX_P40189-1	IL6ST	Interleukin-6 receptor subunit beta isoform Iso 1	1	2	0	0	0	0	0	2	0					[667, 820]
NX_Q99426-1	TBCB	Tubulin-folding cofactor B isoform Iso 1	1	2	0	0	0	0	0	2	0					[31, 33]
NX_Q9Y6D5-1	ARFGEF2	Brefeldin A-inhibited guanine nucleotide-exchange protein 2 isoform Iso 1	1	2	0	0	0	0	0	2	0					[218, 227]
NX_P26641-2	EEF1G	Elongation factor 1-gamma isoform Iso 2	1	2	0	0	1	0	1	0	0		[303]		[303]
NX_P50570-4	DNM2	Dynamin-2 isoform Iso 4	1	2	0	1	1	0	0	0	0		[862]				[862]
NX_P02545-2	LMNA	Prelamin-A/C isoform C	1	2	0	0	0	0	0	2	0					[390, 458]
NX_O00712-5	NFIB	Nuclear factor 1 B-type isoform Iso 5	1	2	0	0	0	0	0	2	0					[295, 328]
NX_P02545-1	LMNA	Prelamin-A/C isoform A	1	2	0	0	0	0	0	2	0					[390, 458]
NX_Q6PKG0-1	LARP1	La-related protein 1 isoform Iso 1	1	2	0	0	0	0	0	2	0					[90, 526]
NX_Q9H7L9-1	SUDS3	Sin3 histone deacetylase corepressor complex component SDS3 isoform Iso 1	1	2	0	0	0	0	0	2	0					[32, 39]
NX_P55265-2	ADAR	Double-stranded RNA-specific adenosine deaminase isoform Iso 2	1	2	0	0	0	0	0	2	0					[722, 725]
NX_P55265-4	ADAR	Double-stranded RNA-specific adenosine deaminase isoform Iso 4	1	2	0	0	0	0	0	2	0					[765, 768]
NX_P50479-1	PDLIM4	PDZ and LIM domain protein 4 isoform Iso 1	1	2	0	0	0	0	0	2	0					[112, 135]
NX_O75494-3	SRSF10	Serine/arginine-rich splicing factor 10 isoform Iso 3	1	2	0	0	0	0	0	2	0					[156, 158]
NX_Q96JQ0-1	DCHS1	Protocadherin-16 isoform Iso 1	1	2	0	0	0	0	0	2	0					[2995, 3259]
NX_Q68DN1-1	C2orf16	Uncharacterized protein C2orf16 isoform Iso 1	1	2	0	0	0	0	0	2	0					[533, 543]
NX_P25205-1	MCM3	DNA replication licensing factor MCM3 isoform Iso 1	1	2	0	0	0	0	0	2	0					[704, 722]
NX_P05388-1	RPLP0	60S acidic ribosomal protein P0 isoform Iso 1	1	2	0	0	0	0	0	2	0					[304, 307]
NX_P62633-5	CNBP	Cellular nucleic acid-binding protein isoform Iso 5	1	2	0	0	2	0	0	0	0		[32, 34]
NX_Q96QD8-1	SLC38A2	Sodium-coupled neutral amino acid transporter 2 isoform Iso 1	1	2	0	0	0	0	0	2	0					[21, 22]
NX_P05387-1	RPLP2	60S acidic ribosomal protein P2 isoform Iso 1	1	2	0	0	0	0	0	2	0					[102, 105]
NX_Q68CZ2-1	TNS3	Tensin-3 isoform Iso 1	1	2	0	0	0	0	0	2	0					[188, 332]
NX_Q9NRL2-1	BAZ1A	Bromodomain adjacent to zinc finger domain protein 1A isoform Iso 1	1	2	0	0	0	0	0	2	0					[1339, 1413]
NX_P05386-1	RPLP1	60S acidic ribosomal protein P1 isoform Iso 1	1	2	0	0	0	0	0	2	0					[101, 104]
NX_O00193-1	SMAP	Small acidic protein isoform Iso 1	1	2	0	0	0	0	0	2	0					[15, 17]
NX_P24844-1	MYL9	Myosin regulatory light polypeptide 9 isoform Iso 1	1	2	0	0	0	0	0	2	0					[19, 20]
NX_P08865-1	RPSA	40S ribosomal protein SA isoform Iso 1	1	2	0	1	1	0	0	0	0		[205]				[212]
NX_Q27J81-1	INF2	Inverted formin-2 isoform Iso 1	1	2	0	0	0	0	0	2	0					[582, 1076]
NX_P10155-1	TROVE2	60 kDa SS-A/Ro ribonucleoprotein isoform Long	1	2	2	0	0	0	0	0	0							[489, 495]
NX_P05412-1	JUN	Transcription factor AP-1 isoform Iso 1	1	2	0	0	0	0	0	2	0					[239, 243]
NX_Q06210-1	GFPT1	Glutamine--fructose-6-phosphate aminotransferase [isomerizing] 1 isoform Iso 1	1	1	0	0	0	0	0	1	0					[261]
NX_Q16881-1	TXNRD1	Thioredoxin reductase 1, cytoplasmic isoform Iso 1	1	1	0	0	0	1	0	0	0	[218]
NX_Q13610-1	PWP1	Periodic tryptophan protein 1 homolog isoform Iso 1	1	1	0	0	0	0	0	1	0					[50]
NX_Q05397-1	PTK2	Focal adhesion kinase 1 isoform Iso 1	1	1	0	0	0	0	0	1	0					[722]
NX_Q9NRY6-1	PLSCR3	Phospholipid scramblase 3 isoform Iso 1	1	1	0	0	0	0	0	1	0					[237]
NX_P08651-1	NFIC	Nuclear factor 1 C-type isoform Iso 4	1	1	0	0	0	0	0	1	0					[323]
NX_Q38SD2-1	LRRK1	Leucine-rich repeat serine/threonine-protein kinase 1 isoform Iso 1	1	1	0	0	0	0	0	1	0					[989]
NX_Q13813-2	SPTAN1	Spectrin alpha chain, non-erythrocytic 1 isoform Iso 2	1	1	0	0	0	0	0	1	0					[1217]
NX_O94804-1	STK10	Serine/threonine-protein kinase 10 isoform Iso 1	1	1	0	0	0	0	0	1	0					[191]
NX_O94776-1	MTA2	Metastasis-associated protein MTA2 isoform Iso 1	1	1	0	0	0	0	0	1	0					[435]
NX_O75306-1	NDUFS2	NADH dehydrogenase [ubiquinone] iron-sulfur protein 2, mitochondrial isoform Iso 1	1	1	0	0	1	0	0	0	0		[118]
NX_P23284-1	PPIB	Peptidyl-prolyl cis-trans isomerase B isoform Iso 1	1	1	0	0	0	0	1	0	0				[145]
NX_Q16204-1	CCDC6	Coiled-coil domain-containing protein 6 isoform Iso 1	1	1	0	0	0	0	0	1	0					[351]
NX_P33316-2	DUT	Deoxyuridine 5'-triphosphate nucleotidohydrolase, mitochondrial isoform Iso 2	1	1	0	0	0	0	0	1	0					[11]
NX_Q14055-1	COL9A2	Collagen alpha-2(IX) chain isoform Iso 1	1	1	0	0	0	0	0	1	0					[46]
NX_P35611-3	ADD1	Alpha-adducin isoform Iso 3	1	1	0	0	0	0	0	1	0					[436]
NX_Q8TDZ2-4	MICAL1	[F-actin]-methionine sulfoxide oxidase MICAL1 isoform Iso 4	1	1	0	0	0	0	0	1	0					[636]
NX_Q9H6Y2-1	WDR55	WD repeat-containing protein 55 isoform Iso 1	1	1	0	0	0	0	0	1	0					[14]
NX_P07910-2	HNRNPC	Heterogeneous nuclear ribonucleoproteins C1/C2 isoform C1	1	1	0	1	0	0	0	0	0						[73]
NX_P07910-1	HNRNPC	Heterogeneous nuclear ribonucleoproteins C1/C2 isoform C2	1	1	0	1	0	0	0	0	0						[73]
NX_P38646-1	HSPA9	Stress-70 protein, mitochondrial isoform Iso 1	1	1	0	1	0	0	0	0	0						[600]
NX_Q9UH62-1	ARMCX3	Armadillo repeat-containing X-linked protein 3 isoform Iso 1	1	1	0	0	0	0	0	1	0					[61]
NX_Q15811-1	ITSN1	Intersectin-1 isoform Iso 1	1	1	0	0	0	0	0	1	0					[904]
NX_Q9BYB0-1	SHANK3	SH3 and multiple ankyrin repeat domains protein 3 isoform Iso 1	1	1	0	0	0	0	0	1	0					[1234]
NX_Q96E09-1	FAM122A	Protein FAM122A isoform Iso 1	1	1	0	0	0	0	0	1	0					[37]
NX_Q8N6H7-1	ARFGAP2	ADP-ribosylation factor GTPase-activating protein 2 isoform Iso 1	1	1	0	0	0	0	0	1	0					[146]
NX_Q9UBF8-1	PI4KB	Phosphatidylinositol 4-kinase beta isoform Iso 1	1	1	0	0	0	0	0	1	0					[428]
NX_P21291-1	CSRP1	Cysteine and glycine-rich protein 1 isoform Iso 1	1	1	0	0	0	0	0	1	0					[192]
NX_Q99613-1	EIF3C	Eukaryotic translation initiation factor 3 subunit C isoform Iso 1	1	1	0	0	0	0	0	1	0					[39]
NX_Q8N699-1	MYCT1	Myc target protein 1 isoform Iso 1	1	1	0	0	0	0	0	1	0					[219]
NX_P23396-2	RPS3	40S ribosomal protein S3 isoform Iso 2	1	1	1	0	0	0	0	0	0							[230]
NX_Q8TF46-1	DIS3L	DIS3-like exonuclease 1 isoform Iso 1	1	1	1	0	0	0	0	0	0							[283]
NX_Q96E39-1	RBMXL1	RNA binding motif protein, X-linked-like-1 isoform Iso 1	1	1	0	0	0	0	0	1	0					[208]
NX_P07900-2	HSP90AA1	Heat shock protein HSP 90-alpha isoform Iso 2	1	1	0	0	0	0	0	1	0					[385]
NX_Q13595-1	TRA2A	Transformer-2 protein homolog alpha isoform Long	1	1	0	0	0	0	0	1	0					[202]
NX_Q13596-1	SNX1	Sorting nexin-1 isoform Iso 1	1	1	0	0	0	0	0	1	0					[32]
NX_P35580-1	MYH10	Myosin-10 isoform Iso 1	1	1	0	0	0	0	0	1	0					[1956]
NX_P35606-1	COPB2	Coatomer subunit beta' isoform Iso 1	1	1	0	0	0	0	0	1	0					[859]
NX_Q9BZL6-1	PRKD2	Serine/threonine-protein kinase D2 isoform Iso 1	1	1	0	0	0	0	0	1	0					[197]
NX_P08729-1	KRT7	Keratin, type II cytoskeletal 7 isoform Iso 1	1	1	0	0	0	0	0	1	0					[7]
NX_Q9UIS9-12	MBD1	Methyl-CpG-binding domain protein 1 isoform Iso 12	1	1	0	0	0	0	0	1	0					[297]
NX_P23396-1	RPS3	40S ribosomal protein S3 isoform Iso 1	1	1	0	0	0	0	0	1	0					[221]
NX_Q32MZ4-3	LRRFIP1	Leucine-rich repeat flightless-interacting protein 1 isoform Iso 3	1	1	0	0	0	0	0	1	0					[677]
NX_Q05519-1	SRSF11	Serine/arginine-rich splicing factor 11 isoform Iso 1	1	1	0	0	0	0	0	1	0					[434]
NX_Q9Y5S9-1	RBM8A	RNA-binding protein 8A isoform Iso 1	1	1	0	0	0	0	0	1	0					[56]
NX_P36507-1	MAP2K2	Dual specificity mitogen-activated protein kinase kinase 2 isoform Iso 1	1	1	0	0	0	0	0	1	0					[17]
NX_Q9C0H2-1	TTYH3	Protein tweety homolog 3 isoform Iso 1	1	1	0	0	0	0	0	1	0					[496]
NX_P67870-1	CSNK2B	Casein kinase II subunit beta isoform Iso 1	1	1	0	0	0	0	0	1	0					[209]
NX_Q9C0G6-1	DNAH6	Dynein heavy chain 6, axonemal isoform Iso 1	1	1	0	0	0	0	0	1	0					[1679]
NX_Q9NSI8-3	SAMSN1	SAM domain-containing protein SAMSN-1 isoform Iso 3	1	1	0	0	0	0	0	1	0					[158]
NX_Q8N1T3-1	MYO1H	Unconventional myosin-Ih isoform Iso 1	1	1	0	0	0	0	0	1	0					[104]
NX_Q16555-1	DPYSL2	Dihydropyrimidinase-related protein 2 isoform Iso 1	1	1	0	0	0	0	0	1	0					[509]
NX_Q13627-1	DYRK1A	Dual specificity tyrosine-phosphorylation-regulated kinase 1A isoform Long	1	1	0	0	0	0	0	1	0					[321]
NX_Q71U36-1	TUBA1A	Tubulin alpha-1A chain isoform Iso 1	1	1	0	0	0	0	0	1	0					[48]
NX_Q16584-1	MAP3K11	Mitogen-activated protein kinase kinase kinase 11 isoform Iso 1	1	1	0	0	0	0	0	1	0					[524]
NX_Q2M389-1	WASHC4	WASH complex subunit 4 isoform Iso 1	1	1	0	1	0	0	0	0	0						[898]
NX_P68036-3	UBE2L3	Ubiquitin-conjugating enzyme E2 L3 isoform Iso 3	1	1	1	0	0	0	0	0	0							[140]
NX_Q2M1Z3-1	ARHGAP31	Rho GTPase-activating protein 31 isoform Iso 1	1	1	0	0	0	0	0	1	0					[1374]
NX_Q13895-1	BYSL	Bystin isoform Iso 1	1	1	0	0	0	0	0	1	0					[98]
NX_Q9UEW8-1	STK39	STE20/SPS1-related proline-alanine-rich protein kinase isoform Iso 1	1	1	0	0	0	0	0	1	0					[385]
NX_P54105-1	CLNS1A	Methylosome subunit pICln isoform Iso 1	1	1	0	0	0	0	0	1	0					[102]
NX_Q9Y6G9-1	DYNC1LI1	Cytoplasmic dynein 1 light intermediate chain 1 isoform Iso 1	1	1	0	0	0	0	0	1	0					[207]
NX_P22694-2	PRKACB	cAMP-dependent protein kinase catalytic subunit beta isoform Iso 2	1	1	0	0	0	0	0	1	0					[245]
NX_Q16643-1	DBN1	Drebrin isoform Iso 1	1	1	0	0	0	0	0	1	0					[142]
NX_Q9UHJ6-1	SHPK	Sedoheptulokinase isoform Iso 1	1	1	0	1	0	0	0	0	0						[426]
NX_P08238-1	HSP90AB1	Heat shock protein HSP 90-beta isoform Iso 1	1	1	0	0	0	0	0	1	0					[255]
NX_O75533-1	SF3B1	Splicing factor 3B subunit 1 isoform Iso 1	1	1	0	0	0	0	0	1	0					[211]
NX_Q2TAC6-1	KIF19	Kinesin-like protein KIF19 isoform Iso 1	1	1	0	0	0	0	0	1	0					[941]
NX_Q9NS69-1	TOMM22	Mitochondrial import receptor subunit TOM22 homolog isoform Iso 1	1	1	0	0	0	0	0	1	0					[15]
NX_O00161-1	SNAP23	Synaptosomal-associated protein 23 isoform SNAP-23a	1	1	0	0	0	0	0	1	0					[110]
NX_P63241-1	EIF5A	Eukaryotic translation initiation factor 5A-1 isoform Iso 1	1	1	0	0	0	0	0	1	0					[9]
NX_Q969T4-1	UBE2E3	Ubiquitin-conjugating enzyme E2 E3 isoform Iso 1	1	1	0	0	0	0	0	1	0					[8]
NX_Q8N5H7-1	SH2D3C	SH2 domain-containing protein 3C isoform Iso 1	1	1	0	0	0	0	0	1	0					[440]
NX_P63241-2	EIF5A	Eukaryotic translation initiation factor 5A-1 isoform Iso 2	1	1	0	0	0	0	1	0	0				[77]
NX_P78559-1	MAP1A	Microtubule-associated protein 1A isoform Iso 1	1	1	0	0	0	0	0	1	0					[1069]
NX_Q9BZZ5-4	API5	Apoptosis inhibitor 5 isoform Iso 4	1	1	0	0	1	0	0	0	0		[500]
NX_P21796-1	VDAC1	Voltage-dependent anion-selective channel protein 1 isoform Iso 1	1	1	0	0	0	0	0	1	0					[104]
NX_Q8IZQ1-1	WDFY3	WD repeat and FYVE domain-containing protein 3 isoform Iso 1	1	1	0	0	0	0	0	1	0					[2807]
NX_Q13813-3	SPTAN1	Spectrin alpha chain, non-erythrocytic 1 isoform Iso 3	1	1	0	0	0	0	0	1	0					[1197]
NX_P32248-1	CCR7	C-C chemokine receptor type 7 isoform Iso 1	1	1	0	0	0	0	0	1	0					[249]
NX_P08559-4	PDHA1	Pyruvate dehydrogenase E1 component subunit alpha, somatic form, mitochondrial isoform Iso 4	1	1	0	0	0	0	0	1	0					[331]
NX_Q8TED0-1	UTP15	U3 small nucleolar RNA-associated protein 15 homolog isoform Iso 1	1	1	0	0	0	0	1	0	0				[5]
NX_O75822-1	EIF3J	Eukaryotic translation initiation factor 3 subunit J isoform Iso 1	1	1	0	0	0	0	0	1	0					[11]
NX_Q8TED1-1	GPX8	Probable glutathione peroxidase 8 isoform Iso 1	1	1	0	0	1	0	0	0	0		[182]
NX_Q96EV2-1	RBM33	RNA-binding protein 33 isoform Iso 1	1	1	0	0	0	0	0	1	0					[205]
NX_P09493-7	TPM1	Tropomyosin alpha-1 chain isoform Iso 7	1	1	0	0	1	0	0	0	0		[140]
NX_Q9C0B5-1	ZDHHC5	Palmitoyltransferase ZDHHC5 isoform Iso 1	1	1	0	0	0	0	0	1	0					[554]
NX_Q16666-1	IFI16	Gamma-interferon-inducible protein 16 isoform Iso 1	1	1	0	0	0	0	0	1	0					[153]
NX_Q8N4C8-1	MINK1	Misshapen-like kinase 1 isoform Iso 3	1	1	0	0	0	0	0	1	0					[763]
NX_P63313-1	TMSB10	Thymosin beta-10 isoform Iso 1	1	1	0	0	0	0	1	0	0				[4]
NX_Q969E4-1	TCEAL3	Transcription elongation factor A protein-like 3 isoform Iso 1	1	1	0	0	0	0	0	1	0					[30]
NX_O76021-1	RSL1D1	Ribosomal L1 domain-containing protein 1 isoform Iso 1	1	1	0	0	0	0	0	1	0					[361]
NX_P07199-1	CENPB	Major centromere autoantigen B isoform Iso 1	1	1	0	0	0	0	0	1	0					[156]
NX_Q9UBC2-2	EPS15L1	Epidermal growth factor receptor substrate 15-like 1 isoform Iso 2	1	1	0	0	0	0	0	1	0					[229]
NX_Q96BY6-1	DOCK10	Dedicator of cytokinesis protein 10 isoform Iso 1	1	1	0	0	0	0	0	1	0					[1318]
NX_Q01484-4	ANK2	Ankyrin-2 isoform Iso 3	1	1	0	0	0	0	0	1	0					[400]
NX_P51991-2	HNRNPA3	Heterogeneous nuclear ribonucleoprotein A3 isoform Iso 2	1	1	0	0	0	0	0	1	0					[336]
NX_P28482-1	MAPK1	Mitogen-activated protein kinase 1 isoform Iso 1	1	1	0	0	0	0	0	1	0					[185]
NX_Q01518-2	CAP1	Adenylyl cyclase-associated protein 1 isoform Iso 2	1	1	0	0	0	0	0	1	0					[307]
NX_Q15019-2	SEPT2	Septin-2 isoform Iso 2	1	1	0	0	0	0	0	1	0					[253]
NX_Q8NEY1-2	NAV1	Neuron navigator 1 isoform Iso 2	1	1	0	0	0	0	0	1	0					[142]
NX_P05141-1	SLC25A5	ADP/ATP translocase 2 isoform Iso 1	1	1	0	0	0	1	0	0	0	[52]
NX_Q9NW13-1	RBM28	RNA-binding protein 28 isoform Iso 1	1	1	0	0	0	0	0	1	0					[5]
NX_Q9H2D6-5	TRIOBP	TRIO and F-actin-binding protein isoform Iso 1	1	1	0	0	0	0	0	1	0					[14]
NX_Q8NF91-4	SYNE1	Nesprin-1 isoform Iso 4	1	1	0	0	0	0	0	1	0					[8312]
NX_Q9H2G2-1	SLK	STE20-like serine/threonine-protein kinase isoform Iso 1	1	1	0	0	0	0	0	1	0					[189]
NX_Q99700-1	ATXN2	Ataxin-2 isoform Iso 1	1	1	0	1	0	0	0	0	0						[640]
NX_Q9Y696-1	CLIC4	Chloride intracellular channel protein 4 isoform Iso 1	1	1	0	0	0	0	1	0	0				[11]
NX_P25325-2	MPST	3-mercaptopyruvate sulfurtransferase isoform Iso 2	1	1	0	0	0	0	0	1	0					[15]
NX_Q9NW64-1	RBM22	Pre-mRNA-splicing factor RBM22 isoform Iso 1	1	1	0	1	0	0	0	0	0						[185]
NX_P00338-1	LDHA	L-lactate dehydrogenase A chain isoform Iso 1	1	1	0	0	0	0	1	0	0				[5]
NX_Q9NW82-1	WDR70	WD repeat-containing protein 70 isoform Iso 1	1	1	0	0	0	0	0	1	0					[638]
NX_Q15029-1	EFTUD2	116 kDa U5 small nuclear ribonucleoprotein component isoform Iso 1	1	1	0	0	0	0	0	1	0					[19]
NX_Q01196-8	RUNX1	Runt-related transcription factor 1 isoform AML-1G	1	1	0	0	0	0	0	1	0					[234]
NX_Q9Y666-1	SLC12A7	Solute carrier family 12 member 7 isoform Iso 1	1	1	0	0	0	0	0	1	0					[30]
NX_P51991-1	HNRNPA3	Heterogeneous nuclear ribonucleoprotein A3 isoform Iso 1	1	1	0	0	0	0	0	1	0					[358]
NX_P24723-1	PRKCH	Protein kinase C eta type isoform Iso 1	1	1	0	0	0	0	0	1	0					[642]
NX_Q96TC7-1	RMDN3	Regulator of microtubule dynamics protein 3 isoform Iso 1	1	1	0	0	0	0	0	1	0					[46]
NX_Q8ND76-1	CCNY	Cyclin-Y isoform Iso 1	1	1	0	0	0	0	0	1	0					[83]
NX_O95747-1	OXSR1	Serine/threonine-protein kinase OSR1 isoform Iso 1	1	1	0	0	0	0	0	1	0					[339]
NX_Q00839-1	HNRNPU	Heterogeneous nuclear ribonucleoprotein U isoform Long	1	1	0	0	0	0	0	1	0					[271]
NX_Q9NZI8-1	IGF2BP1	Insulin-like growth factor 2 mRNA-binding protein 1 isoform Iso 1	1	1	0	0	0	0	0	1	0					[181]
NX_P29474-1	NOS3	Nitric oxide synthase, endothelial isoform Iso 1	1	1	0	0	0	0	0	1	0					[633]
NX_P29401-2	TKT	Transketolase isoform Iso 2	1	1	0	0	0	1	0	0	0	[212]
NX_Q8NDC0-1	MAPK1IP1L	MAPK-interacting and spindle-stabilizing protein-like isoform Iso 1	1	1	0	0	0	0	0	1	0					[15]
NX_Q01081-2	U2AF1	Splicing factor U2AF 35 kDa subunit isoform Iso 2	1	1	0	1	0	0	0	0	0						[39]
NX_Q14258-1	TRIM25	E3 ubiquitin/ISG15 ligase TRIM25 isoform Iso 1	1	1	0	0	0	0	1	0	0				[273]
NX_P05455-1	SSB	Lupus La protein isoform Iso 1	1	1	0	0	0	0	0	1	0					[366]
NX_Q8NDM7-1	CFAP43	Cilia- and flagella-associated protein 43 isoform Iso 1	1	1	0	0	0	0	0	1	0					[710]
NX_Q9NZB2-6	FAM120A	Constitutive coactivator of PPAR-gamma-like protein 1 isoform F	1	1	0	1	0	0	0	0	0						[1010]
NX_Q8NDV7-1	TNRC6A	Trinucleotide repeat-containing gene 6A protein isoform Iso 1	1	1	0	0	0	0	0	1	0					[1585]
NX_Q96C19-1	EFHD2	EF-hand domain-containing protein D2 isoform Iso 1	1	1	0	0	0	0	0	1	0					[74]
NX_Q15042-1	RAB3GAP1	Rab3 GTPase-activating protein catalytic subunit isoform Iso 1	1	1	0	0	0	0	0	1	0					[5]
NX_Q96AC1-3	FERMT2	Fermitin family homolog 2 isoform Iso 3	1	1	0	0	0	0	0	1	0					[159]
NX_P52272-1	HNRNPM	Heterogeneous nuclear ribonucleoprotein M isoform Iso 1	1	1	0	1	0	0	0	0	0						[627]
NX_Q14997-1	PSME4	Proteasome activator complex subunit 4 isoform Iso 1	1	1	0	1	0	0	0	0	0						[1377]
NX_Q8NFP7-1	NUDT10	Diphosphoinositol polyphosphate phosphohydrolase 3-alpha isoform Iso 1	1	1	0	1	0	0	0	0	0						[44]
NX_Q8NI08-1	NCOA7	Nuclear receptor coactivator 7 isoform Iso 1	1	1	0	0	0	0	0	1	0					[171]
NX_P04632-1	CAPNS1	Calpain small subunit 1 isoform Iso 1	1	1	0	0	1	0	0	0	0		[215]
NX_P04406-1	GAPDH	Glyceraldehyde-3-phosphate dehydrogenase isoform Iso 1	1	1	0	0	0	0	0	1	0					[184]
NX_Q8NI36-1	WDR36	WD repeat-containing protein 36 isoform Iso 1	1	1	0	0	0	0	0	1	0					[619]
NX_Q14694-1	USP10	Ubiquitin carboxyl-terminal hydrolase 10 isoform Iso 1	1	1	0	0	0	0	0	1	0					[576]
NX_P02794-1	FTH1	Ferritin heavy chain isoform Iso 1	1	1	0	0	0	0	0	1	0					[183]
NX_Q9H3Z4-1	DNAJC5	DnaJ homolog subfamily C member 5 isoform Iso 1	1	1	0	0	0	0	0	1	0					[10]
NX_Q9H3N1-1	TMX1	Thioredoxin-related transmembrane protein 1 isoform Iso 1	1	1	0	0	0	0	0	1	0					[247]
NX_P26368-1	U2AF2	Splicing factor U2AF 65 kDa subunit isoform Iso 1	1	1	0	0	0	0	0	1	0					[2]
NX_Q8TAP9-1	MPLKIP	M-phase-specific PLK1-interacting protein isoform Iso 1	1	1	0	0	1	0	0	0	0		[7]
NX_Q14671-3	PUM1	Pumilio homolog 1 isoform Iso 3	1	1	0	0	0	0	0	1	0					[209]
NX_Q14671-1	PUM1	Pumilio homolog 1 isoform Iso 1	1	1	0	0	0	0	0	1	0					[209]
NX_Q14669-3	TRIP12	E3 ubiquitin-protein ligase TRIP12 isoform Iso 3	1	1	0	0	0	0	0	1	0					[354]
NX_Q14669-2	TRIP12	E3 ubiquitin-protein ligase TRIP12 isoform Iso 2	1	1	0	0	0	0	0	1	0					[312]
NX_Q6ZS17-4	RIPOR1	Rho family-interacting cell polarization regulator 1 isoform Iso 4	1	1	0	0	0	0	0	1	0					[367]
NX_Q6ZSB9-5	ZBTB49	Zinc finger and BTB domain-containing protein 49 isoform Iso 5	1	1	0	1	0	0	0	0	0						[459]
NX_Q9NWV8-1	BABAM1	BRISC and BRCA1-A complex member 1 isoform Iso 1	1	1	0	0	0	0	0	1	0					[8]
NX_Q14738-1	PPP2R5D	Serine/threonine-protein phosphatase 2A 56 kDa regulatory subunit delta isoform isoform Delta-1	1	1	0	0	0	0	0	1	0					[573]
NX_P27348-1	YWHAQ	14-3-3 protein theta isoform Iso 1	1	1	0	0	0	0	0	1	0					[226]
NX_Q14764-1	MVP	Major vault protein isoform Iso 1	1	1	0	0	0	0	0	1	0					[873]
NX_P04844-1	RPN2	Dolichyl-diphosphooligosaccharide--protein glycosyltransferase subunit 2 isoform Iso 1	1	1	0	0	0	0	1	0	0				[229]
NX_P52292-1	KPNA2	Importin subunit alpha-1 isoform Iso 1	1	1	0	0	0	0	0	1	0					[62]
NX_Q14498-1	RBM39	RNA-binding protein 39 isoform Iso 1	1	1	0	0	0	0	0	1	0					[136]
NX_P27708-1	CAD	CAD protein isoform Iso 1	1	1	0	0	0	0	0	1	0					[1859]
NX_Q9NWB6-1	ARGLU1	Arginine and glutamate-rich protein 1 isoform Iso 1	1	1	0	0	0	0	0	1	0					[77]
NX_P00558-1	PGK1	Phosphoglycerate kinase 1 isoform Iso 1	1	1	0	0	0	0	0	1	0					[203]
NX_Q14934-2	NFATC4	Nuclear factor of activated T-cells, cytoplasmic 4 isoform Iso 2	1	1	0	0	0	0	0	1	0					[183]
NX_P27695-1	APEX1	DNA-(apurinic or apyrimidinic site) lyase isoform Iso 1	1	1	0	1	0	0	0	0	0						[156]
NX_Q14517-1	FAT1	Protocadherin Fat 1 isoform Iso 1	1	1	0	0	0	0	0	1	0					[152]
NX_Q14766-4	LTBP1	Latent-transforming growth factor beta-binding protein 1 isoform Iso 4	1	1	0	0	0	0	0	1	0					[1513]
NX_Q14847-1	LASP1	LIM and SH3 domain protein 1 isoform Iso 1	1	1	0	0	0	0	0	1	0					[104]
NX_Q14814-1	MEF2D	Myocyte-specific enhancer factor 2D isoform MEF2DAB	1	1	0	0	0	0	0	1	0					[251]
NX_Q9H307-1	PNN	Pinin isoform Iso 1	1	1	0	0	0	0	0	1	0					[100]
NX_Q9H330-1	TMEM245	Transmembrane protein 245 isoform Iso 1	1	1	0	0	0	0	0	1	0					[332]
NX_Q96B97-1	SH3KBP1	SH3 domain-containing kinase-binding protein 1 isoform Iso 1	1	1	0	0	0	0	0	1	0					[587]
NX_P27361-1	MAPK3	Mitogen-activated protein kinase 3 isoform Iso 1	1	1	0	0	0	0	0	1	0					[202]
NX_Q9NXD2-1	MTMR10	Myotubularin-related protein 10 isoform Iso 1	1	1	0	0	0	0	0	1	0					[607]
NX_Q15121-1	PEA15	Astrocytic phosphoprotein PEA-15 isoform Iso 1	1	1	0	0	0	0	0	1	0					[116]
NX_O95674-1	CDS2	Phosphatidate cytidylyltransferase 2 isoform Iso 1	1	1	0	0	0	0	0	1	0					[33]
NX_O94875-11	SORBS2	Sorbin and SH3 domain-containing protein 2 isoform Iso 11	1	1	0	0	0	0	0	1	0					[402]
NX_Q15643-1	TRIP11	Thyroid receptor-interacting protein 11 isoform Iso 1	1	1	0	0	0	0	0	1	0					[1891]
NX_O94979-8	SEC31A	Protein transport protein Sec31A isoform Iso 8	1	1	0	0	0	0	0	1	0					[799]
NX_Q15637-5	SF1	Splicing factor 1 isoform Iso 5	1	1	0	0	0	0	1	0	0				[249]
NX_Q14155-2	ARHGEF7	Rho guanine nucleotide exchange factor 7 isoform Iso 2	1	1	0	0	0	0	0	1	0					[468]
NX_P07237-1	P4HB	Protein disulfide-isomerase isoform Iso 1	1	1	0	0	0	1	0	0	0	[352]
NX_Q14155-5	ARHGEF7	Rho guanine nucleotide exchange factor 7 isoform Iso 5	1	1	0	0	0	0	0	1	0					[425]
NX_Q9H074-3	PAIP1	Polyadenylate-binding protein-interacting protein 1 isoform Iso 3	1	1	0	0	0	0	1	0	0				[3]
NX_Q9P2B4-1	CTTNBP2NL	CTTNBP2 N-terminal-like protein isoform Iso 1	1	1	0	0	0	0	0	1	0					[481]
NX_Q9P2B2-1	PTGFRN	Prostaglandin F2 receptor negative regulator isoform Iso 1	1	1	0	1	0	0	0	0	0						[280]
NX_Q07666-1	KHDRBS1	KH domain-containing, RNA-binding, signal transduction-associated protein 1 isoform Iso 1	1	1	0	0	0	0	0	1	0					[20]
NX_Q9P289-1	STK26	Serine/threonine-protein kinase 26 isoform Iso 1	1	1	0	0	0	0	0	1	0					[101]
NX_P30613-1	PKLR	Pyruvate kinase PKLR isoform R-type	1	1	0	0	1	0	0	0	0		[435]
NX_Q15477-1	SKIV2L	Helicase SKI2W isoform Iso 1	1	1	0	0	0	0	0	1	0					[256]
NX_Q9P266-1	KIAA1462	Junctional protein associated with coronary artery disease isoform Iso 1	1	1	0	0	0	0	0	1	0					[757]
NX_Q6PCE3-1	PGM2L1	Glucose 1,6-bisphosphate synthase isoform Iso 1	1	1	0	0	0	0	0	1	0					[175]
NX_Q9Y608-1	LRRFIP2	Leucine-rich repeat flightless-interacting protein 2 isoform Iso 1	1	1	0	0	0	0	0	1	0					[328]
NX_O95197-3	RTN3	Reticulon-3 isoform Iso 3	1	1	0	0	0	0	0	1	0					[30]
NX_Q9H0C8-1	ILKAP	Integrin-linked kinase-associated serine/threonine phosphatase 2C isoform Iso 1	1	1	0	0	0	0	0	1	0					[13]
NX_O94979-7	SEC31A	Protein transport protein Sec31A isoform Iso 7	1	1	0	0	0	0	0	1	0					[532]
NX_Q9H000-1	MKRN2	Probable E3 ubiquitin-protein ligase makorin-2 isoform Iso 1	1	1	0	1	0	0	0	0	0						[32]
NX_O95671-1	ASMTL	N-acetylserotonin O-methyltransferase-like protein isoform Iso 1	1	1	0	0	0	0	0	1	0					[239]
NX_Q9P2K5-1	MYEF2	Myelin expression factor 2 isoform Iso 1	1	1	0	0	0	0	0	1	0					[17]
NX_Q8N6N3-1	C1orf52	UPF0690 protein C1orf52 isoform Iso 1	1	1	0	0	0	0	0	1	0					[158]
NX_P07737-1	PFN1	Profilin-1 isoform Iso 1	1	1	0	0	0	0	0	1	0					[7]
NX_Q15773-1	MLF2	Myeloid leukemia factor 2 isoform Iso 1	1	1	0	0	0	0	0	1	0					[140]
NX_P31949-1	S100A11	Protein S100-A11 isoform Iso 1	1	1	0	0	0	0	1	0	0				[97]
NX_Q9P2Y5-1	UVRAG	UV radiation resistance-associated gene protein isoform Iso 1	1	1	0	0	0	0	0	1	0					[518]
NX_Q9Y520-4	PRRC2C	Protein PRRC2C isoform Iso 4	1	1	0	0	0	0	0	1	0					[878]
NX_P31943-1	HNRNPH1	Heterogeneous nuclear ribonucleoprotein H isoform Iso 1	1	1	0	0	0	0	0	1	0					[104]
NX_Q9GZV5-1	WWTR1	WW domain-containing transcription regulator protein 1 isoform Iso 1	1	1	0	0	0	0	0	1	0					[89]
NX_Q9P2Q2-1	FRMD4A	FERM domain-containing protein 4A isoform Iso 1	1	1	0	0	0	0	0	1	0					[800]
NX_Q9P2P6-1	STARD9	StAR-related lipid transfer protein 9 isoform Iso 1	1	1	0	0	0	0	0	1	0					[613]
NX_P07478-1	PRSS2	Trypsin-2 isoform Iso 1	1	1	0	1	0	0	0	0	0						[92]
NX_Q9NV66-1	TYW1	S-adenosyl-L-methionine-dependent tRNA 4-demethylwyosine synthase isoform Iso 1	1	1	0	0	0	0	0	1	0					[483]
NX_Q8TDD1-2	DDX54	ATP-dependent RNA helicase DDX54 isoform Iso 2	1	1	0	0	0	0	0	1	0					[75]
NX_Q14151-1	SAFB2	Scaffold attachment factor B2 isoform Iso 1	1	1	0	0	0	0	0	1	0					[343]
NX_P31350-2	RRM2	Ribonucleoside-diphosphate reductase subunit M2 isoform Iso 2	1	1	0	0	0	0	0	1	0					[80]
NX_P31323-1	PRKAR2B	cAMP-dependent protein kinase type II-beta regulatory subunit isoform Iso 1	1	1	0	0	0	0	0	1	0					[114]
NX_P83916-1	CBX1	Chromobox protein homolog 1 isoform Iso 1	1	1	1	0	0	0	0	0	0							[184]
NX_P98160-1	HSPG2	Basement membrane-specific heparan sulfate proteoglycan core protein isoform Iso 1	1	1	0	0	1	0	0	0	0		[1521]
NX_Q9P1Y6-1	PHRF1	PHD and RING finger domain-containing protein 1 isoform Iso 1	1	1	0	0	0	0	0	1	0					[915]
NX_P98172-1	EFNB1	Ephrin-B1 isoform Iso 1	1	1	0	0	0	0	0	1	0					[338]
NX_P98175-1	RBM10	RNA-binding protein 10 isoform Iso 1	1	1	0	0	0	0	0	1	0					[89]
NX_Q04323-1	UBXN1	UBX domain-containing protein 1 isoform Iso 1	1	1	0	0	0	0	0	1	0					[200]
NX_Q14204-1	DYNC1H1	Cytoplasmic dynein 1 heavy chain 1 isoform Iso 1	1	1	0	0	0	1	0	0	0	[506]
NX_Q03701-1	CEBPZ	CCAAT/enhancer-binding protein zeta isoform Iso 1	1	1	0	0	0	0	0	1	0					[629]
NX_Q00613-1	HSF1	Heat shock factor protein 1 isoform Long	1	1	0	0	0	0	0	1	0					[357]
NX_Q9H4B7-1	TUBB1	Tubulin beta-1 chain isoform Iso 1	1	1	0	0	0	0	0	1	0					[188]
NX_P29966-1	MARCKS	Myristoylated alanine-rich C-kinase substrate isoform Iso 1	1	1	0	0	0	0	0	1	0					[147]
NX_Q9NZT2-1	OGFR	Opioid growth factor receptor isoform Iso 1	1	1	0	0	0	0	0	1	0					[378]
NX_P24534-1	EEF1B2	Elongation factor 1-beta isoform Iso 1	1	1	0	0	0	0	0	1	0					[106]
NX_Q99733-2	NAP1L4	Nucleosome assembly protein 1-like 4 isoform Iso 2	1	1	0	0	0	0	0	1	0					[125]
NX_Q9NZN4-1	EHD2	EH domain-containing protein 2 isoform Iso 1	1	1	0	0	0	0	0	1	0					[438]
NX_O95573-1	ACSL3	Long-chain-fatty-acid--CoA ligase 3 isoform Iso 1	1	1	0	0	0	1	0	0	0	[376]
NX_Q99729-1	HNRNPAB	Heterogeneous nuclear ribonucleoprotein A/B isoform Iso 1	1	1	0	0	1	0	0	0	0		[245]
NX_Q96T76-8	MMS19	MMS19 nucleotide excision repair protein homolog isoform Iso 5	1	1	0	1	0	0	0	0	0						[549]
NX_P51858-1	HDGF	Hepatoma-derived growth factor isoform Iso 1	1	1	0	0	0	0	0	1	0					[165]
NX_P05783-1	KRT18	Keratin, type I cytoskeletal 18 isoform Iso 1	1	1	0	0	0	0	1	0	0				[81]
NX_E9PAV3-1	NACA	Nascent polypeptide-associated complex subunit alpha, muscle-specific form isoform skNAC	1	1	0	0	0	0	0	1	0					[2029]
NX_Q00796-1	SORD	Sorbitol dehydrogenase isoform Iso 1	1	1	0	0	0	0	1	0	0				[6]
NX_Q70E73-10	RAPH1	Ras-associated and pleckstrin homology domains-containing protein 1 isoform RMO1-RAPH1	1	1	0	0	0	0	0	1	0					[894]
NX_Q00537-1	CDK17	Cyclin-dependent kinase 17 isoform Iso 1	1	1	0	0	0	0	0	1	0					[165]
NX_Q04637-4	EIF4G1	Eukaryotic translation initiation factor 4 gamma 1 isoform C	1	1	0	0	0	0	0	1	0					[1100]
NX_P06737-1	PYGL	Glycogen phosphorylase, liver form isoform Iso 1	1	1	0	0	0	0	1	0	0				[3]
NX_P98179-1	RBM3	RNA-binding protein 3 isoform Iso 1	1	1	0	1	0	0	0	0	0						[131]
NX_P23588-1	EIF4B	Eukaryotic translation initiation factor 4B isoform Iso 1	1	1	0	0	0	0	0	1	0					[459]
NX_Q8TCZ2-1	CD99L2	CD99 antigen-like protein 2 isoform Iso 1	1	1	0	0	0	0	1	0	0				[65]
NX_Q8NBN3-1	TMEM87A	Transmembrane protein 87A isoform Iso 1	1	1	0	0	0	0	0	1	0					[540]
NX_Q00013-1	MPP1	55 kDa erythrocyte membrane protein isoform Iso 1	1	1	0	0	0	0	0	1	0					[384]
NX_A6NHL2-1	TUBAL3	Tubulin alpha chain-like 3 isoform Iso 1	1	1	0	0	0	0	0	1	0					[233]
NX_P23634-1	ATP2B4	Plasma membrane calcium-transporting ATPase 4 isoform XD	1	1	0	0	0	0	0	1	0					[1181]
NX_Q15366-4	PCBP2	Poly(rC)-binding protein 2 isoform Iso 4	1	1	0	0	0	0	0	1	0					[237]
NX_Q15293-1	RCN1	Reticulocalbin-1 isoform Iso 1	1	1	0	0	0	0	1	0	0				[302]
NX_Q15365-1	PCBP1	Poly(rC)-binding protein 1 isoform Iso 1	1	1	0	0	0	0	0	1	0					[190]
NX_Q15363-1	TMED2	Transmembrane emp24 domain-containing protein 2 isoform Iso 1	1	1	0	0	0	0	1	0	0				[129]
NX_P06730-2	EIF4E	Eukaryotic translation initiation factor 4E isoform Iso 2	1	1	0	0	0	0	1	0	0				[21]
NX_Q9H0S4-1	DDX47	Probable ATP-dependent RNA helicase DDX47 isoform Iso 1	1	1	0	0	0	0	0	1	0					[315]
NX_Q04637-8	EIF4G1	Eukaryotic translation initiation factor 4 gamma 1 isoform Iso 8	1	1	0	0	0	0	0	1	0					[1188]
NX_Q9P035-1	HACD3	Very-long-chain (3R)-3-hydroxyacyl-CoA dehydratase 3 isoform Iso 1	1	1	0	0	0	0	0	1	0					[114]
NX_Q9Y6E0-2	STK24	Serine/threonine-protein kinase 24 isoform A	1	1	0	0	0	0	0	1	0					[178]
NX_P62995-1	TRA2B	Transformer-2 protein homolog beta isoform Iso 1	1	1	0	0	0	0	0	1	0					[201]
NX_A0A0B4J2A2-1	PPIAL4C	Peptidyl-prolyl cis-trans isomerase A-like 4C isoform Iso 1	2	1	0	0	0	0	1	0	0				[118]
NX_P62942-1	FKBP1A	Peptidyl-prolyl cis-trans isomerase FKBP1A isoform Iso 1	1	1	0	0	0	1	0	0	0	[35]
NX_Q13242-1	SRSF9	Serine/arginine-rich splicing factor 9 isoform Iso 1	1	1	0	0	0	0	0	1	0					[211]
NX_P60468-1	SEC61B	Protein transport protein Sec61 subunit beta isoform Iso 1	1	1	0	0	0	0	0	1	0					[17]
NX_Q13151-1	HNRNPA0	Heterogeneous nuclear ribonucleoprotein A0 isoform Iso 1	1	1	0	0	1	0	0	0	0		[291]
NX_P14317-1	HCLS1	Hematopoietic lineage cell-specific protein isoform Iso 1	1	1	0	0	0	0	0	1	0					[275]
NX_Q9NP74-1	PALMD	Palmdelphin isoform Iso 1	1	1	0	0	0	0	0	1	0					[253]
NX_A1A4S6-1	ARHGAP10	Rho GTPase-activating protein 10 isoform Iso 1	1	1	0	0	0	0	0	1	0					[591]
NX_Q9Y5B0-1	CTDP1	RNA polymerase II subunit A C-terminal domain phosphatase isoform Iso 1	1	1	0	0	1	0	0	0	0		[110]
NX_Q96MY1-1	NOL4L	Nucleolar protein 4-like isoform Iso 1	1	1	0	0	0	0	0	1	0					[130]
NX_P13994-1	CCDC130	Coiled-coil domain-containing protein 130 isoform Iso 1	1	1	0	0	0	0	0	1	0					[332]
NX_Q86U42-1	PABPN1	Polyadenylate-binding protein 2 isoform Iso 1	1	1	0	0	0	0	0	1	0					[150]
NX_Q96MX6-1	WDR92	WD repeat-containing protein 92 isoform Iso 1	1	1	0	0	0	0	1	0	0				[6]
NX_Q13177-1	PAK2	Serine/threonine-protein kinase PAK 2 isoform Iso 1	1	1	0	0	0	0	0	1	0					[141]
NX_Q6VY07-1	PACS1	Phosphofurin acidic cluster sorting protein 1 isoform Iso 1	1	1	0	0	0	0	0	1	0					[781]
NX_P48651-1	PTDSS1	Phosphatidylserine synthase 1 isoform Iso 1	1	1	0	0	0	0	0	1	0					[417]
NX_Q13200-1	PSMD2	26S proteasome non-ATPase regulatory subunit 2 isoform Iso 1	1	1	0	0	0	0	1	0	0				[8]
NX_P18206-1	VCL	Vinculin isoform Iso 2	1	1	0	0	0	0	0	1	0					[290]
NX_P60981-1	DSTN	Destrin isoform Iso 1	1	1	0	0	0	0	0	1	0					[3]
NX_Q9H9Q2-1	COPS7B	COP9 signalosome complex subunit 7b isoform Iso 1	1	1	0	0	0	0	0	1	0					[173]
NX_O15173-2	PGRMC2	Membrane-associated progesterone receptor component 2 isoform Iso 2	1	1	0	0	0	0	0	1	0					[235]
NX_P60174-3	TPI1	Triosephosphate isomerase isoform Iso 1	1	1	0	0	0	0	0	1	0					[58]
NX_Q9NP61-1	ARFGAP3	ADP-ribosylation factor GTPase-activating protein 3 isoform Iso 1	1	1	0	0	0	0	0	1	0					[331]
NX_P49407-2	ARRB1	Beta-arrestin-1 isoform 1B	1	1	0	0	0	0	0	1	0					[404]
NX_Q96PK6-1	RBM14	RNA-binding protein 14 isoform Iso 1	1	1	0	0	0	0	0	1	0					[206]
NX_P49585-1	PCYT1A	Choline-phosphate cytidylyltransferase A isoform Iso 1	1	1	0	0	0	0	0	1	0					[343]
NX_Q12769-1	NUP160	Nuclear pore complex protein Nup160 isoform Iso 1	1	1	0	0	0	0	0	1	0					[1157]
NX_Q92466-1	DDB2	DNA damage-binding protein 2 isoform Iso 1	1	1	0	0	0	0	0	1	0					[26]
NX_Q92733-1	PRCC	Proline-rich protein PRCC isoform Iso 1	1	1	0	0	0	0	0	1	0					[267]
NX_Q9HDC9-1	APMAP	Adipocyte plasma membrane-associated protein isoform Iso 1	1	1	0	0	1	0	0	0	0		[120]
NX_Q96P48-6	ARAP1	Arf-GAP with Rho-GAP domain, ANK repeat and PH domain-containing protein 1 isoform Iso 6	1	1	0	0	0	0	0	1	0					[229]
NX_Q13131-2	PRKAA1	5'-AMP-activated protein kinase catalytic subunit alpha-1 isoform Iso 2	1	1	0	0	0	0	0	1	0					[191]
NX_P49327-1	FASN	Fatty acid synthase isoform Iso 1	1	1	0	0	0	0	0	1	0					[2204]
NX_Q7Z7L8-1	C11orf96	Uncharacterized protein C11orf96 isoform Iso 1	1	1	0	0	0	0	0	1	0					[368]
NX_Q5VY43-1	PEAR1	Platelet endothelial aggregation receptor 1 isoform Iso 1	1	1	0	0	0	0	0	1	0					[953]
NX_P14618-2	PKM	Pyruvate kinase PKM isoform M1	1	1	0	0	0	0	0	1	0					[37]
NX_P49356-1	FNTB	Protein farnesyltransferase subunit beta isoform Iso 1	1	1	0	0	0	0	0	1	0					[3]
NX_Q5VWP3-3	MLIP	Muscular LMNA-interacting protein isoform Iso 3	1	1	0	1	0	0	0	0	0						[171]
NX_Q9Y2W2-1	WBP11	WW domain-binding protein 11 isoform Iso 1	1	1	0	0	0	0	0	1	0					[237]
NX_P54920-1	NAPA	Alpha-soluble NSF attachment protein isoform Iso 1	1	1	0	0	0	0	1	0	0				[6]
NX_P51397-1	DAP	Death-associated protein 1 isoform Iso 1	1	1	0	0	0	0	0	1	0					[51]
NX_Q5TAQ9-1	DCAF8	DDB1- and CUL4-associated factor 8 isoform Iso 1	1	1	0	0	0	0	0	1	0					[99]
NX_P14923-1	JUP	Junction plakoglobin isoform Iso 1	1	1	0	0	0	0	0	1	0					[665]
NX_Q9NPI6-1	DCP1A	mRNA-decapping enzyme 1A isoform Iso 1	1	1	0	0	0	0	0	1	0					[353]
NX_P54725-3	RAD23A	UV excision repair protein RAD23 homolog A isoform Iso 3	1	1	0	0	0	0	0	1	0					[200]
NX_O43314-1	PPIP5K2	Inositol hexakisphosphate and diphosphoinositol-pentakisphosphate kinase 2 isoform Iso 1	1	1	0	0	0	0	0	1	0					[38]
NX_O43318-1	MAP3K7	Mitogen-activated protein kinase kinase kinase 7 isoform 1B	1	1	0	0	0	0	0	1	0					[439]
NX_O43353-1	RIPK2	Receptor-interacting serine/threonine-protein kinase 2 isoform Iso 1	1	1	0	0	0	0	0	1	0					[357]
NX_Q9BUJ2-1	HNRNPUL1	Heterogeneous nuclear ribonucleoprotein U-like protein 1 isoform Iso 1	1	1	0	0	0	0	0	1	0					[194]
NX_Q9UQ80-1	PA2G4	Proliferation-associated protein 2G4 isoform Iso 1	1	1	0	0	0	0	0	1	0					[2]
NX_P54725-1	RAD23A	UV excision repair protein RAD23 homolog A isoform Iso 1	1	1	0	0	0	0	0	1	0					[200]
NX_Q86WB0-1	ZC3HC1	Nuclear-interacting partner of ALK isoform Iso 1	1	1	0	0	0	0	0	1	0					[395]
NX_P12236-1	SLC25A6	ADP/ATP translocase 3 isoform Iso 1	1	1	0	0	0	1	0	0	0	[52]
NX_Q09028-2	RBBP4	Histone-binding protein RBBP4 isoform Iso 2	1	1	0	0	0	0	1	0	0				[4]
NX_Q09028-1	RBBP4	Histone-binding protein RBBP4 isoform Iso 1	1	1	0	0	0	0	1	0	0				[4]
NX_Q8WWM7-1	ATXN2L	Ataxin-2-like protein isoform Iso 1	1	1	0	0	0	0	0	1	0					[559]
NX_Q08J23-1	NSUN2	tRNA (cytosine(34)-C(5))-methyltransferase isoform Iso 1	1	1	0	0	0	0	0	1	0					[743]
NX_O43516-3	WIPF1	WAS/WASL-interacting protein family member 1 isoform Iso 3	1	1	0	0	1	0	0	0	0		[211]
NX_P12004-1	PCNA	Proliferating cell nuclear antigen isoform Iso 1	1	1	0	0	0	1	0	0	0	[190]
NX_Q9UPU5-1	USP24	Ubiquitin carboxyl-terminal hydrolase 24 isoform Iso 1	1	1	0	0	0	0	0	1	0					[1141]
NX_Q86X02-1	CDR2L	Cerebellar degeneration-related protein 2-like isoform Iso 1	1	1	0	0	0	0	0	1	0					[179]
NX_Q9BUH6-1	C9orf142	Protein PAXX isoform Iso 1	1	1	0	0	0	0	0	1	0					[152]
NX_P12814-1	ACTN1	Alpha-actinin-1 isoform Iso 1	1	1	0	0	0	0	0	1	0					[6]
NX_O43290-1	SART1	U4/U6.U5 tri-snRNP-associated protein 1 isoform Iso 1	1	1	0	0	0	0	0	1	0					[448]
NX_Q86VP1-4	TAX1BP1	Tax1-binding protein 1 isoform Iso 4	1	1	0	0	0	0	1	0	0				[2]
NX_Q86V48-1	LUZP1	Leucine zipper protein 1 isoform Iso 1	1	1	0	0	0	0	0	1	0					[958]
NX_Q8WXC6-2	COPS9	COP9 signalosome complex subunit 9 isoform Iso 1	1	1	1	0	0	0	0	0	0							[2]
NX_Q96L92-1	SNX27	Sorting nexin-27 isoform Iso 1	1	1	0	0	0	0	1	0	0				[222]
NX_O43149-1	ZZEF1	Zinc finger ZZ-type and EF-hand domain-containing protein 1 isoform Iso 1	1	1	0	0	0	0	0	1	0					[1518]
NX_P47914-1	RPL29	60S ribosomal protein L29 isoform Iso 1	1	1	0	1	0	0	0	0	0						[5]
NX_Q9Y277-1	VDAC3	Voltage-dependent anion-selective channel protein 3 isoform Iso 1	1	1	1	0	0	0	0	0	0							[266]
NX_P52799-1	EFNB2	Ephrin-B2 isoform Iso 1	1	1	0	0	0	0	0	1	0					[325]
NX_Q9Y262-1	EIF3L	Eukaryotic translation initiation factor 3 subunit L isoform Iso 1	1	1	0	0	0	0	0	1	0					[2]
NX_P54727-1	RAD23B	UV excision repair protein RAD23 homolog B isoform Iso 1	1	1	0	0	0	0	0	1	0					[160]
NX_P47755-1	CAPZA2	F-actin-capping protein subunit alpha-2 isoform Iso 1	1	1	0	0	0	0	1	0	0				[19]
NX_Q86VQ6-1	TXNRD3	Thioredoxin reductase 3 isoform Iso 1	1	1	0	1	0	0	0	0	0						[318]
NX_Q6WCQ1-2	MPRIP	Myosin phosphatase Rho-interacting protein isoform Iso 2	1	1	0	0	0	0	0	1	0					[542]
NX_O43237-1	DYNC1LI2	Cytoplasmic dynein 1 light intermediate chain 2 isoform Iso 1	1	1	0	1	0	0	0	0	0						[397]
NX_Q8IYB7-1	DIS3L2	DIS3-like exonuclease 2 isoform Iso 1	1	1	0	0	0	0	0	1	0					[875]
NX_Q9NQ55-3	PPAN	Suppressor of SWI4 1 homolog isoform Iso 3	1	1	0	0	0	0	0	1	0					[359]
NX_Q5T200-1	ZC3H13	Zinc finger CCCH domain-containing protein 13 isoform Iso 1	1	1	0	0	0	0	0	1	0					[877]
NX_Q9BRZ2-1	TRIM56	E3 ubiquitin-protein ligase TRIM56 isoform Iso 1	1	1	0	0	0	0	0	1	0					[442]
NX_Q13085-1	ACACA	Acetyl-CoA carboxylase 1 isoform Iso 1	1	1	0	0	0	0	0	1	0					[29]
NX_P46379-3	BAG6	Large proline-rich protein BAG6 isoform Iso 3	1	1	0	0	0	0	0	1	0					[994]
NX_Q9Y487-1	ATP6V0A2	V-type proton ATPase 116 kDa subunit a isoform 2 isoform Iso 1	1	1	0	0	0	0	0	1	0					[695]
NX_O00750-1	PIK3C2B	Phosphatidylinositol 4-phosphate 3-kinase C2 domain-containing subunit beta isoform Iso 1	1	1	0	0	0	0	0	1	0					[703]
NX_P16157-14	ANK1	Ankyrin-1 isoform Er13	1	1	0	0	0	0	0	1	0					[373]
NX_Q9Y4F1-2	FARP1	FERM, RhoGEF and pleckstrin domain-containing protein 1 isoform Iso 2	1	1	0	0	0	0	0	1	0					[24]
NX_O14519-1	CDK2AP1	Cyclin-dependent kinase 2-associated protein 1 isoform Iso 1	1	1	0	0	0	0	1	0	0				[4]
NX_P50454-1	SERPINH1	Serpin H1 isoform Iso 1	1	1	0	0	0	0	1	0	0				[207]
NX_Q7Z2W4-1	ZC3HAV1	Zinc finger CCCH-type antiviral protein 1 isoform Iso 1	1	1	0	0	0	0	0	1	0					[378]
NX_Q7Z2W4-3	ZC3HAV1	Zinc finger CCCH-type antiviral protein 1 isoform Iso 3	1	1	0	0	0	0	0	1	0					[378]
NX_Q9Y4D8-1	HECTD4	Probable E3 ubiquitin-protein ligase HECTD4 isoform Iso 1	1	1	0	0	0	0	0	1	0					[3540]
NX_Q6IQ22-1	RAB12	Ras-related protein Rab-12 isoform Iso 1	1	1	0	0	0	0	0	1	0					[21]
NX_P16070-1	CD44	CD44 antigen isoform Iso 1	1	1	0	0	0	0	0	1	0					[706]
NX_P17017-1	ZNF14	Zinc finger protein 14 isoform Iso 1	1	1	0	0	0	0	0	1	0					[460]
NX_P50402-1	EMD	Emerin isoform Iso 1	1	1	0	0	0	0	0	1	0					[8]
NX_P50395-1	GDI2	Rab GDP dissociation inhibitor beta isoform Iso 1	1	1	0	0	0	0	1	0	0				[329]
NX_O14594-1	NCAN	Neurocan core protein isoform Iso 1	1	1	0	0	0	0	0	1	0					[555]
NX_O14613-1	CDC42EP2	Cdc42 effector protein 2 isoform Iso 1	1	1	0	0	0	0	0	1	0					[109]
NX_P55786-1	NPEPPS	Puromycin-sensitive aminopeptidase isoform Iso 1	1	1	0	0	0	1	0	0	0	[695]
NX_Q96RK0-1	CIC	Protein capicua homolog isoform Iso 1	1	1	0	0	0	0	0	1	0					[1382]
NX_Q9Y4I1-3	MYO5A	Unconventional myosin-Va isoform Iso 3	1	1	0	0	1	0	0	0	0		[9]
NX_Q99549-2	MPHOSPH8	M-phase phosphoprotein 8 isoform Iso 2	1	1	0	0	0	0	0	1	0					[51]
NX_P50570-2	DNM2	Dynamin-2 isoform Iso 2	1	1	0	0	0	0	0	1	0					[760]
NX_P50993-1	ATP1A2	Sodium/potassium-transporting ATPase subunit alpha-2 isoform Iso 1	1	1	0	1	0	0	0	0	0						[411]
NX_P50914-1	RPL14	60S ribosomal protein L14 isoform Iso 1	1	1	0	0	0	0	0	1	0					[139]
NX_O00499-2	BIN1	Myc box-dependent-interacting protein 1 isoform IIB	1	1	0	0	0	0	0	1	0					[300]
NX_O00505-1	KPNA3	Importin subunit alpha-4 isoform Iso 1	1	1	0	0	0	0	0	1	0					[60]
NX_O00506-1	STK25	Serine/threonine-protein kinase 25 isoform Iso 1	1	1	0	0	0	0	0	1	0					[174]
NX_P16401-1	HIST1H1B	Histone H1.5 isoform Iso 1	1	1	0	0	0	0	0	1	0					[18]
NX_P50851-1	LRBA	Lipopolysaccharide-responsive and beige-like anchor protein isoform Iso 1	1	1	0	0	0	0	0	1	0					[10]
NX_P16333-1	NCK1	Cytoplasmic protein NCK1 isoform Iso 1	1	1	0	0	0	0	0	1	0					[85]
NX_Q12873-3	CHD3	Chromodomain-helicase-DNA-binding protein 3 isoform Iso 3	1	1	0	0	0	0	0	1	0					[102]
NX_P50570-3	DNM2	Dynamin-2 isoform Iso 3	1	1	0	0	0	0	0	1	0					[760]
NX_O00567-1	NOP56	Nucleolar protein 56 isoform Iso 1	1	1	0	0	0	0	0	1	0					[520]
NX_Q92598-1	HSPH1	Heat shock protein 105 kDa isoform Alpha	1	1	0	0	0	0	0	1	0					[809]
NX_Q92614-1	MYO18A	Unconventional myosin-XVIIIa isoform Iso 1	1	1	0	0	0	0	0	1	0					[2020]
NX_Q9HB90-1	RRAGC	Ras-related GTP-binding protein C isoform Iso 1	1	1	0	0	0	0	0	1	0					[15]
NX_Q12906-1	ILF3	Interleukin enhancer-binding factor 3 isoform Iso 1	1	1	0	0	0	0	0	1	0					[482]
NX_Q9Y4K4-1	MAP4K5	Mitogen-activated protein kinase kinase kinase kinase 5 isoform Iso 1	1	1	0	0	0	0	0	1	0					[335]
NX_O00625-1	PIR	Pirin isoform Iso 1	1	1	0	0	1	0	0	0	0		[166]
NX_Q9Y490-1	TLN1	Talin-1 isoform Iso 1	1	1	0	0	0	0	0	1	0					[1225]
NX_Q6NYC8-1	PPP1R18	Phostensin isoform Iso 1	1	1	0	0	0	0	0	1	0					[432]
NX_Q9Y385-1	UBE2J1	Ubiquitin-conjugating enzyme E2 J1 isoform Iso 1	1	1	0	0	0	0	0	1	0					[266]
NX_Q9BQE3-1	TUBA1C	Tubulin alpha-1C chain isoform Iso 1	1	1	0	0	0	0	0	1	0					[48]
NX_P49756-1	RBM25	RNA-binding protein 25 isoform Iso 1	1	1	0	0	0	0	0	1	0					[677]
NX_Q7Z5K2-3	WAPL	Wings apart-like protein homolog isoform Iso 3	1	1	0	0	0	0	0	1	0					[162]
NX_O14880-1	MGST3	Microsomal glutathione S-transferase 3 isoform Iso 1	1	1	0	0	0	0	1	0	0				[37]
NX_Q12996-1	CSTF3	Cleavage stimulation factor subunit 3 isoform Iso 1	1	1	0	0	0	0	0	1	0					[691]
NX_P56545-2	CTBP2	C-terminal-binding protein 2 isoform Iso 2	1	1	0	0	0	0	0	1	0					[968]
NX_O14908-1	GIPC1	PDZ domain-containing protein GIPC1 isoform Iso 1	1	1	0	0	0	0	0	1	0					[242]
NX_P49750-4	YLPM1	YLP motif-containing protein 1 isoform Iso 4	1	1	0	0	1	0	0	0	0		[831]
NX_P15336-1	ATF2	Cyclic AMP-dependent transcription factor ATF-2 isoform Iso 1	1	1	0	0	0	0	0	1	0					[112]
NX_P49736-1	MCM2	DNA replication licensing factor MCM2 isoform Iso 1	1	1	0	0	0	0	0	1	0					[139]
NX_Q12802-2	AKAP13	A-kinase anchor protein 13 isoform Iso 2	1	1	0	0	0	0	0	1	0					[1880]
NX_P17535-1	JUND	Transcription factor jun-D isoform Iso 1	1	1	0	0	0	0	0	1	0					[259]
NX_P56945-3	BCAR1	Breast cancer anti-estrogen resistance protein 1 isoform Iso 3	1	1	0	0	0	0	0	1	0					[373]
NX_O00461-1	GOLIM4	Golgi integral membrane protein 4 isoform Iso 1	1	1	0	0	0	0	0	1	0					[673]
NX_Q66K14-1	TBC1D9B	TBC1 domain family member 9B isoform Iso 1	1	1	0	0	0	0	0	1	0					[435]
NX_P17612-1	PRKACA	cAMP-dependent protein kinase catalytic subunit alpha isoform Iso 1	1	1	0	0	0	0	0	1	0					[198]
NX_Q13045-2	FLII	Protein flightless-1 homolog isoform Iso 2	1	1	0	0	1	0	0	0	0		[366]
NX_O15013-1	ARHGEF10	Rho guanine nucleotide exchange factor 10 isoform Iso 1	1	1	0	0	0	0	0	1	0					[59]
NX_Q7Z5H3-2	ARHGAP22	Rho GTPase-activating protein 22 isoform Iso 2	1	1	0	0	0	0	0	1	0					[603]
NX_P17302-1	GJA1	Gap junction alpha-1 protein isoform Iso 1	1	1	0	0	0	0	0	1	0					[306]
NX_P17252-1	PRKCA	Protein kinase C alpha type isoform Iso 1	1	1	0	0	0	0	0	1	0					[638]
NX_Q12846-1	STX4	Syntaxin-4 isoform Iso 1	1	1	0	0	0	0	0	1	0					[117]
NX_Q9Y478-1	PRKAB1	5'-AMP-activated protein kinase subunit beta-1 isoform Iso 1	1	1	0	0	0	0	0	1	0					[182]
NX_P15923-1	TCF3	Transcription factor E2-alpha isoform E12	1	1	0	0	0	0	0	1	0					[379]
NX_P55884-2	EIF3B	Eukaryotic translation initiation factor 3 subunit B isoform Iso 2	1	1	0	0	0	0	0	1	0					[154]
NX_P49916-1	LIG3	DNA ligase 3 isoform Iso 1	1	1	0	0	0	0	0	1	0					[242]
NX_Q96RE7-1	NACC1	Nucleus accumbens-associated protein 1 isoform Iso 1	1	1	0	0	0	0	0	1	0					[124]
NX_Q7Z407-1	CSMD3	CUB and sushi domain-containing protein 3 isoform Iso 1	1	1	0	0	0	0	0	1	0					[1488]
NX_Q7Z417-1	NUFIP2	Nuclear fragile X mental retardation-interacting protein 2 isoform Iso 1	1	1	0	0	0	0	0	1	0					[629]
NX_P49840-1	GSK3A	Glycogen synthase kinase-3 alpha isoform Iso 1	1	1	0	0	0	0	0	1	0					[279]
NX_Q7Z4V5-1	HDGFL2	Hepatoma-derived growth factor-related protein 2 isoform Iso 1	1	1	0	0	0	0	0	1	0					[454]
NX_Q9Y3L5-1	RAP2C	Ras-related protein Rap-2c isoform Iso 1	1	1	0	0	0	0	0	1	0					[106]
NX_P56202-1	CTSW	Cathepsin W isoform Iso 1	1	1	0	0	0	0	0	1	0					[114]
NX_P56211-1	ARPP19	cAMP-regulated phosphoprotein 19 isoform ARPP-19	1	1	0	0	0	0	0	1	0					[62]
NX_Q9BRD0-1	BUD13	BUD13 homolog isoform Iso 1	1	1	0	0	0	0	0	1	0					[271]
NX_Q9Y3E7-1	CHMP3	Charged multivesicular body protein 3 isoform Iso 1	1	1	0	0	0	0	0	1	0					[200]
NX_P49792-1	RANBP2	E3 SUMO-protein ligase RanBP2 isoform Iso 1	1	1	0	0	0	0	0	1	0					[2900]
NX_P15559-1	NQO1	NAD(P)H dehydrogenase [quinone] 1 isoform Iso 1	1	1	0	0	0	1	0	0	0	[33]
NX_Q9UPT8-1	ZC3H4	Zinc finger CCCH domain-containing protein 4 isoform Iso 1	1	1	0	0	0	0	0	1	0					[159]
NX_P12931-2	SRC	Proto-oncogene tyrosine-protein kinase Src isoform Iso 2	1	1	0	0	0	0	0	1	0					[17]
NX_Q13492-1	PICALM	Phosphatidylinositol-binding clathrin assembly protein isoform Iso 1	1	1	0	0	0	0	0	1	0					[62]
NX_Q8IXF0-1	NPAS3	Neuronal PAS domain-containing protein 3 isoform Iso 1	1	1	1	0	0	0	0	0	0							[758]
NX_Q8IVT5-1	KSR1	Kinase suppressor of Ras 1 isoform Iso 1	1	1	0	0	0	0	0	1	0					[569]
NX_O60343-1	TBC1D4	TBC1 domain family member 4 isoform Iso 1	1	1	0	0	0	0	0	1	0					[588]
NX_P62306-1	SNRPF	Small nuclear ribonucleoprotein F isoform Iso 1	1	1	0	0	0	0	1	0	0				[8]
NX_Q9ULU4-13	ZMYND8	Protein kinase C-binding protein 1 isoform Iso 13	1	1	0	0	0	0	0	1	0					[515]
NX_Q8IXH7-4	NELFCD	Negative elongation factor C/D isoform NELF-D	1	1	0	0	0	0	0	1	0					[25]
NX_Q96HC4-1	PDLIM5	PDZ and LIM domain protein 5 isoform Iso 1	1	1	0	0	0	0	0	1	0					[111]
NX_P0DN76-1	U2AF1L5	Splicing factor U2AF 35 kDa subunit-like protein isoform Iso 1	1	1	0	1	0	0	0	0	0						[39]
NX_Q9Y6M1-2	IGF2BP2	Insulin-like growth factor 2 mRNA-binding protein 2 isoform Iso 1	1	1	0	0	0	0	0	1	0					[164]
NX_Q5BKZ1-1	ZNF326	DBIRD complex subunit ZNF326 isoform Iso 1	1	1	0	0	1	0	0	0	0		[175]
NX_Q9UKM9-1	RALY	RNA-binding protein Raly isoform Iso 2	1	1	0	0	0	0	0	1	0					[288]
NX_P20042-1	EIF2S2	Eukaryotic translation initiation factor 2 subunit 2 isoform Iso 1	1	1	0	0	0	0	0	1	0					[2]
NX_Q9ULX6-1	AKAP8L	A-kinase anchor protein 8-like isoform Iso 1	1	1	0	0	1	0	0	0	0		[237]
NX_Q8IVG5-1	SAMD9L	Sterile alpha motif domain-containing protein 9-like isoform Iso 1	1	1	0	0	0	0	0	1	0					[134]
NX_Q4V339-1	CBWD6	COBW domain-containing protein 6 isoform Iso 1	3	1	0	0	1	0	0	0	0		[118]
NX_O60271-1	SPAG9	C-Jun-amino-terminal kinase-interacting protein 4 isoform Iso 1	1	1	0	0	0	0	0	1	0					[217]
NX_O60256-1	PRPSAP2	Phosphoribosyl pyrophosphate synthase-associated protein 2 isoform Iso 1	1	1	0	0	0	0	0	1	0					[227]
NX_Q9NRL3-3	STRN4	Striatin-4 isoform Iso 3	1	1	0	1	0	0	0	0	0						[576]
NX_Q13443-1	ADAM9	Disintegrin and metalloproteinase domain-containing protein 9 isoform Iso 1	1	1	0	0	0	0	0	1	0					[761]
NX_O60231-1	DHX16	Putative pre-mRNA-splicing factor ATP-dependent RNA helicase DHX16 isoform Iso 1	1	1	0	0	0	0	0	1	0					[497]
NX_Q9NR30-1	DDX21	Nucleolar RNA helicase 2 isoform Iso 1	1	1	0	0	0	0	0	1	0					[121]
NX_O00264-1	PGRMC1	Membrane-associated progesterone receptor component 1 isoform Iso 1	1	1	0	0	0	0	0	1	0					[181]
NX_Q13535-1	ATR	Serine/threonine-protein kinase ATR isoform Iso 1	1	1	0	0	0	0	0	1	0					[1016]
NX_Q4L180-1	FILIP1L	Filamin A-interacting protein 1-like isoform Iso 1	1	1	0	0	0	0	0	1	0					[791]
NX_P62841-1	RPS15	40S ribosomal protein S15 isoform Iso 1	1	1	0	0	0	1	0	0	0	[108]
NX_Q5H9R7-5	PPP6R3	Serine/threonine-protein phosphatase 6 regulatory subunit 3 isoform Iso 5	1	1	0	0	0	0	0	1	0					[617]
NX_Q9UKK3-1	PARP4	Poly [ADP-ribose] polymerase 4 isoform Iso 1	1	1	0	1	0	0	0	0	0						[1249]
NX_P20020-1	ATP2B1	Plasma membrane calcium-transporting ATPase 1 isoform D	1	1	0	0	0	0	0	1	0					[211]
NX_Q52LW3-1	ARHGAP29	Rho GTPase-activating protein 29 isoform Iso 1	1	1	0	0	0	0	0	1	0					[1029]
NX_Q96I25-1	RBM17	Splicing factor 45 isoform Iso 1	1	1	0	0	0	0	0	1	0					[155]
NX_Q13542-1	EIF4EBP2	Eukaryotic translation initiation factor 4E-binding protein 2 isoform Iso 1	1	1	0	0	0	0	0	1	0					[70]
NX_O60763-1	USO1	General vesicular transport factor p115 isoform Iso 1	1	1	0	0	0	0	0	1	0					[942]
NX_Q13526-1	PIN1	Peptidyl-prolyl cis-trans isomerase NIMA-interacting 1 isoform Iso 1	1	1	0	0	0	0	1	0	0				[6]
NX_Q9NRH1-1	YAE1D1	Yae1 domain-containing protein 1 isoform Iso 1	1	1	0	0	0	0	1	0	0				[16]
NX_Q96HP0-1	DOCK6	Dedicator of cytokinesis protein 6 isoform Iso 1	1	1	0	0	0	0	0	1	0					[42]
NX_P41567-1	EIF1	Eukaryotic translation initiation factor 1 isoform Iso 1	1	1	0	0	0	0	1	0	0				[18]
NX_O60684-1	KPNA6	Importin subunit alpha-7 isoform Iso 1	1	1	0	0	0	0	0	1	0					[6]
NX_Q8IWS0-1	PHF6	PHD finger protein 6 isoform Iso 1	1	1	0	0	0	0	0	1	0					[155]
NX_P41743-1	PRKCI	Protein kinase C iota type isoform Iso 1	1	1	0	0	0	0	0	1	0					[412]
NX_Q8IWZ8-1	SUGP1	SURP and G-patch domain-containing protein 1 isoform Iso 1	1	1	0	0	0	0	0	1	0					[485]
NX_Q13523-1	PRPF4B	Serine/threonine-protein kinase PRP4 homolog isoform Iso 1	1	1	0	0	0	0	0	1	0					[849]
NX_Q92974-1	ARHGEF2	Rho guanine nucleotide exchange factor 2 isoform Iso 1	1	1	0	0	0	0	0	1	0					[886]
NX_Q6P2E9-1	EDC4	Enhancer of mRNA-decapping protein 4 isoform Iso 1	1	1	0	0	0	0	0	1	0					[723]
NX_O60524-1	NEMF	Nuclear export mediator factor NEMF isoform Iso 1	1	1	0	0	0	0	0	1	0					[417]
NX_Q9UKY7-1	CDV3	Protein CDV3 homolog isoform Iso 1	1	1	0	0	0	0	0	1	0					[107]
NX_P10398-1	ARAF	Serine/threonine-protein kinase A-Raf isoform Iso 1	1	1	0	0	0	0	0	1	0					[229]
NX_Q9BXB5-1	OSBPL10	Oxysterol-binding protein-related protein 10 isoform Iso 1	1	1	0	0	0	0	0	1	0					[223]
NX_Q53T59-1	HS1BP3	HCLS1-binding protein 3 isoform Iso 1	1	1	0	0	0	0	0	1	0					[194]
NX_Q53TN4-1	CYBRD1	Cytochrome b reductase 1 isoform Iso 1	1	1	0	0	1	0	0	0	0		[259]
NX_Q08174-2	PCDH1	Protocadherin-1 isoform Iso 2	1	1	0	0	0	0	0	1	0					[962]
NX_P52756-1	RBM5	RNA-binding protein 5 isoform Iso 1	1	1	0	0	0	0	0	1	0					[624]
NX_P62328-1	TMSB4X	Thymosin beta-4 isoform Iso 1	1	1	0	0	0	0	0	1	0					[2]
NX_O60739-1	EIF1B	Eukaryotic translation initiation factor 1b isoform Iso 1	1	1	0	0	0	0	1	0	0				[18]
NX_Q08211-1	DHX9	ATP-dependent RNA helicase A isoform Iso 1	1	1	0	0	0	0	0	1	0					[87]
NX_Q9ULL8-1	SHROOM4	Protein Shroom4 isoform Iso 1	1	1	0	0	0	0	0	1	0					[1059]
NX_Q53ET0-1	CRTC2	CREB-regulated transcription coactivator 2 isoform Iso 1	1	1	0	0	0	0	0	1	0					[70]
NX_Q58FF3-1	HSP90B2P	Putative endoplasmin-like protein isoform Iso 1	5	1	1	0	0	0	0	0	0							[136]
NX_P10644-1	PRKAR1A	cAMP-dependent protein kinase type I-alpha regulatory subunit isoform Iso 1	1	1	0	0	0	0	0	1	0					[83]
NX_Q9BXF6-1	RAB11FIP5	Rab11 family-interacting protein 5 isoform Iso 1	1	1	0	0	0	0	0	1	0					[209]
NX_Q6UN15-1	FIP1L1	Pre-mRNA 3'-end-processing factor FIP1 isoform Iso 1	1	1	0	0	0	0	0	1	0					[492]
NX_P41226-1	UBA7	Ubiquitin-like modifier-activating enzyme 7 isoform Iso 1	1	1	0	0	0	0	0	1	0					[332]
NX_P61978-3	HNRNPK	Heterogeneous nuclear ribonucleoprotein K isoform Iso 3	1	1	0	0	0	0	0	1	0					[260]
NX_Q9UK76-1	JPT1	Jupiter microtubule associated homolog 1 isoform Iso 1	1	1	0	0	0	0	0	1	0					[131]
NX_Q9Y6M7-7	SLC4A7	Sodium bicarbonate cotransporter 3 isoform Iso 7	1	1	0	0	0	0	0	1	0					[1185]
NX_Q96GX8-1	C16orf74	Uncharacterized protein C16orf74 isoform Iso 1	1	1	0	0	0	0	0	1	0					[44]
NX_Q9NQT8-1	KIF13B	Kinesin-like protein KIF13B isoform Iso 1	1	1	0	0	0	0	0	1	0					[1410]
NX_P43307-1	SSR1	Translocon-associated protein subunit alpha isoform Iso 1	1	1	0	0	0	0	0	1	0					[268]
NX_Q13547-1	HDAC1	Histone deacetylase 1 isoform Iso 1	1	1	0	0	0	0	0	1	0					[393]
NX_Q6P1R3-1	MSANTD2	Myb/SANT-like DNA-binding domain-containing protein 2 isoform Iso 1	1	1	0	0	0	0	0	1	0					[436]
NX_O43795-2	MYO1B	Unconventional myosin-Ib isoform Iso 2	1	1	0	0	0	0	0	1	0					[692]
NX_O43795-1	MYO1B	Unconventional myosin-Ib isoform Iso 1	1	1	0	0	0	0	0	1	0					[692]
NX_P20810-6	CAST	Calpastatin isoform Iso 6	1	1	0	0	0	0	0	1	0					[326]
NX_O43768-4	ENSA	Alpha-endosulfine isoform Iso 4	1	1	0	0	0	0	0	1	0					[90]
NX_P46060-1	RANGAP1	Ran GTPase-activating protein 1 isoform Iso 1	1	1	0	0	0	0	0	1	0					[442]
NX_Q86XP3-1	DDX42	ATP-dependent RNA helicase DDX42 isoform Iso 1	1	1	0	0	0	0	0	1	0					[185]
NX_Q07866-6	KLC1	Kinesin light chain 1 isoform N	1	1	0	0	0	0	0	1	0					[591]
NX_Q9UKG1-1	APPL1	DCC-interacting protein 13-alpha isoform Iso 1	1	1	0	0	0	0	0	1	0					[401]
NX_P11308-3	ERG	Transcriptional regulator ERG isoform ERG-3	1	1	0	0	0	0	0	1	0					[103]
NX_Q7L014-1	DDX46	Probable ATP-dependent RNA helicase DDX46 isoform Iso 1	1	1	0	0	0	0	0	1	0					[804]
NX_P11717-1	IGF2R	Cation-independent mannose-6-phosphate receptor isoform Iso 1	1	1	0	0	0	0	0	1	0					[2409]
NX_Q08945-1	SSRP1	FACT complex subunit SSRP1 isoform Iso 1	1	1	0	0	0	0	0	1	0					[444]
NX_P20908-1	COL5A1	Collagen alpha-1(V) chain isoform Iso 1	1	1	0	1	0	0	0	0	0						[535]
NX_Q8WW12-1	PCNP	PEST proteolytic signal-containing nuclear protein isoform Iso 1	1	1	0	0	0	0	0	1	0					[108]
NX_Q9UNE7-1	STUB1	E3 ubiquitin-protein ligase CHIP isoform Iso 1	1	1	0	0	0	0	0	1	0					[19]
NX_Q9NWU2-1	GID8	Glucose-induced degradation protein 8 homolog isoform Iso 1	1	1	0	0	0	0	1	0	0				[6]
NX_P62070-4	RRAS2	Ras-related protein R-Ras2 isoform Iso 4	1	1	0	0	0	0	0	1	0					[192]
NX_P0CG35-1	TMSB15B	Thymosin beta-15B isoform Iso 1	1	1	0	0	0	0	1	0	0				[4]
NX_Q96JP5-1	ZFP91	E3 ubiquitin-protein ligase ZFP91 isoform Iso 1	1	1	0	0	0	0	0	1	0					[82]
NX_Q9UKE5-4	TNIK	TRAF2 and NCK-interacting protein kinase isoform Iso 4	1	1	0	0	0	0	0	1	0					[570]
NX_O43896-1	KIF1C	Kinesin-like protein KIF1C isoform Iso 1	1	1	0	0	1	0	0	0	0		[958]
NX_Q9NR12-1	PDLIM7	PDZ and LIM domain protein 7 isoform Iso 1	1	1	0	0	0	0	0	1	0					[217]
NX_Q9Y5L0-1	TNPO3	Transportin-3 isoform Iso 1	1	1	0	0	1	0	0	0	0		[5]
NX_O43852-3	CALU	Calumenin isoform Iso 3	1	1	0	0	0	0	0	1	0					[52]
NX_P0C0S8-1	HIST1H2AG;HIST1H2AI;HIST1H2AK;HIST1H2AL;HIST1H2AM	Histone H2A type 1 isoform Iso 1	1	1	1	0	0	0	0	0	0							[119]
NX_P62917-1	RPL8	60S ribosomal protein L8 isoform Iso 1	1	1	0	0	0	0	1	0	0				[119]
NX_P11216-1	PYGB	Glycogen phosphorylase, brain form isoform Iso 1	1	1	0	0	0	0	1	0	0				[3]
NX_P11233-1	RALA	Ras-related protein Ral-A isoform Iso 1	1	1	0	0	0	1	0	0	0	[134]
NX_P43243-1	MATR3	Matrin-3 isoform Iso 1	1	1	0	0	0	0	0	1	0					[188]
