# Supplementary material for: Integrated Transcriptomic and Proteomic Analysis of Primary Human Umbilical Vein Endothelial Cells
Source: Proteomics. 2019 Jun 26;19(15):1800315. doi: 10.1002/pmic.201800315 (PMC6812510; doi:10.1002/pmic.201800315)
Supplement: Supplementary file 6 — Supporting Information [file PMIC-19-1800315-s006.xlsx]

## Sheet: Sheet1
Supplementary Information S4: Madugundu et al. (2018). Integrated transcriptomic and proteomic analysis of primary human umbilical vein endothelial cells
Complete list of signal peptide (SP) cleavage site peptides from HUVEC proteomics analysis
Gene symbol	RefSeq Accession(s)	Ensembl ID	SP Source	SP Start	SP End	Identified Peptide	Modifications	Previous AA	Position wrt SP site	Annotated	Qvality PEP	Qvality q-value	# Protein Groups	# Proteins	# PSMs	# Missed Cleavages	Theo. MH+ [Da]	XCorr Sequest HT	Percolator q-Value Sequest HT	Percolator PEP Sequest HT
KIAA0090	NP_055862.1		SMART	1	22	VYEDQVGK		A	-1	No	0.0403187	0	1	1	1	0	937.463	2.04	0	0.1665
EMC1	NP_055862	ENSP00000364329	SignalP	1	22	VYEDQVGK		A	-1	No	0.0403187	0	1	1	1	0	937.463	2.04	0	0.1665
EMC1	NP_055862	ENSP00000364345	SignalP	1	22	VYEDQVGK		A	-1	No	0.0403187	0	1	1	1	0	937.463	2.04	0	0.1665
EMC1	NP_055862	ENSP00000364354	SignalP	1	22	VYEDQVGK		A	-1	No	0.0403187	0	1	1	1	0	937.463	2.04	0	0.1665
EMC1	NP_055862	ENSP00000418481	SignalP	1	22	VYEDQVGK		A	-1	No	0.0403187	0	1	1	1	0	937.463	2.04	0	0.1665
EMC1	NP_055862	ENSP00000420608	SignalP	1	22	VYEDQVGK		A	-1	No	0.0403187	0	1	1	1	0	937.463	2.04	0	0.1665
TMEM87B	NP_116213.1		SMART	1	42	VPELGLWLETVNDK		A	0	Yes	5.47223e-07	0	1	1	4	0	1612.86	4.36	0	0.0002461
TMEM87B	NP_116213	ENSP00000283206	SignalP	1	42	VPELGLWLETVNDK		A	0	Yes	5.47223e-07	0	1	1	4	0	1612.86	4.36	0	0.0002461
RCN2	NP_002893.1		SMART	1	23	EELHYPLGER		A	2	No	0.0557099	0	1	1	2	0	1242.61	1.79	0	0.1988
RCN2	NP_002893	ENSP00000319739	SignalP	1	23	EELHYPLGER		A	2	No	0.0557099	0	1	1	2	0	1242.61	1.79	0	0.1988
RCN2	NP_002893	ENSP00000378347	SignalP	1	23	EELHYPLGER		A	2	No	0.0557099	0	1	1	2	0	1242.61	1.79	0	0.1988
RCN2	NP_002893	ENSP00000378349	SignalP	1	23	EELHYPLGER		A	2	No	0.0557099	0	1	1	2	0	1242.61	1.79	0	0.1988
PLOD1	NP_000293.2		SMART	1	19	KGDAKPEDNLLVLTVATK		A	-1	No	3.36919e-07	0	1	1	11	1	1912.07	4.95	0	0.0003417
PLOD1	NP_000293	ENSP00000196061	SignalP	1	19	KGDAKPEDNLLVLTVATK		A	-1	No	3.36919e-07	0	1	1	11	1	1912.07	4.95	0	0.0003417
PLOD1	NP_000293	ENSP00000350851	SignalP	1	19	KGDAKPEDNLLVLTVATK		A	-1	No	3.36919e-07	0	1	1	11	1	1912.07	4.95	0	0.0003417
PLOD1	NP_000293	ENSP00000405372	SignalP	1	19	KGDAKPEDNLLVLTVATK		A	-1	No	3.36919e-07	0	1	1	11	1	1912.07	4.95	0	0.0003417
MANF	NP_006001.2		SMART	1	27	LRPGDCEVCISYLGR	2xCarbamidomethyl [C6; C9]	A	0	Yes	2.23149e-07	0	1	3	11	0	1794.86	5.27	0	0.0002045
PIGK	NP_005473.1		SMART	1	28	SHIEDQAEQFFR		A	-1	No	0.00288038	0	1	1	6	0	1506.7	2.72	0	0.06809
PIGK	NP_005473	ENSP00000352041	SignalP	1	28	SHIEDQAEQFFR		A	-1	No	0.00288038	0	1	1	6	0	1506.7	2.72	0	0.06809
PIGK	NP_005473	ENSP00000359848	SignalP	1	28	SHIEDQAEQFFR		A	-1	No	0.00288038	0	1	1	6	0	1506.7	2.72	0	0.06809
PIGK	NP_005473	ENSP00000359849	SignalP	1	28	SHIEDQAEQFFR		A	-1	No	0.00288038	0	1	1	6	0	1506.7	2.72	0	0.06809
NT5E	NP_002517.1		Literature	1	26	WELTILHTNDVHSR		A	0	Yes	0.00140246	0	1	1	4	0	1720.88	3.73	0	0.03546
NT5E	NP_002517	ENSP00000257770	SignalP	1	26	WELTILHTNDVHSR		A	0	Yes	0.00140246	0	1	1	4	0	1720.88	3.73	0	0.03546
NT5E	NP_002517; NP_001191742	ENSP00000358660	SignalP	1	26	WELTILHTNDVHSR		A	0	Yes	0.00140246	0	1	1	4	0	1720.88	3.73	0	0.03546
NT5E	NP_001191742	ENSP00000358665	SignalP	1	26	WELTILHTNDVHSR		A	0	Yes	0.00140246	0	1	1	4	0	1720.88	3.73	0	0.03546
ACAA1	NP_001598.1		SMART	1	36	LSGAPQASAADVVVVHGR		C	-10	No	1.44725e-05	0	1	1	2	0	1733.93	4.5	0	0.001658
P4HB	NP_000909.2		Annotator	1	17	APEEEDHVLVLR		D	1	No	0.0107205	0	1	1	1	0	1406.73	1.89	0	0.07779
P4HB	NP_000909	ENSP00000327801	SignalP	1	17	APEEEDHVLVLR		D	1	No	0.0107205	0	1	1	1	0	1406.73	1.89	0	0.07779
P4HB	NP_000909	ENSP00000442012	SignalP	1	17	APEEEDHVLVLR		D	1	No	0.0107205	0	1	1	1	0	1406.73	1.89	0	0.07779
TMED4	NP_872353.2		SMART	1	30	LYFHIGETEK		G	-1	No	4.10704e-05	0	1	1	5	0	1236.63	3.59	0	0.003044
TMED4	NP_872353	ENSP00000289577	SignalP	1	30	LYFHIGETEK		G	-1	No	4.10704e-05	0	1	1	5	0	1236.63	3.59	0	0.003044
TMED4	NP_872353	ENSP00000404042	SignalP	1	30	LYFHIGETEK		G	-1	No	4.10704e-05	0	1	1	5	0	1236.63	3.59	0	0.003044
TMED4	NP_872353	ENSP00000417443	SignalP	1	30	LYFHIGETEK		G	-1	No	4.10704e-05	0	1	1	5	0	1236.63	3.59	0	0.003044
RCN2	NP_002893.1		SMART	1	23	GKAEELHYPLGER		A	-1	No	1.31757e-05	0	1	1	10	1	1498.76	4.01	0	0.01068
RCN2	NP_002893	ENSP00000319739	SignalP	1	23	GKAEELHYPLGER		A	-1	No	1.31757e-05	0	1	1	10	1	1498.76	4.01	0	0.01068
RCN2	NP_002893	ENSP00000378347	SignalP	1	23	GKAEELHYPLGER		A	-1	No	1.31757e-05	0	1	1	10	1	1498.76	4.01	0	0.01068
RCN2	NP_002893	ENSP00000378349	SignalP	1	23	GKAEELHYPLGER		A	-1	No	1.31757e-05	0	1	1	10	1	1498.76	4.01	0	0.01068
RPN2	NP_002942.2		Annotator	1	22	TPTHYLTK		L	1	No	0.00986221	0	1	1	2	0	960.515	2.51	0	0.08965
RPN2	NP_002942	ENSP00000237530	SignalP	1	22	TPTHYLTK		L	1	No	0.00986221	0	1	1	2	0	960.515	2.51	0	0.08965
RPN2	NP_001129243	ENSP00000362724	SignalP	1	22	TPTHYLTK		L	1	No	0.00986221	0	1	1	2	0	960.515	2.51	0	0.08965
RPN2	NP_002942; NP_001129243	ENSP00000362735	SignalP	1	22	TPTHYLTK		L	1	No	0.00986221	0	1	1	2	0	960.515	2.51	0	0.08965
PRDX4	NP_006397.1		SMART	1	35	VQGWETEERPR		A	-1	No	0.00259508	0	1	1	6	0	1386.68	3	0	0.05649
PRDX4	NP_006397	ENSP00000368635	SignalP	1	35	VQGWETEERPR		A	-1	No	0.00259508	0	1	1	6	0	1386.68	3	0	0.05649
PRDX4	NP_006397	ENSP00000368646	SignalP	1	35	VQGWETEERPR		A	-1	No	0.00259508	0	1	1	6	0	1386.68	3	0	0.05649
TAPBP	NP_003181.3		SMART	1	20	GPAVIECWFVEDASGK	1xCarbamidomethyl [C7]	A	0	Yes	1.61475e-05	0	1	1	9	0	1764.83	3.56	0	0.005056
TAPBP	NP_757346.2		SMART	1	20	GPAVIECWFVEDASGK	1xCarbamidomethyl [C7]	A	0	Yes	1.61475e-05	0	1	1	9	0	1764.83	3.56	0	0.005056
TAPBP	NP_757345.2		SMART	1	20	GPAVIECWFVEDASGK	1xCarbamidomethyl [C7]	A	0	Yes	1.61475e-05	0	1	1	9	0	1764.83	3.56	0	0.005056
TAPBP	NP_757345; NP_757346; ; NP_003181	ENSP00000363696	SignalP	1	20	GPAVIECWFVEDASGK	1xCarbamidomethyl [C7]	A	0	Yes	1.61475e-05	0	1	1	9	0	1764.83	3.56	0	0.005056
TAPBP	NP_003181; NP_757345; NP_757346	ENSP00000363700	SignalP	1	20	GPAVIECWFVEDASGK	1xCarbamidomethyl [C7]	A	0	Yes	1.61475e-05	0	1	1	9	0	1764.83	3.56	0	0.005056
TAPBP	NP_003181; NP_757345; NP_757346	ENSP00000372542	SignalP	1	20	GPAVIECWFVEDASGK	1xCarbamidomethyl [C7]	A	0	Yes	1.61475e-05	0	1	1	9	0	1764.83	3.56	0	0.005056
TAPBP	NP_003181; NP_757345; NP_757346	ENSP00000372543	SignalP	1	20	GPAVIECWFVEDASGK	1xCarbamidomethyl [C7]	A	0	Yes	1.61475e-05	0	1	1	9	0	1764.83	3.56	0	0.005056
TAPBP	NP_757345; NP_757346; ; NP_003181	ENSP00000372544	SignalP	1	20	GPAVIECWFVEDASGK	1xCarbamidomethyl [C7]	A	0	Yes	1.61475e-05	0	1	1	9	0	1764.83	3.56	0	0.005056
TAPBP	NP_003181; NP_757345; NP_757346	ENSP00000372684	SignalP	1	20	GPAVIECWFVEDASGK	1xCarbamidomethyl [C7]	A	0	Yes	1.61475e-05	0	1	1	9	0	1764.83	3.56	0	0.005056
TAPBP	NP_003181; NP_757345; NP_757346	ENSP00000372685	SignalP	1	20	GPAVIECWFVEDASGK	1xCarbamidomethyl [C7]	A	0	Yes	1.61475e-05	0	1	1	9	0	1764.83	3.56	0	0.005056
TAPBP	NP_003181; NP_757345; NP_757346	ENSP00000378546	SignalP	1	20	GPAVIECWFVEDASGK	1xCarbamidomethyl [C7]	A	0	Yes	1.61475e-05	0	1	1	9	0	1764.83	3.56	0	0.005056
TAPBP	NP_003181; NP_757346; NP_757345	ENSP00000387803	SignalP	1	20	GPAVIECWFVEDASGK	1xCarbamidomethyl [C7]	A	0	Yes	1.61475e-05	0	1	1	9	0	1764.83	3.56	0	0.005056
TAPBP	NP_757345; NP_757346; ; NP_003181	ENSP00000389692	SignalP	1	20	GPAVIECWFVEDASGK	1xCarbamidomethyl [C7]	A	0	Yes	1.61475e-05	0	1	1	9	0	1764.83	3.56	0	0.005056
TAPBP	NP_757345; NP_757346; ; NP_003181	ENSP00000389929	SignalP	1	20	GPAVIECWFVEDASGK	1xCarbamidomethyl [C7]	A	0	Yes	1.61475e-05	0	1	1	9	0	1764.83	3.56	0	0.005056
TAPBP	NP_003181	ENSP00000395701	SignalP	1	20	GPAVIECWFVEDASGK	1xCarbamidomethyl [C7]	A	0	Yes	1.61475e-05	0	1	1	9	0	1764.83	3.56	0	0.005056
TAPBP	NP_757345; NP_757346; ; NP_003181	ENSP00000398088	SignalP	1	20	GPAVIECWFVEDASGK	1xCarbamidomethyl [C7]	A	0	Yes	1.61475e-05	0	1	1	9	0	1764.83	3.56	0	0.005056
TAPBP	NP_003181; NP_757345; NP_757346	ENSP00000402087	SignalP	1	20	GPAVIECWFVEDASGK	1xCarbamidomethyl [C7]	A	0	Yes	1.61475e-05	0	1	1	9	0	1764.83	3.56	0	0.005056
TAPBP	NP_757345; ; NP_003181; NP_757346	ENSP00000404363	SignalP	1	20	GPAVIECWFVEDASGK	1xCarbamidomethyl [C7]	A	0	Yes	1.61475e-05	0	1	1	9	0	1764.83	3.56	0	0.005056
TAPBP	NP_757345	ENSP00000404833	SignalP	1	20	GPAVIECWFVEDASGK	1xCarbamidomethyl [C7]	A	0	Yes	1.61475e-05	0	1	1	9	0	1764.83	3.56	0	0.005056
TAPBP	NP_003181; NP_757345; NP_757346	ENSP00000407195	SignalP	1	20	GPAVIECWFVEDASGK	1xCarbamidomethyl [C7]	A	0	Yes	1.61475e-05	0	1	1	9	0	1764.83	3.56	0	0.005056
TAPBP	NP_757345; ; NP_003181; NP_757346	ENSP00000408033	SignalP	1	20	GPAVIECWFVEDASGK	1xCarbamidomethyl [C7]	A	0	Yes	1.61475e-05	0	1	1	9	0	1764.83	3.56	0	0.005056
TAPBP	NP_757345; ; NP_003181; NP_757346	ENSP00000415565	SignalP	1	20	GPAVIECWFVEDASGK	1xCarbamidomethyl [C7]	A	0	Yes	1.61475e-05	0	1	1	9	0	1764.83	3.56	0	0.005056
TAPBP	NP_757345; NP_003181; NP_757346	ENSP00000417949	SignalP	1	20	GPAVIECWFVEDASGK	1xCarbamidomethyl [C7]	A	0	Yes	1.61475e-05	0	1	1	9	0	1764.83	3.56	0	0.005056
TAPBP	NP_757346	ENSP00000419659	SignalP	1	20	GPAVIECWFVEDASGK	1xCarbamidomethyl [C7]	A	0	Yes	1.61475e-05	0	1	1	9	0	1764.83	3.56	0	0.005056
LAMA4	NP_002281.2		SMART	1	25	DDNAFPFDIEGSSAVGR		G	2	No	2.04187e-05	0	1	1	2	0	1796.81	3.87	0	0.002029
LAMA4	NP_001098676	ENSP00000230538	SignalP	1	25	DDNAFPFDIEGSSAVGR		G	2	No	2.04187e-05	0	1	1	2	0	1796.81	3.87	0	0.002029
LAMA4	NP_001098676; NP_001098678; NP_001098679	ENSP00000243219	SignalP	1	25	DDNAFPFDIEGSSAVGR		G	2	No	2.04187e-05	0	1	1	2	0	1796.81	3.87	0	0.002029
LAMA4	NP_001098678	ENSP00000357627	SignalP	1	25	DDNAFPFDIEGSSAVGR		G	2	No	2.04187e-05	0	1	1	2	0	1796.81	3.87	0	0.002029
LAMA4	NP_001098676; NP_001098678; NP_001098679	ENSP00000374114	SignalP	1	25	DDNAFPFDIEGSSAVGR		G	2	No	2.04187e-05	0	1	1	2	0	1796.81	3.87	0	0.002029
LAMA4	NP_001098679; NP_001098678	ENSP00000398226	SignalP	1	25	DDNAFPFDIEGSSAVGR		G	2	No	2.04187e-05	0	1	1	2	0	1796.81	3.87	0	0.002029
LAMA4	NP_001098678	ENSP00000408604	SignalP	1	25	DDNAFPFDIEGSSAVGR		G	2	No	2.04187e-05	0	1	1	2	0	1796.81	3.87	0	0.002029
LAMA4	NP_001098678; NP_001098679; NP_001098676	ENSP00000412136	SignalP	1	25	DDNAFPFDIEGSSAVGR		G	2	No	2.04187e-05	0	1	1	2	0	1796.81	3.87	0	0.002029
LAMA4	NP_001098678; NP_001098679; NP_001098676	ENSP00000416470	SignalP	1	25	DDNAFPFDIEGSSAVGR		G	2	No	2.04187e-05	0	1	1	2	0	1796.81	3.87	0	0.002029
LAMA4	NP_001098678; NP_001098679; NP_001098676	ENSP00000428583	SignalP	1	25	DDNAFPFDIEGSSAVGR		G	2	No	2.04187e-05	0	1	1	2	0	1796.81	3.87	0	0.002029
LAMA4	NP_001098678; NP_001098679; NP_001098676	ENSP00000429488	SignalP	1	25	DDNAFPFDIEGSSAVGR		G	2	No	2.04187e-05	0	1	1	2	0	1796.81	3.87	0	0.002029
LAMA4	NP_001098678; NP_001098679; NP_001098676	ENSP00000430336	SignalP	1	25	DDNAFPFDIEGSSAVGR		G	2	No	2.04187e-05	0	1	1	2	0	1796.81	3.87	0	0.002029
LAMA4	NP_001098678; NP_001098679; NP_001098676	ENSP00000430415	SignalP	1	25	DDNAFPFDIEGSSAVGR		G	2	No	2.04187e-05	0	1	1	2	0	1796.81	3.87	0	0.002029
ALCAM	NP_001618.2		Literature	1	27	WYTVNSAYGDTIIIPCR	1xCarbamidomethyl [C16]	G	0	Yes	1.8933e-06	0	1	1	13	0	2028.98	4.26	0	0.0006153
ALCAM	NP_001618; NP_001230210; NP_001230212	ENSP00000305988	SignalP	1	27	WYTVNSAYGDTIIIPCR	1xCarbamidomethyl [C16]	G	0	Yes	1.8933e-06	0	1	1	13	0	2028.98	4.26	0	0.0006153
ALCAM	NP_001230209; NP_001230212	ENSP00000419236	SignalP	1	27	WYTVNSAYGDTIIIPCR	1xCarbamidomethyl [C16]	G	0	Yes	1.8933e-06	0	1	1	13	0	2028.98	4.26	0	0.0006153
PFKP	NP_002618; NP_001229268	ENSP00000408858	SignalP	1	20	VFLPESPPEEGWEEQMCVK	1xCarbamidomethyl [C17]	W	0	Yes	0.000278458	0	1	1	1	0	2291.04	3.94	0	0.009288
DKK3	NP_037385.2		Literature	1	22	PAPTATSAPVKPGPALSYPQEEATLNEMFR		A	0	Yes	7.80038e-05	0	1	1	3	0	3170.58	3.58	0	0.004433
DKK3	NP_056965.3		Literature	1	22	PAPTATSAPVKPGPALSYPQEEATLNEMFR		A	0	Yes	7.80038e-05	0	1	1	3	0	3170.58	3.58	0	0.004433
DKK3	NP_001018067.1		Literature	1	22	PAPTATSAPVKPGPALSYPQEEATLNEMFR		A	0	Yes	7.80038e-05	0	1	1	3	0	3170.58	3.58	0	0.004433
DKK3	NP_037385	ENSP00000314910	SignalP	1	22	PAPTATSAPVKPGPALSYPQEEATLNEMFR		A	0	Yes	7.80038e-05	0	1	1	3	0	3170.58	3.58	0	0.004433
DKK3	NP_001018067; NP_056965	ENSP00000379762	SignalP	1	22	PAPTATSAPVKPGPALSYPQEEATLNEMFR		A	0	Yes	7.80038e-05	0	1	1	3	0	3170.58	3.58	0	0.004433
DKK3	NP_037385; NP_001018067; NP_056965	ENSP00000398365	SignalP	1	22	PAPTATSAPVKPGPALSYPQEEATLNEMFR		A	0	Yes	7.80038e-05	0	1	1	3	0	3170.58	3.58	0	0.004433
DKK3	NP_001018067; NP_056965; NP_037385	ENSP00000431604	SignalP	1	22	PAPTATSAPVKPGPALSYPQEEATLNEMFR		A	0	Yes	7.80038e-05	0	1	1	3	0	3170.58	3.58	0	0.004433
DKK3	NP_001018067; NP_056965; NP_037385	ENSP00000433112	SignalP	1	22	PAPTATSAPVKPGPALSYPQEEATLNEMFR		A	0	Yes	7.80038e-05	0	1	1	3	0	3170.58	3.58	0	0.004433
DKK3	NP_001018067; NP_056965; NP_037385	ENSP00000435269	SignalP	1	22	PAPTATSAPVKPGPALSYPQEEATLNEMFR		A	0	Yes	7.80038e-05	0	1	1	3	0	3170.58	3.58	0	0.004433
DKK3	NP_001018067; NP_056965; NP_037385	ENSP00000436645	SignalP	1	22	PAPTATSAPVKPGPALSYPQEEATLNEMFR		A	0	Yes	7.80038e-05	0	1	1	3	0	3170.58	3.58	0	0.004433
EOGT	NP_775925	ENSP00000295571	SignalP	1	18	SGQNEAPPNTHSIPGEPLYNYASIR		L	-2	No	6.55047e-06	0	1	1	2	0	2712.3	4.23	0	0.001045
EOGT	NP_775925	ENSP00000373206	SignalP	1	18	SGQNEAPPNTHSIPGEPLYNYASIR		L	-2	No	6.55047e-06	0	1	1	2	0	2712.3	4.23	0	0.001045
EOGT	NP_775925	ENSP00000384124	SignalP	1	18	SGQNEAPPNTHSIPGEPLYNYASIR		L	-2	No	6.55047e-06	0	1	1	2	0	2712.3	4.23	0	0.001045
EOGT	NP_775925	ENSP00000408090	SignalP	1	18	SGQNEAPPNTHSIPGEPLYNYASIR		L	-2	No	6.55047e-06	0	1	1	2	0	2712.3	4.23	0	0.001045
EOGT	NP_775925	ENSP00000411832	SignalP	1	18	SGQNEAPPNTHSIPGEPLYNYASIR		L	-2	No	6.55047e-06	0	1	1	2	0	2712.3	4.23	0	0.001045
TM9SF4	NP_055557.2		SMART	1	23	FYVPGVAPINFHQNDPVEIK		A	0	Yes	9.12279e-07	0	1	1	11	0	2284.18	3.8	0	0.00634
TM9SF4	NP_055557	ENSP00000381104	SignalP	1	23	FYVPGVAPINFHQNDPVEIK		A	0	Yes	9.12279e-07	0	1	1	11	0	2284.18	3.8	0	0.00634
TM9SF4	NP_055557	ENSP00000390314	SignalP	1	23	FYVPGVAPINFHQNDPVEIK		A	0	Yes	9.12279e-07	0	1	1	11	0	2284.18	3.8	0	0.00634
TM9SF4	NP_055557	ENSP00000413382	SignalP	1	23	FYVPGVAPINFHQNDPVEIK		A	0	Yes	9.12279e-07	0	1	1	11	0	2284.18	3.8	0	0.00634
DDT	NP_001346; NP_001077861	ENSP00000385714	SignalP	1	16	PFLELDTNLPANR		M	-1	No	2.30827e-06	0	1	1	5	0	1499.79	4.58	0	0.0009878
SEMA6B	NP_115484.2		SMART	1	26	LFPEEPPPLSVAPR		G	-1	No	0.000382755	0	1	1	2	0	1548.84	2.31	0	0.03384
SEMA6B	NP_579873.1		SMART	1	26	LFPEEPPPLSVAPR		G	-1	No	0.000382755	0	1	1	2	0	1548.84	2.31	0	0.03384
SEMA6B	NP_064626.2		SMART	1	26	LFPEEPPPLSVAPR		G	-1	No	0.000382755	0	1	1	2	0	1548.84	2.31	0	0.03384
SEMA6B	NP_115484	ENSP00000301293	SignalP	1	26	LFPEEPPPLSVAPR		G	-1	No	0.000382755	0	1	1	2	0	1548.84	2.31	0	0.03384
PLOD1	NP_000293.2		SMART	1	19	DAKPEDNLLVLTVATK		G	1	No	2.85091e-05	0	1	1	4	0	1726.96	4.12	0	0.007057
PLOD1	NP_000293	ENSP00000196061	SignalP	1	19	DAKPEDNLLVLTVATK		G	1	No	2.85091e-05	0	1	1	4	0	1726.96	4.12	0	0.007057
PLOD1	NP_000293	ENSP00000350851	SignalP	1	19	DAKPEDNLLVLTVATK		G	1	No	2.85091e-05	0	1	1	4	0	1726.96	4.12	0	0.007057
PLOD1	NP_000293	ENSP00000405372	SignalP	1	19	DAKPEDNLLVLTVATK		G	1	No	2.85091e-05	0	1	1	4	0	1726.96	4.12	0	0.007057
SERPINE1	NP_000593.1		Literature	1	23	VHHPPSYVAHLASDFGVR		A	0	Yes	4.06502e-07	0	1	1	22	0	1989.01	5.58	0	0.0003452
SERPINE1	NP_000593	ENSP00000223095	SignalP	1	23	VHHPPSYVAHLASDFGVR		A	0	Yes	4.06502e-07	0	1	1	22	0	1989.01	5.58	0	0.0003452
NRCAM	NP_005001.3		Literature	1	29	LEVPLDLVQPPTITQQSPK		A	0	Yes	0.00256816	0	1	1	2	0	2103.17	3	0	0.03382
NRCAM	NP_005001	ENSP00000325269	SignalP	1	29	LEVPLDLVQPPTITQQSPK		A	0	Yes	0.00256816	0	1	1	2	0	2103.17	3	0	0.03382
NRCAM	NP_001180512; NP_001180511; NP_001180513; NP_005001; NP_001032209	ENSP00000390421	SignalP	1	29	LEVPLDLVQPPTITQQSPK		A	0	Yes	0.00256816	0	1	1	2	0	2103.17	3	0	0.03382
NRCAM	NP_001180512; NP_001180511; NP_001180513; NP_005001; NP_001032209	ENSP00000397544	SignalP	1	29	LEVPLDLVQPPTITQQSPK		A	0	Yes	0.00256816	0	1	1	2	0	2103.17	3	0	0.03382
NRCAM	NP_005001; NP_001180512; NP_001032209; NP_001180511; NP_001180513	ENSP00000408203	SignalP	1	29	LEVPLDLVQPPTITQQSPK		A	0	Yes	0.00256816	0	1	1	2	0	2103.17	3	0	0.03382
PDIA3	NP_005304.3		Annotator	1	24	VLELTDDNFESR		D	2	No	0.00318041	0	1	1	1	0	1437.69	2.7	0	0.03839
PDIA3	NP_005304	ENSP00000300289	SignalP	1	24	VLELTDDNFESR		D	2	No	0.00318041	0	1	1	1	0	1437.69	2.7	0	0.03839
PDIA3	NP_005304	ENSP00000391111	SignalP	1	24	VLELTDDNFESR		D	2	No	0.00318041	0	1	1	1	0	1437.69	2.7	0	0.03839
PDIA3	NP_005304	ENSP00000398005	SignalP	1	24	VLELTDDNFESR		D	2	No	0.00318041	0	1	1	1	0	1437.69	2.7	0	0.03839
PTGS1	NP_542158	ENSP00000223423	SignalP	1	24	DPGAPTPVNPCCYYPCQHQGICVR	4xCarbamidomethyl [C11; C12; C16; C22]	A	0	Yes	0.00270564	0	1	1	2	0	2846.23	2.88	0	0.03485
PTGS1	NP_000953	ENSP00000354612	SignalP	1	24	DPGAPTPVNPCCYYPCQHQGICVR	4xCarbamidomethyl [C11; C12; C16; C22]	A	0	Yes	0.00270564	0	1	1	2	0	2846.23	2.88	0	0.03485
PPT1	NP_000301.1		Pfam	1	21	DPPAPLPLVIWHGMGDSCCNPLSMGAIK	2xCarbamidomethyl [C18; C19]; 1xOxidation [M14]	L	6	No	0.0560012	0	1	1	1	0	3049.44	2.17	0.0005965	0.1996
PPT1	NP_000301.1		Pfam	1	21	DPPAPLPLVIWHGMGDSCCNPLSMGAIK	2xCarbamidomethyl [C18; C19]	L	6	No	9.16914e-05	0	1	1	6	0	3033.45	4.28	0	0.004863
AGA	NP_001165459; NP_000018	ENSP00000264595	SignalP	1	23	SSPLPLVVNTWPFK		C	0	Yes	4.67899e-05	0	1	1	7	0	1584.88	3.17	0	0.003291
GOT2	NP_002071.2		SMART	1	30	SSWWTHVEMGPPDPILGVTEAFK	1xOxidation [M9]	A	-1	No	3.681e-05	0	1	1	4	0	2600.25	3.96	0	0.003984
GOT2	NP_002071.2		SMART	1	30	SSWWTHVEMGPPDPILGVTEAFK		A	-1	No	3.19798e-07	0	1	1	16	0	2584.25	4.68	0	0.0002075
APP	NP_000475.1		Annotator	1	17	LEVPTDGNAGLLAEPQIAMFCGR	1xCarbamidomethyl [C21]	A	0	Yes	5.24861e-07	0	1	1	9	0	2459.21	5.06	0	0.0002862
APP	NP_958816.1		Annotator	1	17	LEVPTDGNAGLLAEPQIAMFCGR	1xCarbamidomethyl [C21]	A	0	Yes	5.24861e-07	0	1	1	9	0	2459.21	5.06	0	0.0002862
APP	NP_958817.1		Annotator	1	17	LEVPTDGNAGLLAEPQIAMFCGR	1xCarbamidomethyl [C21]	A	0	Yes	5.24861e-07	0	1	1	9	0	2459.21	5.06	0	0.0002862
APP	NP_000475	ENSP00000284981	SignalP	1	17	LEVPTDGNAGLLAEPQIAMFCGR	1xCarbamidomethyl [C21]	A	0	Yes	5.24861e-07	0	1	1	9	0	2459.21	5.06	0	0.0002862
APP	NP_001191232; NP_958817	ENSP00000345463	SignalP	1	17	LEVPTDGNAGLLAEPQIAMFCGR	1xCarbamidomethyl [C21]	A	0	Yes	5.24861e-07	0	1	1	9	0	2459.21	5.06	0	0.0002862
APP	NP_001191231; NP_958816	ENSP00000350578	SignalP	1	17	LEVPTDGNAGLLAEPQIAMFCGR	1xCarbamidomethyl [C21]	A	0	Yes	5.24861e-07	0	1	1	9	0	2459.21	5.06	0	0.0002862
APP	NP_001191230	ENSP00000351796	SignalP	1	17	LEVPTDGNAGLLAEPQIAMFCGR	1xCarbamidomethyl [C21]	A	0	Yes	5.24861e-07	0	1	1	9	0	2459.21	5.06	0	0.0002862
APP	NP_001129601; NP_958817; NP_958816; NP_001129602; NP_001191230; NP_001129488; NP_001191232; NP_001191231; NP_000475; NP_001129603	ENSP00000352760	SignalP	1	17	LEVPTDGNAGLLAEPQIAMFCGR	1xCarbamidomethyl [C21]	A	0	Yes	5.24861e-07	0	1	1	9	0	2459.21	5.06	0	0.0002862
TMED5	NP_057124.2		Annotator	1	27	FTPSLDSDFTFTLPAGQK		G	0	Yes	5.58758e-07	0	1	1	15	0	1971.97	4.72	0	0.0002491
TMED5	NP_001161302; NP_057124	ENSP00000359303	SignalP	1	27	FTPSLDSDFTFTLPAGQK		G	0	Yes	5.58758e-07	0	1	1	15	0	1971.97	4.72	0	0.0002491
TMED5	NP_057124	ENSP00000359305	SignalP	1	27	FTPSLDSDFTFTLPAGQK		G	0	Yes	5.58758e-07	0	1	1	15	0	1971.97	4.72	0	0.0002491
TMED5	NP_001161302	ENSP00000418992	SignalP	1	27	FTPSLDSDFTFTLPAGQK		G	0	Yes	5.58758e-07	0	1	1	15	0	1971.97	4.72	0	0.0002491
C19orf10	NP_061980.1		SMART	1	32	VSEPTTVAFDVRPGGVVHSFSHNVGPGDK		A	-1	No	8.24004e-06	0	1	1	4	0	2992.49	4.98	0	0.004226
C19orf10	NP_061980	ENSP00000262947	SignalP	1	32	VSEPTTVAFDVRPGGVVHSFSHNVGPGDK		A	-1	No	8.24004e-06	0	1	1	4	0	2992.49	4.98	0	0.004226
CD99	NP_001116370.1		SMART	1	20	PNHPSSSGSFSDADLADGVSGGEGK		N	44	No	0.000250877	0	1	1	1	0	2375.04	3.06	0	0.008739
CD99	NP_001116370	ENSP00000370582	SignalP	1	20	PNHPSSSGSFSDADLADGVSGGEGK		N	44	No	0.000250877	0	1	1	1	0	2375.04	3.06	0	0.008739
GUSB	NP_000172.2		Literature	1	22	LQGGMLYPQESPSR		G	0	Yes	0.0038173	0	1	1	2	0	1562.76	2.78	0	0.04259
GUSB	NP_000172	ENSP00000302728	SignalP	1	22	LQGGMLYPQESPSR		G	0	Yes	0.0038173	0	1	1	2	0	1562.76	2.78	0	0.04259
GUSB	NP_000172	ENSP00000340734	SignalP	1	22	LQGGMLYPQESPSR		G	0	Yes	0.0038173	0	1	1	2	0	1562.76	2.78	0	0.04259
GUSB	NP_000172	ENSP00000391390	SignalP	1	22	LQGGMLYPQESPSR		G	0	Yes	0.0038173	0	1	1	2	0	1562.76	2.78	0	0.04259
GUSB	NP_000172	ENSP00000394358	SignalP	1	22	LQGGMLYPQESPSR		G	0	Yes	0.0038173	0	1	1	2	0	1562.76	2.78	0	0.04259
GUSB	NP_000172	ENSP00000411262	SignalP	1	22	LQGGMLYPQESPSR		G	0	Yes	0.0038173	0	1	1	2	0	1562.76	2.78	0	0.04259
GUSB	NP_000172	ENSP00000411859	SignalP	1	22	LQGGMLYPQESPSR		G	0	Yes	0.0038173	0	1	1	2	0	1562.76	2.78	0	0.04259
GUSB	NP_000172	ENSP00000416793	SignalP	1	22	LQGGMLYPQESPSR		G	0	Yes	0.0038173	0	1	1	2	0	1562.76	2.78	0	0.04259
TIMMDC1	NP_057673.2		SMART	1	25	AEAVTADSEVLEER		A	-1	No	8.11213e-06	0	1	1	1	0	1518.73	3.74	0	0.001184
TIMMDC1	NP_057673	ENSP00000264244	SignalP	1	25	AEAVTADSEVLEER		A	-1	No	8.11213e-06	0	1	1	1	0	1518.73	3.74	0	0.001184
TIMMDC1	NP_057673	ENSP00000417083	SignalP	1	25	AEAVTADSEVLEER		A	-1	No	8.11213e-06	0	1	1	1	0	1518.73	3.74	0	0.001184
TIMMDC1	NP_057673	ENSP00000417205	SignalP	1	25	AEAVTADSEVLEER		A	-1	No	8.11213e-06	0	1	1	1	0	1518.73	3.74	0	0.001184
TIMMDC1	NP_057673	ENSP00000418803	SignalP	1	25	AEAVTADSEVLEER		A	-1	No	8.11213e-06	0	1	1	1	0	1518.73	3.74	0	0.001184
TIMMDC1	NP_057673	ENSP00000418846	SignalP	1	25	AEAVTADSEVLEER		A	-1	No	8.11213e-06	0	1	1	1	0	1518.73	3.74	0	0.001184
TIMMDC1	NP_057673	ENSP00000419510	SignalP	1	25	AEAVTADSEVLEER		A	-1	No	8.11213e-06	0	1	1	1	0	1518.73	3.74	0	0.001184
TIMMDC1	NP_057673	ENSP00000420122	SignalP	1	25	AEAVTADSEVLEER		A	-1	No	8.11213e-06	0	1	1	1	0	1518.73	3.74	0	0.001184
MMRN2	NP_079032.2		Literature	1	23	SSTSLSDLQSSR		A	1	No	0.00699018	0	1	1	1	0	1267.61	2.07	0	0.06064
MMRN2	NP_079032	ENSP00000361097	SignalP	1	23	SSTSLSDLQSSR		A	1	No	0.00699018	0	1	1	1	0	1267.61	2.07	0	0.06064
IGFBP4	NP_001543.2		SMART	1	22	DEAIHCPPCSEEK	2xCarbamidomethyl [C6; C9]	G	-1	No	0.0168757	0	1	1	1	0	1571.65	2.38	0	0.1013
IGFBP4	NP_001543	ENSP00000269593	SignalP	1	22	DEAIHCPPCSEEK	2xCarbamidomethyl [C6; C9]	G	-1	No	0.0168757	0	1	1	1	0	1571.65	2.38	0	0.1013
TOR1A	NP_000104.1		SMART	1	21	VEPISLGLALAGVLTGYIYPR		A	-1	No	0.00663497	0	1	1	1	0	2202.25	2.08	0	0.05892
TOR1A	NP_000104	ENSP00000345719	SignalP	1	21	VEPISLGLALAGVLTGYIYPR		A	-1	No	0.00663497	0	1	1	1	0	2202.25	2.08	0	0.05892
SLC39A14	NP_001128626	ENSP00000240095	SignalP	1	30	SSLGAPAISAASFLQDLIHR		A	0	Yes	1.74172e-06	0	1	1	6	0	2054.1	4.56	0	0.0004843
SLC39A14	NP_001128625; NP_056174; NP_001121903; NP_001128626	ENSP00000289952	SignalP	1	30	SSLGAPAISAASFLQDLIHR		A	0	Yes	1.74172e-06	0	1	1	6	0	2054.1	4.56	0	0.0004843
SLC39A14	NP_056174	ENSP00000352779	SignalP	1	30	SSLGAPAISAASFLQDLIHR		A	0	Yes	1.74172e-06	0	1	1	6	0	2054.1	4.56	0	0.0004843
SLC39A14	NP_001121903; NP_001128625	ENSP00000370635	SignalP	1	30	SSLGAPAISAASFLQDLIHR		A	0	Yes	1.74172e-06	0	1	1	6	0	2054.1	4.56	0	0.0004843
SLC39A14	NP_056174; NP_001128625; NP_001128626; NP_001121903	ENSP00000428789	SignalP	1	30	SSLGAPAISAASFLQDLIHR		A	0	Yes	1.74172e-06	0	1	1	6	0	2054.1	4.56	0	0.0004843
SLC39A14	NP_056174; NP_001128625; NP_001128626; NP_001121903	ENSP00000428905	SignalP	1	30	SSLGAPAISAASFLQDLIHR		A	0	Yes	1.74172e-06	0	1	1	6	0	2054.1	4.56	0	0.0004843
SLC39A14	NP_056174; NP_001128625; NP_001128626; NP_001121903	ENSP00000429328	SignalP	1	30	SSLGAPAISAASFLQDLIHR		A	0	Yes	1.74172e-06	0	1	1	6	0	2054.1	4.56	0	0.0004843
SLC39A14	NP_056174; NP_001128625; NP_001128626; NP_001121903	ENSP00000430315	SignalP	1	30	SSLGAPAISAASFLQDLIHR		A	0	Yes	1.74172e-06	0	1	1	6	0	2054.1	4.56	0	0.0004843
SLC39A14	NP_056174; NP_001128625; NP_001128626; NP_001121903	ENSP00000430564	SignalP	1	30	SSLGAPAISAASFLQDLIHR		A	0	Yes	1.74172e-06	0	1	1	6	0	2054.1	4.56	0	0.0004843
SLC39A14	NP_056174; NP_001128625; NP_001128626; NP_001121903	ENSP00000430629	SignalP	1	30	SSLGAPAISAASFLQDLIHR		A	0	Yes	1.74172e-06	0	1	1	6	0	2054.1	4.56	0	0.0004843
TMEM132A	NP_060340	ENSP00000005286	SignalP	1	36	GQAPLDPVYLPAALELLDAPEHFR		C	0	Yes	3.33374e-05	0	1	1	1	0	2632.38	3.49	0	0.002698
TMEM132A	NP_821174	ENSP00000405823	SignalP	1	36	GQAPLDPVYLPAALELLDAPEHFR		C	0	Yes	3.33374e-05	0	1	1	1	0	2632.38	3.49	0	0.002698
LAMA5	NP_005551.3		SMART	1	36	REEAGGGFSLHPPYFNLAEGAR		A	-1	No	0.000841251	0	1	1	3	1	2375.15	3.6	0	0.01768
LAMA5	NP_005551	ENSP00000252999	SignalP	1	36	REEAGGGFSLHPPYFNLAEGAR		A	-1	No	0.000841251	0	1	1	3	1	2375.15	3.6	0	0.01768
LAMA5	NP_005551	ENSP00000359711	SignalP	1	36	REEAGGGFSLHPPYFNLAEGAR		A	-1	No	0.000841251	0	1	1	3	1	2375.15	3.6	0	0.01768
LAMA5	NP_005551	ENSP00000359726	SignalP	1	36	REEAGGGFSLHPPYFNLAEGAR		A	-1	No	0.000841251	0	1	1	3	1	2375.15	3.6	0	0.01768
ADAM9	NP_003807.1		Literature	1	29	AARPGFQQTSHLSSYEIITPWR		G	-1	No	2.3629e-05	0	1	1	3	0	2545.29	4.25	0	0.02559
ADAM9	NP_001005845.1		Literature	1	29	AARPGFQQTSHLSSYEIITPWR		G	-1	No	2.3629e-05	0	1	1	3	0	2545.29	4.25	0	0.02559
ADAM9	NP_003807	ENSP00000369249	SignalP	1	29	AARPGFQQTSHLSSYEIITPWR		G	-1	No	2.3629e-05	0	1	1	3	0	2545.29	4.25	0	0.02559
ADAM9	NP_003807	ENSP00000417066	SignalP	1	29	AARPGFQQTSHLSSYEIITPWR		G	-1	No	2.3629e-05	0	1	1	3	0	2545.29	4.25	0	0.02559
ADAM9	NP_003807	ENSP00000418437	SignalP	1	29	AARPGFQQTSHLSSYEIITPWR		G	-1	No	2.3629e-05	0	1	1	3	0	2545.29	4.25	0	0.02559
ADAM9	NP_003807	ENSP00000418737	SignalP	1	29	AARPGFQQTSHLSSYEIITPWR		G	-1	No	2.3629e-05	0	1	1	3	0	2545.29	4.25	0	0.02559
ADAM9	NP_003807	ENSP00000419446	SignalP	1	29	AARPGFQQTSHLSSYEIITPWR		G	-1	No	2.3629e-05	0	1	1	3	0	2545.29	4.25	0	0.02559
ADAM9	NP_003807	ENSP00000420257	SignalP	1	29	AARPGFQQTSHLSSYEIITPWR		G	-1	No	2.3629e-05	0	1	1	3	0	2545.29	4.25	0	0.02559
ECH1	NP_001389.2		SMART	1	39	GSSAQEEASGVALGEAPDHSYESLR		T	-5	No	0.025084	0	1	1	1	0	2547.16	1.78	0	0.127
F11R	NP_653087.1		Literature	1	27	TVHSSEPEVR		V	2	No	0.0370909	0	1	1	1	0	1140.56	1.95	0	0.1589
F11R	NP_058642.1		Literature	1	27	TVHSSEPEVR		V	2	No	0.0370909	0	1	1	1	0	1140.56	1.95	0	0.1589
F11R	NP_653086.1		Literature	1	27	TVHSSEPEVR		V	2	No	0.0370909	0	1	1	1	0	1140.56	1.95	0	0.1589
F11R	NP_058642	ENSP00000289779	SignalP	1	27	TVHSSEPEVR		V	2	No	0.0370909	0	1	1	1	0	1140.56	1.95	0	0.1589
F11R	NP_058642	ENSP00000337141	SignalP	1	27	TVHSSEPEVR		V	2	No	0.0370909	0	1	1	1	0	1140.56	1.95	0	0.1589
F11R	NP_058642	ENSP00000357005	SignalP	1	27	TVHSSEPEVR		V	2	No	0.0370909	0	1	1	1	0	1140.56	1.95	0	0.1589
F11R	NP_058642	ENSP00000440812	SignalP	1	27	TVHSSEPEVR		V	2	No	0.0370909	0	1	1	1	0	1140.56	1.95	0	0.1589
TMED10	NP_006818.3		Literature	1	31	ISFHLPINSR		A	0	Yes	0.00170984	0	1	1	3	0	1183.66	2.75	0	0.02673
TMED10	NP_006818	ENSP00000303145	SignalP	1	31	ISFHLPINSR		A	0	Yes	0.00170984	0	1	1	3	0	1183.66	2.75	0	0.02673
CXADR	NP_001329.1		Literature	1	19	LSITTPEEMIEK		S	0	Yes	0.000344843	0	1	1	2	0	1390.71	2.65	0	0.01052
CXADR	NP_001329	ENSP00000284878	SignalP	1	19	LSITTPEEMIEK		S	0	Yes	0.000344843	0	1	1	2	0	1390.71	2.65	0	0.01052
CXADR	NP_001193994; NP_001193995; NP_001193992; NP_001193993; NP_001329	ENSP00000303395	SignalP	1	19	LSITTPEEMIEK		S	0	Yes	0.000344843	0	1	1	2	0	1390.71	2.65	0	0.01052
CXADR	NP_001193994	ENSP00000348620	SignalP	1	19	LSITTPEEMIEK		S	0	Yes	0.000344843	0	1	1	2	0	1390.71	2.65	0	0.01052
CXADR	NP_001193993	ENSP00000383029	SignalP	1	19	LSITTPEEMIEK		S	0	Yes	0.000344843	0	1	1	2	0	1390.71	2.65	0	0.01052
CXADR	NP_001193992	ENSP00000383030	SignalP	1	19	LSITTPEEMIEK		S	0	Yes	0.000344843	0	1	1	2	0	1390.71	2.65	0	0.01052
CXADR	NP_001193995	ENSP00000383033	SignalP	1	19	LSITTPEEMIEK		S	0	Yes	0.000344843	0	1	1	2	0	1390.71	2.65	0	0.01052
SAR1A	NP_064535; NP_001136120	ENSP00000398165	SignalP	1	19	TLAPNALMTDETISNVPILILGNK	1xOxidation [M8]	L	9	No	0.0407414	0	1	1	1	0	2554.38	1.63	0	0.1673
TIE1	NP_005415.1		Literature	1	21	AVDLTLLANLR		A	0	Yes	0.000675769	0	1	1	2	0	1198.72	2.8	0	0.01861
TIE1	NP_001240286; NP_005415	ENSP00000361554	SignalP	1	21	AVDLTLLANLR		A	0	Yes	0.000675769	0	1	1	2	0	1198.72	2.8	0	0.01861
TIE1	NP_001240286; NP_005415	ENSP00000401903	SignalP	1	21	AVDLTLLANLR		A	0	Yes	0.000675769	0	1	1	2	0	1198.72	2.8	0	0.01861
TIE1	NP_001240286; NP_005415	ENSP00000440063	SignalP	1	21	AVDLTLLANLR		A	0	Yes	0.000675769	0	1	1	2	0	1198.72	2.8	0	0.01861
CD99	NP_001116370.1		SMART	1	20	PNPNHPSSSGSFSDADLADGVSGGEGK		N	42	No	6.07383e-07	0	1	1	1	0	2586.13	3.48	0	0.0002619
CD99	NP_001116370	ENSP00000370582	SignalP	1	20	PNPNHPSSSGSFSDADLADGVSGGEGK		N	42	No	6.07383e-07	0	1	1	1	0	2586.13	3.48	0	0.0002619
TCTN2	NP_079085.2		SMART	1	25	PAALLLR		P	-20	No	0.0560012	0	1	1	1	0	753.498	2.76	0	0.1995
TCTN2	NP_001137322.1		SMART	1	25	PAALLLR		P	-20	No	0.0560012	0	1	1	1	0	753.498	2.76	0	0.1995
LEPREL2	NP_055077.2		SMART	1	21	EPPGLTQLSPGAPPQAPDLLYADGLR		P	-1	No	0.00207376	0	1	1	1	0	2673.39	2.93	0	0.02992
LEPREL2	NP_055077	ENSP00000379951	SignalP	1	21	EPPGLTQLSPGAPPQAPDLLYADGLR		P	-1	No	0.00207376	0	1	1	1	0	2673.39	2.93	0	0.02992
ADAM17	NP_003174.3		SMART	1	18	PRPPDDPGFGPHQR		A	-1	No	0.00175502	0	1	1	1	0	1572.77	2.85	0	0.02716
ADAM17	NP_003174	ENSP00000309968	SignalP	1	18	PRPPDDPGFGPHQR		A	-1	No	0.00175502	0	1	1	1	0	1572.77	2.85	0	0.02716
ADAM17	NP_003174	ENSP00000418728	SignalP	1	18	PRPPDDPGFGPHQR		A	-1	No	0.00175502	0	1	1	1	0	1572.77	2.85	0	0.02716
RPN2	NP_002942.2		Annotator	1	22	PTHYLTK		T	2	No	0.0449852	0	1	1	5	0	859.467	2.4	0.001099	0.2772
RPN2	NP_002942	ENSP00000237530	SignalP	1	22	PTHYLTK		T	2	No	0.0449852	0	1	1	5	0	859.467	2.4	0.001099	0.2772
RPN2	NP_001129243	ENSP00000362724	SignalP	1	22	PTHYLTK		T	2	No	0.0449852	0	1	1	5	0	859.467	2.4	0.001099	0.2772
RPN2	NP_002942; NP_001129243	ENSP00000362735	SignalP	1	22	PTHYLTK		T	2	No	0.0449852	0	1	1	5	0	859.467	2.4	0.001099	0.2772
TMED2	NP_006806.1		SMART	1	21	YFVSIDAHAEECFFER	1xCarbamidomethyl [C12]	G	-1	No	1.19327e-05	0	1	1	24	0	2019.89	3.63	0	0.005261
TMED2	NP_006806	ENSP00000262225	SignalP	1	21	YFVSIDAHAEECFFER	1xCarbamidomethyl [C12]	G	-1	No	1.19327e-05	0	1	1	24	0	2019.89	3.63	0	0.005261
TMED2	NP_006806	ENSP00000405845	SignalP	1	21	YFVSIDAHAEECFFER	1xCarbamidomethyl [C12]	G	-1	No	1.19327e-05	0	1	1	24	0	2019.89	3.63	0	0.005261
TM9SF4	NP_055557.2		SMART	1	23	PGVAPINFHQNDPVEIK		V	3	No	0.0435994	0	1	1	1	0	1874.98	2.28	0	0.1735
TM9SF4	NP_055557	ENSP00000381104	SignalP	1	23	PGVAPINFHQNDPVEIK		V	3	No	0.0435994	0	1	1	1	0	1874.98	2.28	0	0.1735
TM9SF4	NP_055557	ENSP00000390314	SignalP	1	23	PGVAPINFHQNDPVEIK		V	3	No	0.0435994	0	1	1	1	0	1874.98	2.28	0	0.1735
TM9SF4	NP_055557	ENSP00000413382	SignalP	1	23	PGVAPINFHQNDPVEIK		V	3	No	0.0435994	0	1	1	1	0	1874.98	2.28	0	0.1735
HYAL2	NP_149348.2		SMART	1	21	MELKPTAPPIFTGRPFVVAWDVPTQDCGPR	1xCarbamidomethyl [C27]	A	-1	No	2.08491e-05	0	1	1	3	0	3382.71	3.5	0	0.007349
HYAL2	NP_003764.3		SMART	1	21	MELKPTAPPIFTGRPFVVAWDVPTQDCGPR	1xCarbamidomethyl [C27]	A	-1	No	2.08491e-05	0	1	1	3	0	3382.71	3.5	0	0.007349
HYAL2	NP_003764	ENSP00000350387	SignalP	1	21	MELKPTAPPIFTGRPFVVAWDVPTQDCGPR	1xCarbamidomethyl [C27]	A	-1	No	2.08491e-05	0	1	1	3	0	3382.71	3.5	0	0.007349
HYAL2	NP_003764; NP_149348	ENSP00000378571	SignalP	1	21	MELKPTAPPIFTGRPFVVAWDVPTQDCGPR	1xCarbamidomethyl [C27]	A	-1	No	2.08491e-05	0	1	1	3	0	3382.71	3.5	0	0.007349
HYAL2	NP_003764; NP_149348	ENSP00000398714	SignalP	1	21	MELKPTAPPIFTGRPFVVAWDVPTQDCGPR	1xCarbamidomethyl [C27]	A	-1	No	2.08491e-05	0	1	1	3	0	3382.71	3.5	0	0.007349
HYAL2	NP_003764; NP_149348	ENSP00000399677	SignalP	1	21	MELKPTAPPIFTGRPFVVAWDVPTQDCGPR	1xCarbamidomethyl [C27]	A	-1	No	2.08491e-05	0	1	1	3	0	3382.71	3.5	0	0.007349
HYAL2	NP_003764; NP_149348	ENSP00000401853	SignalP	1	21	MELKPTAPPIFTGRPFVVAWDVPTQDCGPR	1xCarbamidomethyl [C27]	A	-1	No	2.08491e-05	0	1	1	3	0	3382.71	3.5	0	0.007349
HYAL2	NP_149348	ENSP00000406657	SignalP	1	21	MELKPTAPPIFTGRPFVVAWDVPTQDCGPR	1xCarbamidomethyl [C27]	A	-1	No	2.08491e-05	0	1	1	3	0	3382.71	3.5	0	0.007349
HYAL2	NP_003764; NP_149348	ENSP00000409642	SignalP	1	21	MELKPTAPPIFTGRPFVVAWDVPTQDCGPR	1xCarbamidomethyl [C27]	A	-1	No	2.08491e-05	0	1	1	3	0	3382.71	3.5	0	0.007349
HYAL2	NP_003764; NP_149348	ENSP00000414656	SignalP	1	21	MELKPTAPPIFTGRPFVVAWDVPTQDCGPR	1xCarbamidomethyl [C27]	A	-1	No	2.08491e-05	0	1	1	3	0	3382.71	3.5	0	0.007349
CNTNAP1	NP_003623.1		SMART	1	20	WGYYGCDEELVGPLYAR	1xCarbamidomethyl [C6]	G	-1	No	2.33247e-06	0	1	1	2	0	2047.92	4.18	0	0.0005731
CNTNAP1	NP_003623	ENSP00000264638	SignalP	1	20	WGYYGCDEELVGPLYAR	1xCarbamidomethyl [C6]	G	-1	No	2.33247e-06	0	1	1	2	0	2047.92	4.18	0	0.0005731
SERPINE1	NP_000593.1		Literature	1	23	GSAVHHPPSYVAHLASDFGVR		E	-3	No	6.36572e-07	0	1	1	6	0	2204.1	5.05	0	0.000375
SERPINE1	NP_000593	ENSP00000223095	SignalP	1	23	GSAVHHPPSYVAHLASDFGVR		E	-3	No	6.36572e-07	0	1	1	6	0	2204.1	5.05	0	0.000375
SERPINE1	NP_000593.1		Literature	1	23	EGSAVHHPPSYVAHLASDFGVR		G	-4	No	9.89014e-06	0	1	1	11	0	2333.14	5.07	0	0.004241
SERPINE1	NP_000593	ENSP00000223095	SignalP	1	23	EGSAVHHPPSYVAHLASDFGVR		G	-4	No	9.89014e-06	0	1	1	11	0	2333.14	5.07	0	0.004241
SERPINE1	NP_000593.1		Literature	1	23	SAVHHPPSYVAHLASDFGVR		G	-2	No	9.89159e-08	0	1	1	18	0	2147.08	5.62	0	0.0006089
SERPINE1	NP_000593	ENSP00000223095	SignalP	1	23	SAVHHPPSYVAHLASDFGVR		G	-2	No	9.89159e-08	0	1	1	18	0	2147.08	5.62	0	0.0006089
SERPINE1	NP_000593.1		Literature	1	23	PSYVAHLASDFGVR		P	4	No	2.23117e-05	0	1	1	3	0	1518.77	4.05	0	0.01602
SERPINE1	NP_000593	ENSP00000223095	SignalP	1	23	PSYVAHLASDFGVR		P	4	No	2.23117e-05	0	1	1	3	0	1518.77	4.05	0	0.01602
SERPINE1	NP_000593.1		Literature	1	23	PPSYVAHLASDFGVR		H	3	No	5.08692e-07	0	1	1	3	0	1615.82	4.84	0	0.0002364
SERPINE1	NP_000593	ENSP00000223095	SignalP	1	23	PPSYVAHLASDFGVR		H	3	No	5.08692e-07	0	1	1	3	0	1615.82	4.84	0	0.0002364
ICAM2	NP_001093256.1		SMART	1	24	KVFEVHVRPK		E	0	Yes	0.00015527	0	1	1	8	1	1238.74	3.21	0	0.0133
ICAM2	NP_001093257.1		SMART	1	24	KVFEVHVRPK		E	0	Yes	0.00015527	0	1	1	8	1	1238.74	3.21	0	0.0133
ICAM2	NP_001093258.1		SMART	1	24	KVFEVHVRPK		E	0	Yes	0.00015527	0	1	1	8	1	1238.74	3.21	0	0.0133
ICAM2	NP_001093259.1		SMART	1	24	KVFEVHVRPK		E	0	Yes	0.00015527	0	1	1	8	1	1238.74	3.21	0	0.0133
ICAM2	NP_001093257	ENSP00000388666	SignalP	1	24	KVFEVHVRPK		E	0	Yes	0.00015527	0	1	1	8	1	1238.74	3.21	0	0.0133
ICAM2	NP_000864	ENSP00000392634	SignalP	1	24	KVFEVHVRPK		E	0	Yes	0.00015527	0	1	1	8	1	1238.74	3.21	0	0.0133
ICAM2	NP_001093256	ENSP00000415283	SignalP	1	24	KVFEVHVRPK		E	0	Yes	0.00015527	0	1	1	8	1	1238.74	3.21	0	0.0133
THBS1	NP_003237.2		SMART	1	19	RIPESGGDNSVFDIFELTGAAR		N	0	Yes	1.18106e-07	0	1	1	4	1	2351.16	5.34	0	0.0003839
PEAR1	NP_001073940.1		Literature	1	22	LNPSDPNTCSFWESFTTTTK	1xCarbamidomethyl [C9]	T	-2	No	1.68807e-06	0	1	1	5	0	2333.04	3.29	0	0.0004754
PEAR1	NP_001073940	ENSP00000292357	SignalP	1	22	LNPSDPNTCSFWESFTTTTK	1xCarbamidomethyl [C9]	T	-2	No	1.68807e-06	0	1	1	5	0	2333.04	3.29	0	0.0004754
PEAR1	NP_001073940	ENSP00000344465	SignalP	1	22	LNPSDPNTCSFWESFTTTTK	1xCarbamidomethyl [C9]	T	-2	No	1.68807e-06	0	1	1	5	0	2333.04	3.29	0	0.0004754
PEAR1	NP_001073940	ENSP00000389742	SignalP	1	22	LNPSDPNTCSFWESFTTTTK	1xCarbamidomethyl [C9]	T	-2	No	1.68807e-06	0	1	1	5	0	2333.04	3.29	0	0.0004754
PEAR1	NP_001073940	ENSP00000397870	SignalP	1	22	LNPSDPNTCSFWESFTTTTK	1xCarbamidomethyl [C9]	T	-2	No	1.68807e-06	0	1	1	5	0	2333.04	3.29	0	0.0004754
MMP14	NP_004986.1		SMART	1	24	SLGSAQSSSFSPEAWLQQYGYLPPGDLR		A	-1	No	0.000700895	0	1	1	5	0	3041.46	2.99	0	0.0455
MMP14	NP_004986	ENSP00000308208	SignalP	1	24	SLGSAQSSSFSPEAWLQQYGYLPPGDLR		A	-1	No	0.000700895	0	1	1	5	0	3041.46	2.99	0	0.0455
BSG	NP_940991.1		Literature	1	21	AAGTVFTTVEDLGSK		G	0	Yes	1.35945e-05	0	1	1	16	0	1495.76	3.87	0	0.001853
BSG	NP_940992; NP_940991	ENSP00000343809	SignalP	1	21	AAGTVFTTVEDLGSK		G	0	Yes	1.35945e-05	0	1	1	16	0	1495.76	3.87	0	0.001853
PDIA3	NP_005304.3		Annotator	1	24	SDVLELTDDNFESR		A	0	Yes	4.8155e-06	0	1	1	70	0	1639.74	4.53	0	0.001297
PDIA3	NP_005304	ENSP00000300289	SignalP	1	24	SDVLELTDDNFESR		A	0	Yes	4.8155e-06	0	1	1	70	0	1639.74	4.53	0	0.001297
PDIA3	NP_005304	ENSP00000391111	SignalP	1	24	SDVLELTDDNFESR		A	0	Yes	4.8155e-06	0	1	1	70	0	1639.74	4.53	0	0.001297
PDIA3	NP_005304	ENSP00000398005	SignalP	1	24	SDVLELTDDNFESR		A	0	Yes	4.8155e-06	0	1	1	70	0	1639.74	4.53	0	0.001297
CTBS	NP_004379.1		Literature	1	38	TDCPCPEPELCRPIR	3xCarbamidomethyl [C3; C5; C11]	G	0	Yes	0.0119613	0	1	1	2	0	1899.85	2.55	0	0.08284
CTBS	NP_004379	ENSP00000359664	SignalP	1	38	TDCPCPEPELCRPIR	3xCarbamidomethyl [C3; C5; C11]	G	0	Yes	0.0119613	0	1	1	2	0	1899.85	2.55	0	0.08284
P4HA2	NP_004190.1		Literature	1	21	EFFTSIGHMTDLIYAEK		A	0	Yes	7.58037e-06	0	1	1	4	0	2001.96	4.34	0	0.001138
P4HA2	NP_001017973.1		Literature	1	21	EFFTSIGHMTDLIYAEK		A	0	Yes	7.58037e-06	0	1	1	4	0	2001.96	4.34	0	0.001138
P4HA2	NP_001017974.1		Literature	1	21	EFFTSIGHMTDLIYAEK		A	0	Yes	7.58037e-06	0	1	1	4	0	2001.96	4.34	0	0.001138
P4HA2	NP_001136070.1		SMART	1	21	EFFTSIGHMTDLIYAEK		A	0	Yes	7.58037e-06	0	1	1	4	0	2001.96	4.34	0	0.001138
P4HA2	NP_001136071.1		SMART	1	21	EFFTSIGHMTDLIYAEK		A	0	Yes	7.58037e-06	0	1	1	4	0	2001.96	4.34	0	0.001138
P4HA2	NP_001136071	ENSP00000166534	SignalP	1	21	EFFTSIGHMTDLIYAEK		A	0	Yes	7.58037e-06	0	1	1	4	0	2001.96	4.34	0	0.001138
P4HA2	NP_001017974	ENSP00000353772	SignalP	1	21	EFFTSIGHMTDLIYAEK		A	0	Yes	7.58037e-06	0	1	1	4	0	2001.96	4.34	0	0.001138
P4HA2	NP_001136070	ENSP00000368379	SignalP	1	21	EFFTSIGHMTDLIYAEK		A	0	Yes	7.58037e-06	0	1	1	4	0	2001.96	4.34	0	0.001138
P4HA2	NP_001017973	ENSP00000368394	SignalP	1	21	EFFTSIGHMTDLIYAEK		A	0	Yes	7.58037e-06	0	1	1	4	0	2001.96	4.34	0	0.001138
P4HA2	NP_004190	ENSP00000368398	SignalP	1	21	EFFTSIGHMTDLIYAEK		A	0	Yes	7.58037e-06	0	1	1	4	0	2001.96	4.34	0	0.001138
P4HA2	NP_001017974; NP_001136071; NP_004190; NP_001017973; NP_001136070	ENSP00000378593	SignalP	1	21	EFFTSIGHMTDLIYAEK		A	0	Yes	7.58037e-06	0	1	1	4	0	2001.96	4.34	0	0.001138
P4HA2	NP_001017974; NP_001136071; NP_004190; NP_001017973; NP_001136070	ENSP00000384999	SignalP	1	21	EFFTSIGHMTDLIYAEK		A	0	Yes	7.58037e-06	0	1	1	4	0	2001.96	4.34	0	0.001138
P4HA2	NP_001017974; NP_001136071; NP_004190; NP_001017973; NP_001136070	ENSP00000389523	SignalP	1	21	EFFTSIGHMTDLIYAEK		A	0	Yes	7.58037e-06	0	1	1	4	0	2001.96	4.34	0	0.001138
P4HA2	NP_001017974; NP_001136071; NP_004190; NP_001017973; NP_001136070	ENSP00000394953	SignalP	1	21	EFFTSIGHMTDLIYAEK		A	0	Yes	7.58037e-06	0	1	1	4	0	2001.96	4.34	0	0.001138
P4HA2	NP_001017974; NP_001136071; NP_004190; NP_001017973; NP_001136070	ENSP00000395956	SignalP	1	21	EFFTSIGHMTDLIYAEK		A	0	Yes	7.58037e-06	0	1	1	4	0	2001.96	4.34	0	0.001138
P4HA2	NP_001017974; NP_001136071; NP_004190; NP_001017973; NP_001136070	ENSP00000396495	SignalP	1	21	EFFTSIGHMTDLIYAEK		A	0	Yes	7.58037e-06	0	1	1	4	0	2001.96	4.34	0	0.001138
P4HA2	NP_001136070; NP_001136071; NP_001017974; NP_004190; NP_001017973	ENSP00000403883	SignalP	1	21	EFFTSIGHMTDLIYAEK		A	0	Yes	7.58037e-06	0	1	1	4	0	2001.96	4.34	0	0.001138
P4HA2	NP_001136070; NP_001136071; NP_001017974; NP_004190; NP_001017973	ENSP00000405406	SignalP	1	21	EFFTSIGHMTDLIYAEK		A	0	Yes	7.58037e-06	0	1	1	4	0	2001.96	4.34	0	0.001138
P4HA2	NP_001136070; NP_001136071; NP_001017974; NP_004190; NP_001017973	ENSP00000413542	SignalP	1	21	EFFTSIGHMTDLIYAEK		A	0	Yes	7.58037e-06	0	1	1	4	0	2001.96	4.34	0	0.001138
MMP1	NP_002412.1		SMART	1	20	FPATLETQEQDVDLVQK		S	-1	No	1.0979e-07	0	1	1	8	0	1960.99	4.31	0	9.676e-05
MMP1	NP_002412; NP_001139410	ENSP00000322788	SignalP	1	20	FPATLETQEQDVDLVQK		S	-1	No	1.0979e-07	0	1	1	8	0	1960.99	4.31	0	9.676e-05
JMJD8	NP_001005920.2		SMART	1	45	EGDGGWRPGGPGAVAEEER		A	-1	No	5.19339e-05	0	1	1	2	0	1925.87	3.63	0	0.003496
JMJD8	NP_001005920	ENSP00000399475	SignalP	1	45	EGDGGWRPGGPGAVAEEER		A	-1	No	5.19339e-05	0	1	1	2	0	1925.87	3.63	0	0.003496
CANX	NP_001737.1		Literature	1	21	KPDTTAPPSSPK		S	24	No	0.00170095	0	1	1	1	0	1225.64	1.48	0	0.02668
CANX	NP_001019820.1		Literature	1	21	KPDTTAPPSSPK		S	24	No	0.00170095	0	1	1	1	0	1225.64	1.48	0	0.02668
CANX	NP_001737	ENSP00000247461	SignalP	1	21	KPDTTAPPSSPK		S	24	No	0.00170095	0	1	1	1	0	1225.64	1.48	0	0.02668
CANX	NP_001019820	ENSP00000391646	SignalP	1	21	KPDTTAPPSSPK		S	24	No	0.00170095	0	1	1	1	0	1225.64	1.48	0	0.02668
CANX	NP_001737; NP_001019820	ENSP00000421813	SignalP	1	21	KPDTTAPPSSPK		S	24	No	0.00170095	0	1	1	1	0	1225.64	1.48	0	0.02668
CANX	NP_001737; NP_001019820	ENSP00000424063	SignalP	1	21	KPDTTAPPSSPK		S	24	No	0.00170095	0	1	1	1	0	1225.64	1.48	0	0.02668
CANX	NP_001737; NP_001019820	ENSP00000424341	SignalP	1	21	KPDTTAPPSSPK		S	24	No	0.00170095	0	1	1	1	0	1225.64	1.48	0	0.02668
CANX	NP_001737; NP_001019820	ENSP00000424745	SignalP	1	21	KPDTTAPPSSPK		S	24	No	0.00170095	0	1	1	1	0	1225.64	1.48	0	0.02668
CANX	NP_001737; NP_001019820	ENSP00000425246	SignalP	1	21	KPDTTAPPSSPK		S	24	No	0.00170095	0	1	1	1	0	1225.64	1.48	0	0.02668
CANX	NP_001737; NP_001019820	ENSP00000426052	SignalP	1	21	KPDTTAPPSSPK		S	24	No	0.00170095	0	1	1	1	0	1225.64	1.48	0	0.02668
CANX	NP_001737; NP_001019820	ENSP00000426425	SignalP	1	21	KPDTTAPPSSPK		S	24	No	0.00170095	0	1	1	1	0	1225.64	1.48	0	0.02668
CANX	NP_001737; NP_001019820	ENSP00000427115	SignalP	1	21	KPDTTAPPSSPK		S	24	No	0.00170095	0	1	1	1	0	1225.64	1.48	0	0.02668
TMED7	NP_861974.1		SMART	1	34	SEITFELPDNAK		A	0	Yes	0.000433789	0	1	1	4	0	1363.67	3.33	0	0.02649
TMED7-TICAM2	NP_001157941	ENSP00000282382	SignalP	1	34	SEITFELPDNAK		A	0	Yes	0.000433789	0	1	1	4	0	1363.67	3.33	0	0.02649
TMED7-TICAM2	NP_001157941	ENSP00000333650	SignalP	1	34	SEITFELPDNAK		A	0	Yes	0.000433789	0	1	1	4	0	1363.67	3.33	0	0.02649
TMED7; TMED7-TICAM2	NP_861974	ENSP00000405926	SignalP	1	34	SEITFELPDNAK		A	0	Yes	0.000433789	0	1	1	4	0	1363.67	3.33	0	0.02649
TMED7; TMED7-TICAM2	NP_861974	ENSP00000405926	SignalP	1	34	EITFELPDNAK		S	1	No	0.0185366	0	2	2	2	0	1276.64	2.46	0	0.1069
CD55	NP_000565.1		SMART	1	35	DCGLPPDVPNAQPALEGR	1xCarbamidomethyl [C2]	G	-1	No	8.54642e-06	0	1	1	17	0	1905.91	3.42	0	0.003452
CD55	NP_001108224	ENSP00000316333	SignalP	1	35	DCGLPPDVPNAQPALEGR	1xCarbamidomethyl [C2]	G	-1	No	8.54642e-06	0	1	1	17	0	1905.91	3.42	0	0.003452
CD55	NP_001108224; NP_000565	ENSP00000356029	SignalP	1	35	DCGLPPDVPNAQPALEGR	1xCarbamidomethyl [C2]	G	-1	No	8.54642e-06	0	1	1	17	0	1905.91	3.42	0	0.003452
CD55	NP_001108224; NP_000565	ENSP00000356030	SignalP	1	35	DCGLPPDVPNAQPALEGR	1xCarbamidomethyl [C2]	G	-1	No	8.54642e-06	0	1	1	17	0	1905.91	3.42	0	0.003452
CD55	NP_000565	ENSP00000356031	SignalP	1	35	DCGLPPDVPNAQPALEGR	1xCarbamidomethyl [C2]	G	-1	No	8.54642e-06	0	1	1	17	0	1905.91	3.42	0	0.003452
CD55	NP_001108224; NP_000565	ENSP00000356032	SignalP	1	35	DCGLPPDVPNAQPALEGR	1xCarbamidomethyl [C2]	G	-1	No	8.54642e-06	0	1	1	17	0	1905.91	3.42	0	0.003452
CD55	NP_001108224; NP_000565	ENSP00000356034	SignalP	1	35	DCGLPPDVPNAQPALEGR	1xCarbamidomethyl [C2]	G	-1	No	8.54642e-06	0	1	1	17	0	1905.91	3.42	0	0.003452
CD55	NP_001108224; NP_000565	ENSP00000375787	SignalP	1	35	DCGLPPDVPNAQPALEGR	1xCarbamidomethyl [C2]	G	-1	No	8.54642e-06	0	1	1	17	0	1905.91	3.42	0	0.003452
CD55	NP_001108224; NP_000565	ENSP00000375788	SignalP	1	35	DCGLPPDVPNAQPALEGR	1xCarbamidomethyl [C2]	G	-1	No	8.54642e-06	0	1	1	17	0	1905.91	3.42	0	0.003452
CD55	NP_000565; NP_001108224	ENSP00000433984	SignalP	1	35	DCGLPPDVPNAQPALEGR	1xCarbamidomethyl [C2]	G	-1	No	8.54642e-06	0	1	1	17	0	1905.91	3.42	0	0.003452
CALCRL	NP_005786.1		Literature	1	22	ELEESPEDSIQLGVTR		A	0	Yes	1.32111e-06	0	1	2	6	0	1801.88	4.19	0	0.0009483
HSP90B1	NP_003290.1		Annotator	1	21	DDEVDVDGTVEEDLGK		A	0	Yes	1.75999e-06	0	1	1	74	0	1734.76	4.68	0	0.0006819
HSP90B1; MIR3652	NP_003290	ENSP00000299767	SignalP	1	21	DDEVDVDGTVEEDLGK		A	0	Yes	1.75999e-06	0	1	1	74	0	1734.76	4.68	0	0.0006819
SERPINE1	NP_000593.1		Literature	1	23	HHPPSYVAHLASDFGVR		V	1	No	0.000105007	0	1	1	1	0	1889.94	3.99	0	0.005261
SERPINE1	NP_000593	ENSP00000223095	SignalP	1	23	HHPPSYVAHLASDFGVR		V	1	No	0.000105007	0	1	1	1	0	1889.94	3.99	0	0.005261
HYOU1	NP_006380.1		SMART	1	35	LAVMSVDLGSESMK		T	-3	No	1.39537e-05	0	1	1	8	0	1466.72	3.97	0	0.001623
HYOU1	NP_006380; NP_001124463	ENSP00000384144	SignalP	1	35	LAVMSVDLGSESMK		T	-3	No	1.39537e-05	0	1	1	8	0	1466.72	3.97	0	0.001623
HYOU1	NP_006380; NP_001124463	ENSP00000431874	SignalP	1	35	LAVMSVDLGSESMK		T	-3	No	1.39537e-05	0	1	1	8	0	1466.72	3.97	0	0.001623
HYOU1	NP_006380; NP_001124463	ENSP00000433397	SignalP	1	35	LAVMSVDLGSESMK		T	-3	No	1.39537e-05	0	1	1	8	0	1466.72	3.97	0	0.001623
HYOU1	NP_006380; NP_001124463	ENSP00000437313	SignalP	1	35	LAVMSVDLGSESMK		T	-3	No	1.39537e-05	0	1	1	8	0	1466.72	3.97	0	0.001623
CD93	NP_036204.2		Literature	1	21	ADTEAVVCVGTACYTAHSGK	2xCarbamidomethyl [C8; C13]	G	2	No	3.00398e-07	0	1	1	9	0	2096.94	5.28	0	0.0001736
CD93	NP_036204	ENSP00000246006	SignalP	1	21	ADTEAVVCVGTACYTAHSGK	2xCarbamidomethyl [C8; C13]	G	2	No	3.00398e-07	0	1	1	9	0	2096.94	5.28	0	0.0001736
CD99	NP_001116370.1		SMART	1	20	HPSSSGSFSDADLADGVSGGEGK		N	46	No	0.000159372	0	1	1	1	0	2163.94	2.76	0	0.006703
CD99	NP_001116370	ENSP00000370582	SignalP	1	20	HPSSSGSFSDADLADGVSGGEGK		N	46	No	0.000159372	0	1	1	1	0	2163.94	2.76	0	0.006703
UQCRH	NP_005995.2		Literature	1	13	GDPEEEEEEEEELVDPLTTVR		S	0	Yes	4.00251e-09	0	1	1	6	0	2444.08	4.87	0	1.404e-05
RPN2	NP_002942.2		Annotator	1	22	LTPTHYLTK		A	0	Yes	0.00902548	0	1	1	9	0	1073.6	2.49	0	0.1308
RPN2	NP_002942	ENSP00000237530	SignalP	1	22	LTPTHYLTK		A	0	Yes	0.00902548	0	1	1	9	0	1073.6	2.49	0	0.1308
RPN2	NP_001129243	ENSP00000362724	SignalP	1	22	LTPTHYLTK		A	0	Yes	0.00902548	0	1	1	9	0	1073.6	2.49	0	0.1308
RPN2	NP_002942; NP_001129243	ENSP00000362735	SignalP	1	22	LTPTHYLTK		A	0	Yes	0.00902548	0	1	1	9	0	1073.6	2.49	0	0.1308
COL12A1	NP_004361.3		SMART	1	23	EVDPPSDLNFK		A	0	Yes	0.0134856	0	1	1	2	0	1260.61	2.26	0	0.08899
COL12A1	NP_004361	ENSP00000325146	SignalP	1	23	EVDPPSDLNFK		A	0	Yes	0.0134856	0	1	1	2	0	1260.61	2.26	0	0.08899
COL12A1	NP_004361; NP_542376	ENSP00000412864	SignalP	1	23	EVDPPSDLNFK		A	0	Yes	0.0134856	0	1	1	2	0	1260.61	2.26	0	0.08899
COL12A1	NP_004361; NP_542376	ENSP00000421216	SignalP	1	23	EVDPPSDLNFK		A	0	Yes	0.0134856	0	1	1	2	0	1260.61	2.26	0	0.08899
POFUT1	NP_758436	ENSP00000364882	SignalP	1	25	AGSWDPAGYLLYCPCMGR	2xCarbamidomethyl [C13; C15]	P	0	Yes	1.1779e-06	0	1	1	10	0	2073.9	4.14	0	0.0006538
POFUT1	NP_056167	ENSP00000364902	SignalP	1	25	AGSWDPAGYLLYCPCMGR	2xCarbamidomethyl [C13; C15]	P	0	Yes	1.1779e-06	0	1	1	10	0	2073.9	4.14	0	0.0006538
POFUT2	NP_598368.2		SMART	1	22	SGQEFWPGQSAADILSGAASR		A	-1	No	1.22188e-08	0	1	1	7	0	2135.02	5.21	0	7.863e-05
POFUT2	NP_056042.1		SMART	1	22	SGQEFWPGQSAADILSGAASR		A	-1	No	1.22188e-08	0	1	1	7	0	2135.02	5.21	0	7.863e-05
POFUT2	NP_056042	ENSP00000329682	SignalP	1	22	SGQEFWPGQSAADILSGAASR		A	-1	No	1.22188e-08	0	1	1	7	0	2135.02	5.21	0	7.863e-05
POFUT2	NP_598368; NP_056042	ENSP00000335427	SignalP	1	22	SGQEFWPGQSAADILSGAASR		A	-1	No	1.22188e-08	0	1	1	7	0	2135.02	5.21	0	7.863e-05
POFUT2	NP_598368	ENSP00000339613	SignalP	1	22	SGQEFWPGQSAADILSGAASR		A	-1	No	1.22188e-08	0	1	1	7	0	2135.02	5.21	0	7.863e-05
P4HB	NP_000909.2		Annotator	1	17	DAPEEEDHVLVLR		A	0	Yes	8.91053e-06	0	1	1	26	0	1521.75	3.76	0	0.001345
P4HB	NP_000909	ENSP00000327801	SignalP	1	17	DAPEEEDHVLVLR		A	0	Yes	8.91053e-06	0	1	1	26	0	1521.75	3.76	0	0.001345
P4HB	NP_000909	ENSP00000442012	SignalP	1	17	DAPEEEDHVLVLR		A	0	Yes	8.91053e-06	0	1	1	26	0	1521.75	3.76	0	0.001345
ENG	NP_000109.1		SMART	1	26	ETVHCDLQPVGPER	1xCarbamidomethyl [C5]	A	-1	No	7.62001e-06	0	1	1	14	0	1636.77	4.34	0	0.001141
ENG	NP_001108225.1		SMART	1	26	ETVHCDLQPVGPER	1xCarbamidomethyl [C5]	A	-1	No	7.62001e-06	0	1	1	14	0	1636.77	4.34	0	0.001141
ENG	NP_000109	ENSP00000341917	SignalP	1	26	ETVHCDLQPVGPER	1xCarbamidomethyl [C5]	A	-1	No	7.62001e-06	0	1	1	14	0	1636.77	4.34	0	0.001141
ENG	NP_001108225	ENSP00000362299	SignalP	1	26	ETVHCDLQPVGPER	1xCarbamidomethyl [C5]	A	-1	No	7.62001e-06	0	1	1	14	0	1636.77	4.34	0	0.001141
ENG	NP_000109; NP_001108225	ENSP00000441025	SignalP	1	26	ETVHCDLQPVGPER	1xCarbamidomethyl [C5]	A	-1	No	7.62001e-06	0	1	1	14	0	1636.77	4.34	0	0.001141
CD59	NP_976074.1		Literature	1	25	CYNCPNPTADCK	3xCarbamidomethyl [C1; C4; C11]	Q	2	No	0.00013629	0	1	1	1	0	1499.57	3.07	0	0.006128
CD59	NP_976075.1		Literature	1	25	CYNCPNPTADCK	3xCarbamidomethyl [C1; C4; C11]	Q	2	No	0.00013629	0	1	1	1	0	1499.57	3.07	0	0.006128
CD59	NP_976076.1		Literature	1	25	CYNCPNPTADCK	3xCarbamidomethyl [C1; C4; C11]	Q	2	No	0.00013629	0	1	1	1	0	1499.57	3.07	0	0.006128
CD59	NP_000602.1		Literature	1	25	CYNCPNPTADCK	3xCarbamidomethyl [C1; C4; C11]	Q	2	No	0.00013629	0	1	1	1	0	1499.57	3.07	0	0.006128
CD59	NP_001120699; NP_001120695; NP_976076; NP_001120698; NP_000602; NP_001120697; NP_976074; NP_976075	ENSP00000340210	SignalP	1	25	CYNCPNPTADCK	3xCarbamidomethyl [C1; C4; C11]	Q	2	No	0.00013629	0	1	1	1	0	1499.57	3.07	0	0.006128
CD59	NP_976075; NP_001120698; NP_001120699; NP_976076; NP_000602; NP_001120697; NP_976074	ENSP00000379191	SignalP	1	25	CYNCPNPTADCK	3xCarbamidomethyl [C1; C4; C11]	Q	2	No	0.00013629	0	1	1	1	0	1499.57	3.07	0	0.006128
CD59	NP_000602; NP_001120699; NP_976076; NP_001120697; NP_001120698; NP_976074; NP_976075; NP_001120695	ENSP00000402425	SignalP	1	25	CYNCPNPTADCK	3xCarbamidomethyl [C1; C4; C11]	Q	2	No	0.00013629	0	1	1	1	0	1499.57	3.07	0	0.006128
CD59	NP_000602; NP_001120699; NP_976076; NP_001120697; NP_001120698; NP_976074; NP_976075; NP_001120695	ENSP00000403511	SignalP	1	25	CYNCPNPTADCK	3xCarbamidomethyl [C1; C4; C11]	Q	2	No	0.00013629	0	1	1	1	0	1499.57	3.07	0	0.006128
CD59	NP_001120695	ENSP00000404822	SignalP	1	25	CYNCPNPTADCK	3xCarbamidomethyl [C1; C4; C11]	Q	2	No	0.00013629	0	1	1	1	0	1499.57	3.07	0	0.006128
CD59	NP_000602; NP_001120699; NP_976076; NP_001120697; NP_001120698; NP_976074; NP_976075; NP_001120695	ENSP00000410182	SignalP	1	25	CYNCPNPTADCK	3xCarbamidomethyl [C1; C4; C11]	Q	2	No	0.00013629	0	1	1	1	0	1499.57	3.07	0	0.006128
CD59	NP_000602; NP_001120699; NP_976076; NP_001120697; NP_001120698; NP_976074; NP_976075; NP_001120695	ENSP00000432362	SignalP	1	25	CYNCPNPTADCK	3xCarbamidomethyl [C1; C4; C11]	Q	2	No	0.00013629	0	1	1	1	0	1499.57	3.07	0	0.006128
CD59	NP_000602; NP_001120699; NP_976076; NP_001120697; NP_001120698; NP_976074; NP_976075; NP_001120695	ENSP00000432942	SignalP	1	25	CYNCPNPTADCK	3xCarbamidomethyl [C1; C4; C11]	Q	2	No	0.00013629	0	1	1	1	0	1499.57	3.07	0	0.006128
CD59	NP_000602; NP_001120699; NP_976076; NP_001120695; NP_001120697; NP_001120698; NP_976074; NP_976075	ENSP00000434617	SignalP	1	25	CYNCPNPTADCK	3xCarbamidomethyl [C1; C4; C11]	Q	2	No	0.00013629	0	1	1	1	0	1499.57	3.07	0	0.006128
CD59	NP_000602; NP_001120699; NP_976076; NP_001120695; NP_001120697; NP_001120698; NP_976074; NP_976075	ENSP00000435179	SignalP	1	25	CYNCPNPTADCK	3xCarbamidomethyl [C1; C4; C11]	Q	2	No	0.00013629	0	1	1	1	0	1499.57	3.07	0	0.006128
CD59	NP_000602; NP_001120699; NP_976076; NP_001120695; NP_001120697; NP_001120698; NP_976074; NP_976075	ENSP00000436737	SignalP	1	25	CYNCPNPTADCK	3xCarbamidomethyl [C1; C4; C11]	Q	2	No	0.00013629	0	1	1	1	0	1499.57	3.07	0	0.006128
CD59	NP_000602; NP_001120699; NP_976076; NP_001120695; NP_001120697; NP_001120698; NP_976074; NP_976075	ENSP00000437122	SignalP	1	25	CYNCPNPTADCK	3xCarbamidomethyl [C1; C4; C11]	Q	2	No	0.00013629	0	1	1	1	0	1499.57	3.07	0	0.006128
CD59	NP_976074.1		Literature	1	25	LQCYNCPNPTADCK	3xCarbamidomethyl [C3; C6; C13]	S	0	Yes	1.19327e-05	0	1	1	31	0	1740.71	4.13	0	0.002012
CD59	NP_976075.1		Literature	1	25	LQCYNCPNPTADCK	3xCarbamidomethyl [C3; C6; C13]	S	0	Yes	1.19327e-05	0	1	1	31	0	1740.71	4.13	0	0.002012
CD59	NP_976076.1		Literature	1	25	LQCYNCPNPTADCK	3xCarbamidomethyl [C3; C6; C13]	S	0	Yes	1.19327e-05	0	1	1	31	0	1740.71	4.13	0	0.002012
CD59	NP_000602.1		Literature	1	25	LQCYNCPNPTADCK	3xCarbamidomethyl [C3; C6; C13]	S	0	Yes	1.19327e-05	0	1	1	31	0	1740.71	4.13	0	0.002012
CD59	NP_001120699; NP_001120695; NP_976076; NP_001120698; NP_000602; NP_001120697; NP_976074; NP_976075	ENSP00000340210	SignalP	1	25	LQCYNCPNPTADCK	3xCarbamidomethyl [C3; C6; C13]	S	0	Yes	1.19327e-05	0	1	1	31	0	1740.71	4.13	0	0.002012
CD59	NP_976075; NP_001120698; NP_001120699; NP_976076; NP_000602; NP_001120697; NP_976074	ENSP00000379191	SignalP	1	25	LQCYNCPNPTADCK	3xCarbamidomethyl [C3; C6; C13]	S	0	Yes	1.19327e-05	0	1	1	31	0	1740.71	4.13	0	0.002012
CD59	NP_000602; NP_001120699; NP_976076; NP_001120697; NP_001120698; NP_976074; NP_976075; NP_001120695	ENSP00000402425	SignalP	1	25	LQCYNCPNPTADCK	3xCarbamidomethyl [C3; C6; C13]	S	0	Yes	1.19327e-05	0	1	1	31	0	1740.71	4.13	0	0.002012
CD59	NP_000602; NP_001120699; NP_976076; NP_001120697; NP_001120698; NP_976074; NP_976075; NP_001120695	ENSP00000403511	SignalP	1	25	LQCYNCPNPTADCK	3xCarbamidomethyl [C3; C6; C13]	S	0	Yes	1.19327e-05	0	1	1	31	0	1740.71	4.13	0	0.002012
CD59	NP_001120695	ENSP00000404822	SignalP	1	25	LQCYNCPNPTADCK	3xCarbamidomethyl [C3; C6; C13]	S	0	Yes	1.19327e-05	0	1	1	31	0	1740.71	4.13	0	0.002012
CD59	NP_000602; NP_001120699; NP_976076; NP_001120697; NP_001120698; NP_976074; NP_976075; NP_001120695	ENSP00000410182	SignalP	1	25	LQCYNCPNPTADCK	3xCarbamidomethyl [C3; C6; C13]	S	0	Yes	1.19327e-05	0	1	1	31	0	1740.71	4.13	0	0.002012
CD59	NP_000602; NP_001120699; NP_976076; NP_001120697; NP_001120698; NP_976074; NP_976075; NP_001120695	ENSP00000432362	SignalP	1	25	LQCYNCPNPTADCK	3xCarbamidomethyl [C3; C6; C13]	S	0	Yes	1.19327e-05	0	1	1	31	0	1740.71	4.13	0	0.002012
CD59	NP_000602; NP_001120699; NP_976076; NP_001120697; NP_001120698; NP_976074; NP_976075; NP_001120695	ENSP00000432942	SignalP	1	25	LQCYNCPNPTADCK	3xCarbamidomethyl [C3; C6; C13]	S	0	Yes	1.19327e-05	0	1	1	31	0	1740.71	4.13	0	0.002012
CD59	NP_000602; NP_001120699; NP_976076; NP_001120695; NP_001120697; NP_001120698; NP_976074; NP_976075	ENSP00000434617	SignalP	1	25	LQCYNCPNPTADCK	3xCarbamidomethyl [C3; C6; C13]	S	0	Yes	1.19327e-05	0	1	1	31	0	1740.71	4.13	0	0.002012
CD59	NP_000602; NP_001120699; NP_976076; NP_001120695; NP_001120697; NP_001120698; NP_976074; NP_976075	ENSP00000435179	SignalP	1	25	LQCYNCPNPTADCK	3xCarbamidomethyl [C3; C6; C13]	S	0	Yes	1.19327e-05	0	1	1	31	0	1740.71	4.13	0	0.002012
CD59	NP_000602; NP_001120699; NP_976076; NP_001120695; NP_001120697; NP_001120698; NP_976074; NP_976075	ENSP00000436737	SignalP	1	25	LQCYNCPNPTADCK	3xCarbamidomethyl [C3; C6; C13]	S	0	Yes	1.19327e-05	0	1	1	31	0	1740.71	4.13	0	0.002012
CD59	NP_000602; NP_001120699; NP_976076; NP_001120695; NP_001120697; NP_001120698; NP_976074; NP_976075	ENSP00000437122	SignalP	1	25	LQCYNCPNPTADCK	3xCarbamidomethyl [C3; C6; C13]	S	0	Yes	1.19327e-05	0	1	1	31	0	1740.71	4.13	0	0.002012
MCFD2	NP_644808.1		SMART	1	27	EEPAASFSQPGSMGLDK	1xOxidation [M13]	A	-1	No	6.81126e-05	0	1	1	3	0	1766.79	3.71	0	0.005071
MCFD2	NP_644808; NP_001164978; NP_001164979	ENSP00000317271	SignalP	1	27	EEPAASFSQPGSMGLDK	1xOxidation [M13]	A	-1	No	6.81126e-05	0	1	1	3	0	1766.79	3.71	0	0.005071
MCFD2	NP_001164981; NP_001164977; NP_001164980; NP_644808; NP_001164982; NP_001164978; NP_001164979	ENSP00000386261	SignalP	1	27	EEPAASFSQPGSMGLDK	1xOxidation [M13]	A	-1	No	6.81126e-05	0	1	1	3	0	1766.79	3.71	0	0.005071
MCFD2	NP_001164981; NP_001164977; NP_001164980; NP_644808; NP_001164982; NP_001164978; NP_001164979	ENSP00000386279	SignalP	1	27	EEPAASFSQPGSMGLDK	1xOxidation [M13]	A	-1	No	6.81126e-05	0	1	1	3	0	1766.79	3.71	0	0.005071
MCFD2	NP_001164981; NP_001164977; NP_001164980; NP_644808; NP_001164982; NP_001164978; NP_001164979	ENSP00000386386	SignalP	1	27	EEPAASFSQPGSMGLDK	1xOxidation [M13]	A	-1	No	6.81126e-05	0	1	1	3	0	1766.79	3.71	0	0.005071
MCFD2	NP_001164977	ENSP00000386651	SignalP	1	27	EEPAASFSQPGSMGLDK	1xOxidation [M13]	A	-1	No	6.81126e-05	0	1	1	3	0	1766.79	3.71	0	0.005071
MCFD2	NP_001164981; NP_001164977; NP_001164980; NP_644808; NP_001164982; NP_001164978; NP_001164979	ENSP00000387541	SignalP	1	27	EEPAASFSQPGSMGLDK	1xOxidation [M13]	A	-1	No	6.81126e-05	0	1	1	3	0	1766.79	3.71	0	0.005071
MCFD2	NP_001164978; NP_001164981; NP_001164977; NP_001164980; NP_001164979; NP_644808; NP_001164982	ENSP00000402717	SignalP	1	27	EEPAASFSQPGSMGLDK	1xOxidation [M13]	A	-1	No	6.81126e-05	0	1	1	3	0	1766.79	3.71	0	0.005071
MCFD2	NP_644808.1		SMART	1	27	EEPAASFSQPGSMGLDK		A	-1	No	6.77683e-07	0	1	1	4	0	1750.8	4.31	0	0.0002793
MCFD2	NP_644808; NP_001164978; NP_001164979	ENSP00000317271	SignalP	1	27	EEPAASFSQPGSMGLDK		A	-1	No	6.77683e-07	0	1	1	4	0	1750.8	4.31	0	0.0002793
MCFD2	NP_001164981; NP_001164977; NP_001164980; NP_644808; NP_001164982; NP_001164978; NP_001164979	ENSP00000386261	SignalP	1	27	EEPAASFSQPGSMGLDK		A	-1	No	6.77683e-07	0	1	1	4	0	1750.8	4.31	0	0.0002793
MCFD2	NP_001164981; NP_001164977; NP_001164980; NP_644808; NP_001164982; NP_001164978; NP_001164979	ENSP00000386279	SignalP	1	27	EEPAASFSQPGSMGLDK		A	-1	No	6.77683e-07	0	1	1	4	0	1750.8	4.31	0	0.0002793
MCFD2	NP_001164981; NP_001164977; NP_001164980; NP_644808; NP_001164982; NP_001164978; NP_001164979	ENSP00000386386	SignalP	1	27	EEPAASFSQPGSMGLDK		A	-1	No	6.77683e-07	0	1	1	4	0	1750.8	4.31	0	0.0002793
MCFD2	NP_001164977	ENSP00000386651	SignalP	1	27	EEPAASFSQPGSMGLDK		A	-1	No	6.77683e-07	0	1	1	4	0	1750.8	4.31	0	0.0002793
MCFD2	NP_001164981; NP_001164977; NP_001164980; NP_644808; NP_001164982; NP_001164978; NP_001164979	ENSP00000387541	SignalP	1	27	EEPAASFSQPGSMGLDK		A	-1	No	6.77683e-07	0	1	1	4	0	1750.8	4.31	0	0.0002793
MCFD2	NP_001164978; NP_001164981; NP_001164977; NP_001164980; NP_001164979; NP_644808; NP_001164982	ENSP00000402717	SignalP	1	27	EEPAASFSQPGSMGLDK		A	-1	No	6.77683e-07	0	1	1	4	0	1750.8	4.31	0	0.0002793
ESM1	NP_008967.1		SMART	1	20	WSNNYAVDCPQHCDSSECK	3xCarbamidomethyl [C9; C13; C18]	A	-1	No	3.44894e-06	0	1	1	9	0	2356.9	4.76	0	0.0007209
ESM1	NP_001129076.1		SMART	1	20	WSNNYAVDCPQHCDSSECK	3xCarbamidomethyl [C9; C13; C18]	A	-1	No	3.44894e-06	0	1	1	9	0	2356.9	4.76	0	0.0007209
ESM1	NP_001129076	ENSP00000370810	SignalP	1	20	WSNNYAVDCPQHCDSSECK	3xCarbamidomethyl [C9; C13; C18]	A	-1	No	3.44894e-06	0	1	1	9	0	2356.9	4.76	0	0.0007209
ESM1	NP_008967	ENSP00000370812	SignalP	1	20	WSNNYAVDCPQHCDSSECK	3xCarbamidomethyl [C9; C13; C18]	A	-1	No	3.44894e-06	0	1	1	9	0	2356.9	4.76	0	0.0007209
GALC	NP_000144.2		SMART	1	27	YVLDDSDGLGR		A	15	No	0.0228364	0	1	1	2	0	1209.57	2.79	0	0.1258
GALC	NP_001032614.1		SMART	1	27	YVLDDSDGLGR		A	15	No	0.0228364	0	1	1	2	0	1209.57	2.79	0	0.1258
GALC	NP_000144	ENSP00000261304	SignalP	1	27	YVLDDSDGLGR		A	15	No	0.0228364	0	1	1	2	0	1209.57	2.79	0	0.1258
GALC	NP_001188330	ENSP00000377198	SignalP	1	27	YVLDDSDGLGR		A	15	No	0.0228364	0	1	1	2	0	1209.57	2.79	0	0.1258
None	NP_976086.1		SMART	1	31	AEFSSEACR	1xCarbamidomethyl [C8]	G	2	No	0.00936105	0	1	2	3	0	1056.44	2.46	0	0.1141
None	NP_004252.2		SMART	1	31	AEFSSEACR	1xCarbamidomethyl [C8]	G	2	No	0.00936105	0	1	2	3	0	1056.44	2.46	0	0.1141
None	NP_113642.1		SMART	1	24	ALGASLAAAR		A	-18	No	0.0499308	0	1	1	1	0	900.526	1.8	0	0.1871
CTSA	NP_000299.2		SMART	1	46	APDQDEIQR		A	0	Yes	0.00759849	0	1	2	4	0	1071.51	2.42	0	0.1086
CTSA	NP_001161066	ENSP00000346952	SignalP	1	46	APDQDEIQR		A	0	Yes	0.00759849	0	1	2	4	0	1071.51	2.42	0	0.1086
CTSA	NP_000299	ENSP00000361562	SignalP	1	46	APDQDEIQR		A	0	Yes	0.00759849	0	1	2	4	0	1071.51	2.42	0	0.1086
CYR61	NP_001545.2		SMART	1	22	TCPAACHCPLEAPK	3xCarbamidomethyl [C2; C6; C8]	S	2	No	2.92623e-05	0	1	1	16	0	1611.71	3.96	0	0.01512
CYR61	NP_001545	ENSP00000398736	SignalP	1	22	TCPAACHCPLEAPK	3xCarbamidomethyl [C2; C6; C8]	S	2	No	2.92623e-05	0	1	1	16	0	1611.71	3.96	0	0.01512
NOMO1	NP_055102.3		SMART	1	32	SEDIVVGCGGFVK	1xCarbamidomethyl [C8]	G	-1	No	0.000164438	0	1	2	3	0	1366.67	3.64	0	0.01651
NOMO3	NP_001004067	ENSP00000263012	SignalP	1	32	SEDIVVGCGGFVK	1xCarbamidomethyl [C8]	G	-1	No	0.000164438	0	1	2	3	0	1366.67	3.64	0	0.01651
NOMO1	NP_055102	ENSP00000287667	SignalP	1	32	SEDIVVGCGGFVK	1xCarbamidomethyl [C8]	G	-1	No	0.000164438	0	1	2	3	0	1366.67	3.64	0	0.01651
NOMO3	NP_001004067	ENSP00000382274	SignalP	1	32	SEDIVVGCGGFVK	1xCarbamidomethyl [C8]	G	-1	No	0.000164438	0	1	2	3	0	1366.67	3.64	0	0.01651
CD46	NP_002380.3		Literature	1	34	CEEPPTFEAMELIGKPKPYYEIGER	1xCarbamidomethyl [C1]	A	0	Yes	0.000832522	0	1	1	2	0	2983.42	3.56	0	0.01756
CD46	NP_758865.1		Literature	1	34	CEEPPTFEAMELIGKPKPYYEIGER	1xCarbamidomethyl [C1]	A	0	Yes	0.000832522	0	1	1	2	0	2983.42	3.56	0	0.01756
CD46	NP_758862.1		Literature	1	34	CEEPPTFEAMELIGKPKPYYEIGER	1xCarbamidomethyl [C1]	A	0	Yes	0.000832522	0	1	1	2	0	2983.42	3.56	0	0.01756
CD46	NP_758871.1		Literature	1	34	CEEPPTFEAMELIGKPKPYYEIGER	1xCarbamidomethyl [C1]	A	0	Yes	0.000832522	0	1	1	2	0	2983.42	3.56	0	0.01756
CD46	NP_758860.1		Literature	1	34	CEEPPTFEAMELIGKPKPYYEIGER	1xCarbamidomethyl [C1]	A	0	Yes	0.000832522	0	1	1	2	0	2983.42	3.56	0	0.01756
CD46	NP_758867.1		Literature	1	34	CEEPPTFEAMELIGKPKPYYEIGER	1xCarbamidomethyl [C1]	A	0	Yes	0.000832522	0	1	1	2	0	2983.42	3.56	0	0.01756
CD46	NP_758869.1		Literature	1	34	CEEPPTFEAMELIGKPKPYYEIGER	1xCarbamidomethyl [C1]	A	0	Yes	0.000832522	0	1	1	2	0	2983.42	3.56	0	0.01756
CD46	NP_758870.1		Literature	1	34	CEEPPTFEAMELIGKPKPYYEIGER	1xCarbamidomethyl [C1]	A	0	Yes	0.000832522	0	1	1	2	0	2983.42	3.56	0	0.01756
CD46	NP_722548.1		Literature	1	34	CEEPPTFEAMELIGKPKPYYEIGER	1xCarbamidomethyl [C1]	A	0	Yes	0.000832522	0	1	1	2	0	2983.42	3.56	0	0.01756
CD46	NP_758864.1		Literature	1	34	CEEPPTFEAMELIGKPKPYYEIGER	1xCarbamidomethyl [C1]	A	0	Yes	0.000832522	0	1	1	2	0	2983.42	3.56	0	0.01756
CD46	NP_758861.1		Literature	1	34	CEEPPTFEAMELIGKPKPYYEIGER	1xCarbamidomethyl [C1]	A	0	Yes	0.000832522	0	1	1	2	0	2983.42	3.56	0	0.01756
CD46	NP_758868.1		Literature	1	34	CEEPPTFEAMELIGKPKPYYEIGER	1xCarbamidomethyl [C1]	A	0	Yes	0.000832522	0	1	1	2	0	2983.42	3.56	0	0.01756
CD46	NP_758866.1		Literature	1	34	CEEPPTFEAMELIGKPKPYYEIGER	1xCarbamidomethyl [C1]	A	0	Yes	0.000832522	0	1	1	2	0	2983.42	3.56	0	0.01756
CD46	NP_758863.1		Literature	1	34	CEEPPTFEAMELIGKPKPYYEIGER	1xCarbamidomethyl [C1]	A	0	Yes	0.000832522	0	1	1	2	0	2983.42	3.56	0	0.01756
CD46	NP_758869	ENSP00000313875	SignalP	1	34	CEEPPTFEAMELIGKPKPYYEIGER	1xCarbamidomethyl [C1]	A	0	Yes	0.000832522	0	1	1	2	0	2983.42	3.56	0	0.01756
CD46	NP_758860	ENSP00000314664	SignalP	1	34	CEEPPTFEAMELIGKPKPYYEIGER	1xCarbamidomethyl [C1]	A	0	Yes	0.000832522	0	1	1	2	0	2983.42	3.56	0	0.01756
CD46	NP_722548	ENSP00000346912	SignalP	1	34	CEEPPTFEAMELIGKPKPYYEIGER	1xCarbamidomethyl [C1]	A	0	Yes	0.000832522	0	1	1	2	0	2983.42	3.56	0	0.01756
CD46	NP_758863	ENSP00000350346	SignalP	1	34	CEEPPTFEAMELIGKPKPYYEIGER	1xCarbamidomethyl [C1]	A	0	Yes	0.000832522	0	1	1	2	0	2983.42	3.56	0	0.01756
CD46	NP_002380	ENSP00000350893	SignalP	1	34	CEEPPTFEAMELIGKPKPYYEIGER	1xCarbamidomethyl [C1]	A	0	Yes	0.000832522	0	1	1	2	0	2983.42	3.56	0	0.01756
CD46	NP_758871	ENSP00000353342	SignalP	1	34	CEEPPTFEAMELIGKPKPYYEIGER	1xCarbamidomethyl [C1]	A	0	Yes	0.000832522	0	1	1	2	0	2983.42	3.56	0	0.01756
CD46	NP_758861; NP_758862; NP_758863; NP_758871; NP_722548; NP_002380; NP_758860; NP_758869	ENSP00000354358	SignalP	1	34	CEEPPTFEAMELIGKPKPYYEIGER	1xCarbamidomethyl [C1]	A	0	Yes	0.000832522	0	1	1	2	0	2983.42	3.56	0	0.01756
CD46	NP_758862	ENSP00000356008	SignalP	1	34	CEEPPTFEAMELIGKPKPYYEIGER	1xCarbamidomethyl [C1]	A	0	Yes	0.000832522	0	1	1	2	0	2983.42	3.56	0	0.01756
CD46	NP_758861	ENSP00000356009	SignalP	1	34	CEEPPTFEAMELIGKPKPYYEIGER	1xCarbamidomethyl [C1]	A	0	Yes	0.000832522	0	1	1	2	0	2983.42	3.56	0	0.01756
CD46	NP_002380; NP_722548; NP_758860; NP_758861; NP_758862; NP_758863; NP_758869; NP_758871	ENSP00000413543	SignalP	1	34	CEEPPTFEAMELIGKPKPYYEIGER	1xCarbamidomethyl [C1]	A	0	Yes	0.000832522	0	1	1	2	0	2983.42	3.56	0	0.01756
CD46	NP_002380; NP_722548; NP_758860; NP_758861; NP_758862; NP_758863; NP_758869; NP_758871	ENSP00000418471	SignalP	1	34	CEEPPTFEAMELIGKPKPYYEIGER	1xCarbamidomethyl [C1]	A	0	Yes	0.000832522	0	1	1	2	0	2983.42	3.56	0	0.01756
RPN1	NP_002941.1		SMART	1	23	SSEAPPLINEDVK		A	1	No	4.90385e-05	0	1	1	2	0	1398.71	3.21	0	0.01106
RPN1	NP_002941	ENSP00000296255	SignalP	1	23	SSEAPPLINEDVK		A	1	No	4.90385e-05	0	1	1	2	0	1398.71	3.21	0	0.01106
RPN1	NP_002941	ENSP00000419384	SignalP	1	23	SSEAPPLINEDVK		A	1	No	4.90385e-05	0	1	1	2	0	1398.71	3.21	0	0.01106
KDELC2	NP_714916.3		SMART	1	22	GAPEVLVSAPR		A	-2	No	0.00242497	0	1	1	2	0	1095.62	2.26	0	0.0327
KDELC2	NP_714916	ENSP00000315386	SignalP	1	22	GAPEVLVSAPR		A	-2	No	0.00242497	0	1	1	2	0	1095.62	2.26	0	0.0327
IGFBP7	NP_001544.1		Literature	1	26	SSSDTCGPCEPASCPPLPPLGCLLGETR	4xCarbamidomethyl [C6; C9; C14; C22]	S	0	Yes	8.24004e-06	0	1	1	4	0	3015.33	4.19	0	0.003036
IGFBP7	NP_001544	ENSP00000295666	SignalP	1	26	SSSDTCGPCEPASCPPLPPLGCLLGETR	4xCarbamidomethyl [C6; C9; C14; C22]	S	0	Yes	8.24004e-06	0	1	1	4	0	3015.33	4.19	0	0.003036
IGFBP7	NP_001240764	ENSP00000444146	SignalP	1	26	SSSDTCGPCEPASCPPLPPLGCLLGETR	4xCarbamidomethyl [C6; C9; C14; C22]	S	0	Yes	8.24004e-06	0	1	1	4	0	3015.33	4.19	0	0.003036
FKBP9	NP_009201.2		Literature	1	24	LGSDAELQIER		G	5	No	8.97985e-05	0	1	1	7	0	1230.63	4.09	0	0.004802
FKBP9	NP_009201	ENSP00000242209	SignalP	1	24	LGSDAELQIER		G	5	No	8.97985e-05	0	1	1	7	0	1230.63	4.09	0	0.004802
FKBP9	NP_009201	ENSP00000439250	SignalP	1	24	LGSDAELQIER		G	5	No	8.97985e-05	0	1	1	7	0	1230.63	4.09	0	0.004802
ITGA2	NP_002194.2		SMART	1	29	YNVGLPEAK		A	0	Yes	0.0134154	0	1	1	2	0	990.525	2.12	0	0.08855
ITGA2	NP_002194	ENSP00000296585	SignalP	1	29	YNVGLPEAK		A	0	Yes	0.0134154	0	1	1	2	0	990.525	2.12	0	0.08855
ITGA2	NP_002194	ENSP00000422145	SignalP	1	29	YNVGLPEAK		A	0	Yes	0.0134154	0	1	1	2	0	990.525	2.12	0	0.08855
ITGA2	NP_002194	ENSP00000424397	SignalP	1	29	YNVGLPEAK		A	0	Yes	0.0134154	0	1	1	2	0	990.525	2.12	0	0.08855
ITGA2	NP_002194	ENSP00000424642	SignalP	1	29	YNVGLPEAK		A	0	Yes	0.0134154	0	1	1	2	0	990.525	2.12	0	0.08855
ITGA2	NP_002194	ENSP00000426489	SignalP	1	29	YNVGLPEAK		A	0	Yes	0.0134154	0	1	1	2	0	990.525	2.12	0	0.08855
CDH13	NP_001248.1		Annotator	1	22	EDLDCTPGFQQK	1xCarbamidomethyl [C5]	A	0	Yes	0.00950867	0	1	1	1	0	1437.63	2.34	0	0.07255
CDH13	NP_001207417; NP_001207419; NP_001207418; NP_001248; NP_001207421; NP_001207420	ENSP00000388804	SignalP	1	22	EDLDCTPGFQQK	1xCarbamidomethyl [C5]	A	0	Yes	0.00950867	0	1	1	1	0	1437.63	2.34	0	0.07255
CDH13	NP_001207418; NP_001207419	ENSP00000394557	SignalP	1	22	EDLDCTPGFQQK	1xCarbamidomethyl [C5]	A	0	Yes	0.00950867	0	1	1	1	0	1437.63	2.34	0	0.07255
CDH13	NP_001207420	ENSP00000408632	SignalP	1	22	EDLDCTPGFQQK	1xCarbamidomethyl [C5]	A	0	Yes	0.00950867	0	1	1	1	0	1437.63	2.34	0	0.07255
CDH13	NP_001207417; NP_001207419; NP_001248; NP_001207421; NP_001207420; NP_001207418	ENSP00000442225	SignalP	1	22	EDLDCTPGFQQK	1xCarbamidomethyl [C5]	A	0	Yes	0.00950867	0	1	1	1	0	1437.63	2.34	0	0.07255
TMX4	NP_066979.2		SMART	1	23	TAGPEEAALPPEQSR		A	0	Yes	0.0138419	0	1	1	2	0	1552.76	2.37	0	0.09215
TMX4	NP_066979	ENSP00000246024	SignalP	1	23	TAGPEEAALPPEQSR		A	0	Yes	0.0138419	0	1	1	2	0	1552.76	2.37	0	0.09215
TMX4	NP_066979	ENSP00000433878	SignalP	1	23	TAGPEEAALPPEQSR		A	0	Yes	0.0138419	0	1	1	2	0	1552.76	2.37	0	0.09215
TMX4	NP_066979	ENSP00000435735	SignalP	1	23	TAGPEEAALPPEQSR		A	0	Yes	0.0138419	0	1	1	2	0	1552.76	2.37	0	0.09215
CLCC1	NP_001041675.1		SMART	1	18	HDDDWIDPTDMLNYDAASGTMR		A	0	Yes	5.94844e-07	0	1	1	2	0	2539.05	5.59	0	0.0002591
CLCC1	NP_055942; NP_001041675	ENSP00000306552	SignalP	1	18	HDDDWIDPTDMLNYDAASGTMR		A	0	Yes	5.94844e-07	0	1	1	2	0	2539.05	5.59	0	0.0002591
CLCC1	NP_055942; NP_001041675	ENSP00000337243	SignalP	1	18	HDDDWIDPTDMLNYDAASGTMR		A	0	Yes	5.94844e-07	0	1	1	2	0	2539.05	5.59	0	0.0002591
CLCC1	NP_055942; NP_001041675	ENSP00000349456	SignalP	1	18	HDDDWIDPTDMLNYDAASGTMR		A	0	Yes	5.94844e-07	0	1	1	2	0	2539.05	5.59	0	0.0002591
CLCC1	NP_055942; NP_001041675	ENSP00000358985	SignalP	1	18	HDDDWIDPTDMLNYDAASGTMR		A	0	Yes	5.94844e-07	0	1	1	2	0	2539.05	5.59	0	0.0002591
CLCC1	NP_055942; NP_001041675	ENSP00000358986	SignalP	1	18	HDDDWIDPTDMLNYDAASGTMR		A	0	Yes	5.94844e-07	0	1	1	2	0	2539.05	5.59	0	0.0002591
CLCC1	NP_055942; NP_001041675	ENSP00000358987	SignalP	1	18	HDDDWIDPTDMLNYDAASGTMR		A	0	Yes	5.94844e-07	0	1	1	2	0	2539.05	5.59	0	0.0002591
CLCC1	NP_001041675	ENSP00000358988	SignalP	1	18	HDDDWIDPTDMLNYDAASGTMR		A	0	Yes	5.94844e-07	0	1	1	2	0	2539.05	5.59	0	0.0002591
CLCC1	NP_055942; NP_001041675	ENSP00000358993	SignalP	1	18	HDDDWIDPTDMLNYDAASGTMR		A	0	Yes	5.94844e-07	0	1	1	2	0	2539.05	5.59	0	0.0002591
CLCC1	NP_055942	ENSP00000411591	SignalP	1	18	HDDDWIDPTDMLNYDAASGTMR		A	0	Yes	5.94844e-07	0	1	1	2	0	2539.05	5.59	0	0.0002591
C15orf24	NP_064539.1		SMART	1	24	SEVPGAAAEGSGGSGVGIGDR		S	-1	No	8.59237e-08	0	1	2	7	0	1829.86	3.53	0	8.395e-05
EMC7	NP_064539	ENSP00000256545	SignalP	1	24	SEVPGAAAEGSGGSGVGIGDR		S	-1	No	8.59237e-08	0	1	2	7	0	1829.86	3.53	0	8.395e-05
DNASE2	NP_001366.1		Literature	1	18	LTCYGDSGQPVDWFVVYK	1xCarbamidomethyl [C3]	A	-2	No	0.000602518	0	1	1	3	0	2133.99	3.02	0	0.01455
DNASE2	NP_001366	ENSP00000222219	SignalP	1	18	LTCYGDSGQPVDWFVVYK	1xCarbamidomethyl [C3]	A	-2	No	0.000602518	0	1	1	3	0	2133.99	3.02	0	0.01455
DNASE2	NP_001366	ENSP00000445988	SignalP	1	18	LTCYGDSGQPVDWFVVYK	1xCarbamidomethyl [C3]	A	-2	No	0.000602518	0	1	1	3	0	2133.99	3.02	0	0.01455
PDIA6	NP_005733.1		SMART	1	20	LYSSSDDVIELTPSNFNR		G	-1	No	3.02779e-08	0	1	2	61	0	2056.98	4.58	0	5.331e-05
PDIA6	NP_005733	ENSP00000272227	SignalP	1	20	LYSSSDDVIELTPSNFNR		G	-1	No	3.02779e-08	0	1	2	61	0	2056.98	4.58	0	5.331e-05
MAN2B1	NP_001166969	ENSP00000221363	SignalP	1	49	GGYETCPTVQPNMLNVHLLPHTHDDVGWLK	1xCarbamidomethyl [C6]	A	0	Yes	2.43184e-06	0	1	1	2	0	3428.65	4.4	0	0.004214
MAN2B1	NP_000519	ENSP00000395473	SignalP	1	49	GGYETCPTVQPNMLNVHLLPHTHDDVGWLK	1xCarbamidomethyl [C6]	A	0	Yes	2.43184e-06	0	1	1	2	0	3428.65	4.4	0	0.004214
THBS1	NP_003237.2		SMART	1	19	NRIPESGGDNSVFDIFELTGAAR		T	-1	No	1.25098e-09	0	1	1	43	1	2465.21	5.93	0	7.9e-06
DCBLD1	NP_775945.1		SMART	1	35	EELGDGCGHLVTYQDSGTMTSK	1xCarbamidomethyl [C7]	A	-1	No	6.39806e-05	0	1	1	2	0	2385.03	3.84	0	0.003949
DCBLD1	NP_775945	ENSP00000296955	SignalP	1	35	EELGDGCGHLVTYQDSGTMTSK	1xCarbamidomethyl [C7]	A	-1	No	6.39806e-05	0	1	1	2	0	2385.03	3.84	0	0.003949
DCBLD1	NP_775945	ENSP00000342422	SignalP	1	35	EELGDGCGHLVTYQDSGTMTSK	1xCarbamidomethyl [C7]	A	-1	No	6.39806e-05	0	1	1	2	0	2385.03	3.84	0	0.003949
DCBLD1	NP_775945	ENSP00000357489	SignalP	1	35	EELGDGCGHLVTYQDSGTMTSK	1xCarbamidomethyl [C7]	A	-1	No	6.39806e-05	0	1	1	2	0	2385.03	3.84	0	0.003949
CD93	NP_036204.2		Literature	1	21	TGADTEAVVCVGTACYTAHSGK	2xCarbamidomethyl [C10; C15]	G	0	Yes	2.83691e-09	0	1	1	5	0	2255.01	6.27	0	1.151e-05
CD93	NP_036204	ENSP00000246006	SignalP	1	21	TGADTEAVVCVGTACYTAHSGK	2xCarbamidomethyl [C10; C15]	G	0	Yes	2.83691e-09	0	1	1	5	0	2255.01	6.27	0	1.151e-05
P4HA1	NP_000908.2		Literature	1	17	HPGFFTSIGQMTDLIHTEK		A	0	Yes	0.000228398	0	1	1	1	0	2159.06	3.83	0	0.008264
P4HA1	NP_001017962.1		Literature	1	17	HPGFFTSIGQMTDLIHTEK		A	0	Yes	0.000228398	0	1	1	1	0	2159.06	3.83	0	0.008264
P4HA1	NP_001136067.1		SMART	1	17	HPGFFTSIGQMTDLIHTEK		A	0	Yes	0.000228398	0	1	1	1	0	2159.06	3.83	0	0.008264
P4HA1	NP_001136068.1		SMART	1	17	HPGFFTSIGQMTDLIHTEK		A	0	Yes	0.000228398	0	1	1	1	0	2159.06	3.83	0	0.008264
P4HA1	NP_000908	ENSP00000263556	SignalP	1	17	HPGFFTSIGQMTDLIHTEK		A	0	Yes	0.000228398	0	1	1	1	0	2159.06	3.83	0	0.008264
P4HA1	NP_001136068; NP_001136067; NP_001017962; NP_000908	ENSP00000307318	SignalP	1	17	HPGFFTSIGQMTDLIHTEK		A	0	Yes	0.000228398	0	1	1	1	0	2159.06	3.83	0	0.008264
P4HA1	NP_001136068; NP_001136067; NP_001017962; NP_000908	ENSP00000362099	SignalP	1	17	HPGFFTSIGQMTDLIHTEK		A	0	Yes	0.000228398	0	1	1	1	0	2159.06	3.83	0	0.008264
P4HA1	NP_001017962	ENSP00000378353	SignalP	1	17	HPGFFTSIGQMTDLIHTEK		A	0	Yes	0.000228398	0	1	1	1	0	2159.06	3.83	0	0.008264
P4HA1	NP_001136067	ENSP00000411688	SignalP	1	17	HPGFFTSIGQMTDLIHTEK		A	0	Yes	0.000228398	0	1	1	1	0	2159.06	3.83	0	0.008264
P4HA1	NP_001136068	ENSP00000414464	SignalP	1	17	HPGFFTSIGQMTDLIHTEK		A	0	Yes	0.000228398	0	1	1	1	0	2159.06	3.83	0	0.008264
PRSS23	NP_009104.1		SMART	1	20	YSAPWKPTWPAYR		P	3	No	8.88667e-05	0	1	1	2	0	1622.81	3.41	0	0.004779
PRSS23	NP_009104	ENSP00000280258	SignalP	1	20	YSAPWKPTWPAYR		P	3	No	8.88667e-05	0	1	1	2	0	1622.81	3.41	0	0.004779
PRSS23	NP_009104	ENSP00000393015	SignalP	1	20	YSAPWKPTWPAYR		P	3	No	8.88667e-05	0	1	1	2	0	1622.81	3.41	0	0.004779
PRSS23	NP_009104	ENSP00000435951	SignalP	1	20	YSAPWKPTWPAYR		P	3	No	8.88667e-05	0	1	1	2	0	1622.81	3.41	0	0.004779
P4HB	NP_000909.2		Annotator	1	17	PEEEDHVLVLR		A	2	No	2.71331e-06	0	1	1	10	0	1335.69	4.5	0	0.0007938
P4HB	NP_000909	ENSP00000327801	SignalP	1	17	PEEEDHVLVLR		A	2	No	2.71331e-06	0	1	1	10	0	1335.69	4.5	0	0.0007938
P4HB	NP_000909	ENSP00000442012	SignalP	1	17	PEEEDHVLVLR		A	2	No	2.71331e-06	0	1	1	10	0	1335.69	4.5	0	0.0007938
CRIM1	NP_057525.1		Literature	1	34	LVCLPCDESK	2xCarbamidomethyl [C3; C6]	A	0	Yes	0.0168757	0	1	1	2	0	1220.56	2.46	0	0.1012
CRIM1	NP_057525	ENSP00000280527	SignalP	1	34	LVCLPCDESK	2xCarbamidomethyl [C3; C6]	A	0	Yes	0.0168757	0	1	1	2	0	1220.56	2.46	0	0.1012
FKBP11	NP_057678.1		SMART	1	26	EAGLETESPVR		A	-1	No	0.00710041	0	1	1	4	0	1187.59	2.59	0	0.06126
FKBP11	NP_057678; NP_001137254; NP_001137253	ENSP00000256680	SignalP	1	26	EAGLETESPVR		A	-1	No	0.00710041	0	1	1	4	0	1187.59	2.59	0	0.06126
FKBP11	NP_001137254	ENSP00000396874	SignalP	1	26	EAGLETESPVR		A	-1	No	0.00710041	0	1	1	4	0	1187.59	2.59	0	0.06126
TGFB2	AAA50404.1		SMART	1	21	LSTCSTLDMDQFMR	1xCarbamidomethyl [C4]	S	-1	No	1.26373e-05	0	1	1	4	0	1704.74	4.14	0	0.001535
TGFB2	NP_003229.1		SMART	1	21	LSTCSTLDMDQFMR	1xCarbamidomethyl [C4]	S	-1	No	1.26373e-05	0	1	1	4	0	1704.74	4.14	0	0.001535
TGFB2	NP_001129071.1		SMART	1	21	LSTCSTLDMDQFMR	1xCarbamidomethyl [C4]	S	-1	No	1.26373e-05	0	1	1	4	0	1704.74	4.14	0	0.001535
TGFB2	NP_001129071	ENSP00000355896	SignalP	1	21	LSTCSTLDMDQFMR	1xCarbamidomethyl [C4]	S	-1	No	1.26373e-05	0	1	1	4	0	1704.74	4.14	0	0.001535
TGFB2	NP_003229	ENSP00000355897	SignalP	1	21	LSTCSTLDMDQFMR	1xCarbamidomethyl [C4]	S	-1	No	1.26373e-05	0	1	1	4	0	1704.74	4.14	0	0.001535
CYR61	NP_001545.2		SMART	1	22	PAACHCPLEAPK	2xCarbamidomethyl [C4; C6]	C	4	No	1.8981e-05	0	1	1	3	0	1350.63	4.62	0	0.001945
CYR61	NP_001545	ENSP00000398736	SignalP	1	22	PAACHCPLEAPK	2xCarbamidomethyl [C4; C6]	C	4	No	1.8981e-05	0	1	1	3	0	1350.63	4.62	0	0.001945
DCD	NP_444513.1		Literature	1	19	YDPEAASAPGSGNPCHEASAAQK	1xCarbamidomethyl [C15]	A	0	Yes	0.000139891	0	1	1	3	0	2315	3.35	0	0.006216
DCD	NP_444513	ENSP00000293371	SignalP	1	19	YDPEAASAPGSGNPCHEASAAQK	1xCarbamidomethyl [C15]	A	0	Yes	0.000139891	0	1	1	3	0	2315	3.35	0	0.006216
DCD	NP_444513	ENSP00000406773	SignalP	1	19	YDPEAASAPGSGNPCHEASAAQK	1xCarbamidomethyl [C15]	A	0	Yes	0.000139891	0	1	1	3	0	2315	3.35	0	0.006216
NCLN	NP_064555.2		SMART	1	42	AHEFTVYR		A	0	Yes	0.0416002	0	1	1	1	0	1022.51	1.75	0	0.1694
P4HB	NP_000909.2		Annotator	1	17	EEEDHVLVLR		P	3	No	0.000515254	0	1	1	5	0	1238.64	3.23	0	0.0133
P4HB	NP_000909	ENSP00000327801	SignalP	1	17	EEEDHVLVLR		P	3	No	0.000515254	0	1	1	5	0	1238.64	3.23	0	0.0133
P4HB	NP_000909	ENSP00000442012	SignalP	1	17	EEEDHVLVLR		P	3	No	0.000515254	0	1	1	5	0	1238.64	3.23	0	0.0133
ECH1	NP_001389.2		SMART	1	39	TGSSAQEEASGVALGEAPDHSYESLR		L	-6	No	4.92919e-11	0	1	1	5	0	2648.21	7.32	0	1.08639e-06
TMED3	NP_031390.1		SMART	1	24	AELTFELPDNAK		G	2	No	0.000590079	0	1	1	2	0	1347.68	3.46	0	0.02972
TMED3	NP_031390	ENSP00000299705	SignalP	1	24	AELTFELPDNAK		G	2	No	0.000590079	0	1	1	2	0	1347.68	3.46	0	0.02972
TMED3	NP_031390	ENSP00000414983	SignalP	1	24	AELTFELPDNAK		G	2	No	0.000590079	0	1	1	2	0	1347.68	3.46	0	0.02972
TMED3	NP_031390	ENSP00000440228	SignalP	1	24	AELTFELPDNAK		G	2	No	0.000590079	0	1	1	2	0	1347.68	3.46	0	0.02972
TMED3	NP_031390	ENSP00000446062	SignalP	1	24	AELTFELPDNAK		G	2	No	0.000590079	0	1	1	2	0	1347.68	3.46	0	0.02972
PSAP	NP_002769.1		SMART	1	17	AGPVLGLK		L	-2	No	0.0320516	0	1	1	4	0	754.482	2.7	0	0.1827
PSAP	NP_001035930.1		SMART	1	17	AGPVLGLK		L	-2	No	0.0320516	0	1	1	4	0	754.482	2.7	0	0.1827
PSAP	NP_001035931.1		SMART	1	17	AGPVLGLK		L	-2	No	0.0320516	0	1	1	4	0	754.482	2.7	0	0.1827
PSAP	NP_001035931; NP_001035930; NP_002769	ENSP00000362212	SignalP	1	17	AGPVLGLK		L	-2	No	0.0320516	0	1	1	4	0	754.482	2.7	0	0.1827
PSAP	NP_001035931; NP_001035930	ENSP00000378392	SignalP	1	17	AGPVLGLK		L	-2	No	0.0320516	0	1	1	4	0	754.482	2.7	0	0.1827
PSAP	NP_002769	ENSP00000378394	SignalP	1	17	AGPVLGLK		L	-2	No	0.0320516	0	1	1	4	0	754.482	2.7	0	0.1827
ITGB5	NP_002204.2		SMART	1	23	LNICTSGSATSCEECLLIHPK	3xCarbamidomethyl [C4; C12; C15]	G	1	No	2.47019e-06	0	1	1	4	0	2390.11	4.21	0	0.0005933
ITGB5	NP_002204	ENSP00000296181	SignalP	1	23	LNICTSGSATSCEECLLIHPK	3xCarbamidomethyl [C4; C12; C15]	G	1	No	2.47019e-06	0	1	1	4	0	2390.11	4.21	0	0.0005933
ICAM2	NP_001093256.1		SMART	1	24	FEVHVRPK		V	2	No	0.0225995	0	1	1	2	0	1011.57	2.52	0	0.1196
ICAM2	NP_001093257.1		SMART	1	24	FEVHVRPK		V	2	No	0.0225995	0	1	1	2	0	1011.57	2.52	0	0.1196
ICAM2	NP_001093258.1		SMART	1	24	FEVHVRPK		V	2	No	0.0225995	0	1	1	2	0	1011.57	2.52	0	0.1196
ICAM2	NP_001093259.1		SMART	1	24	FEVHVRPK		V	2	No	0.0225995	0	1	1	2	0	1011.57	2.52	0	0.1196
ICAM2	NP_001093257	ENSP00000388666	SignalP	1	24	FEVHVRPK		V	2	No	0.0225995	0	1	1	2	0	1011.57	2.52	0	0.1196
ICAM2	NP_000864	ENSP00000392634	SignalP	1	24	FEVHVRPK		V	2	No	0.0225995	0	1	1	2	0	1011.57	2.52	0	0.1196
ICAM2	NP_001093256	ENSP00000415283	SignalP	1	24	FEVHVRPK		V	2	No	0.0225995	0	1	1	2	0	1011.57	2.52	0	0.1196
CACNA2D1	NP_000713.2		SMART	1	19	EPFPSAVTIK		E	5	No	0.0104991	0	1	1	1	0	1088.6	2.25	0	0.0768
CACNA2D1	NP_000713	ENSP00000348589	SignalP	1	19	EPFPSAVTIK		E	5	No	0.0104991	0	1	1	1	0	1088.6	2.25	0	0.0768
CACNA2D1	NP_000713	ENSP00000349320	SignalP	1	19	EPFPSAVTIK		E	5	No	0.0104991	0	1	1	1	0	1088.6	2.25	0	0.0768
CACNA2D1	NP_000713	ENSP00000405395	SignalP	1	19	EPFPSAVTIK		E	5	No	0.0104991	0	1	1	1	0	1088.6	2.25	0	0.0768
TIMP2	NP_003246.1		SMART	1	27	CSCSPVHPQQAFCNADVVIR	3xCarbamidomethyl [C1; C3; C13]	A	-1	No	1.03654e-05	0	1	1	2	0	2345.06	3.7	0	0.001364
TIMP2	NP_003246	ENSP00000262768	SignalP	1	27	CSCSPVHPQQAFCNADVVIR	3xCarbamidomethyl [C1; C3; C13]	A	-1	No	1.03654e-05	0	1	1	2	0	2345.06	3.7	0	0.001364
EOGT	NP_775925	ENSP00000295571	SignalP	1	18	NEAPPNTHSIPGEPLYNYASIR		Q	1	No	2.04735e-06	0	1	1	12	0	2440.19	4.97	0	0.0005319
EOGT	NP_775925	ENSP00000373206	SignalP	1	18	NEAPPNTHSIPGEPLYNYASIR		Q	1	No	2.04735e-06	0	1	1	12	0	2440.19	4.97	0	0.0005319
EOGT	NP_775925	ENSP00000384124	SignalP	1	18	NEAPPNTHSIPGEPLYNYASIR		Q	1	No	2.04735e-06	0	1	1	12	0	2440.19	4.97	0	0.0005319
EOGT	NP_775925	ENSP00000408090	SignalP	1	18	NEAPPNTHSIPGEPLYNYASIR		Q	1	No	2.04735e-06	0	1	1	12	0	2440.19	4.97	0	0.0005319
EOGT	NP_775925	ENSP00000411832	SignalP	1	18	NEAPPNTHSIPGEPLYNYASIR		Q	1	No	2.04735e-06	0	1	1	12	0	2440.19	4.97	0	0.0005319
F11R	NP_653087.1		Literature	1	27	SVTVHSSEPEVR		G	0	Yes	0.000313945	0	1	1	8	0	1326.66	3.11	0	0.009957
F11R	NP_058642.1		Literature	1	27	SVTVHSSEPEVR		G	0	Yes	0.000313945	0	1	1	8	0	1326.66	3.11	0	0.009957
F11R	NP_653086.1		Literature	1	27	SVTVHSSEPEVR		G	0	Yes	0.000313945	0	1	1	8	0	1326.66	3.11	0	0.009957
F11R	NP_058642	ENSP00000289779	SignalP	1	27	SVTVHSSEPEVR		G	0	Yes	0.000313945	0	1	1	8	0	1326.66	3.11	0	0.009957
F11R	NP_058642	ENSP00000337141	SignalP	1	27	SVTVHSSEPEVR		G	0	Yes	0.000313945	0	1	1	8	0	1326.66	3.11	0	0.009957
F11R	NP_058642	ENSP00000357005	SignalP	1	27	SVTVHSSEPEVR		G	0	Yes	0.000313945	0	1	1	8	0	1326.66	3.11	0	0.009957
F11R	NP_058642	ENSP00000440812	SignalP	1	27	SVTVHSSEPEVR		G	0	Yes	0.000313945	0	1	1	8	0	1326.66	3.11	0	0.009957
PLOD2	NP_891988.1		SMART	1	26	ADSEKPSSIPTDK		G	-1	No	1.15359e-06	0	1	1	2	0	1374.67	3.78	0	0.0003805
PLOD2	NP_000926.2		SMART	1	26	ADSEKPSSIPTDK		G	-1	No	1.15359e-06	0	1	1	2	0	1374.67	3.78	0	0.0003805
PLOD2	NP_891988	ENSP00000282903	SignalP	1	26	ADSEKPSSIPTDK		G	-1	No	1.15359e-06	0	1	1	2	0	1374.67	3.78	0	0.0003805
PLOD2	NP_000926	ENSP00000353170	SignalP	1	26	ADSEKPSSIPTDK		G	-1	No	1.15359e-06	0	1	1	2	0	1374.67	3.78	0	0.0003805
PLOD2	NP_000926; NP_891988	ENSP00000419880	SignalP	1	26	ADSEKPSSIPTDK		G	-1	No	1.15359e-06	0	1	1	2	0	1374.67	3.78	0	0.0003805
THBS1	NP_003237.2		SMART	1	19	TNRIPESGGDNSVFDIFELTGAAR		G	-2	No	5.19339e-05	0	1	1	2	1	2566.25	4.14	0	0.005808
MCAM	NP_006491	ENSP00000264036	SignalP	1	23	VPGEAEQPAPELVEVEVGSTALLK		G	0	Yes	3.09992e-09	0	1	1	45	0	2462.3	6.13	0	2.451e-05
MCAM	NP_006491	ENSP00000264036	SignalP	1	23	GEAEQPAPELVEVEVGSTALLK		P	2	No	0.033944	0	1	1	1	0	2266.18	1.59	0	0.1512
TMED1	NP_006849	ENSP00000214869	SignalP	1	23	AGPPPIQDGEFTFLLPAGR		G	0	Yes	2.86624e-07	0	1	1	23	0	1983.03	4.4	0	0.002506
SDF2	NP_008854.2		SMART	1	19	SSLGVVTCGSVVK	1xCarbamidomethyl [C8]	A	-1	No	0.0117756	0	1	1	2	0	1292.69	2.08	0	0.08213
SDF2	NP_008854	ENSP00000247020	SignalP	1	19	SSLGVVTCGSVVK	1xCarbamidomethyl [C8]	A	-1	No	0.0117756	0	1	1	2	0	1292.69	2.08	0	0.08213
CERCAM	NP_057258.3		SMART	1	22	VAESPLPAVVLAILAR		G	2	No	0.0672155	0.00267418	1	1	1	0	1618.99	2.14	0.0005965	0.2207
CERCAM	NP_057258	ENSP00000361929	SignalP	1	22	VAESPLPAVVLAILAR		G	2	No	0.0672155	0.00267418	1	1	1	0	1618.99	2.14	0.0005965	0.2207
TMED10	NP_006818.3		Literature	1	31	SFHLPINSR		I	1	No	0.0644689	0.00267418	1	1	1	0	1070.57	2.07	0.0005965	0.2158
TMED10	NP_006818	ENSP00000303145	SignalP	1	31	SFHLPINSR		I	1	No	0.0644689	0.00267418	1	1	1	0	1070.57	2.07	0.0005965	0.2158
GDF15	NP_004855.2		Literature	1	29	LSLAEASR		A	0	Yes	0.0711842	0.00267418	1	1	3	0	846.468	2.29	0.001099	0.2947
GDF15	NP_004855	ENSP00000252809	SignalP	1	29	LSLAEASR		A	0	Yes	0.0711842	0.00267418	1	1	3	0	846.468	2.29	0.001099	0.2947
CTNS	NP_004928.2		SMART	1	22	SVSLTVPPVVK		S	0	Yes	0.0968311	0.00463326	1	1	1	0	1125.69	1.84	0.001099	0.2683
CTNS	NP_001026851.2		SMART	1	22	SVSLTVPPVVK		S	0	Yes	0.0968311	0.00463326	1	1	1	0	1125.69	1.84	0.001099	0.2683
CTNS	NP_004928	ENSP00000046640	SignalP	1	22	SVSLTVPPVVK		S	0	Yes	0.0968311	0.00463326	1	1	1	0	1125.69	1.84	0.001099	0.2683
CTNS	NP_001026851	ENSP00000371294	SignalP	1	22	SVSLTVPPVVK		S	0	Yes	0.0968311	0.00463326	1	1	1	0	1125.69	1.84	0.001099	0.2683
CTNS	NP_001026851; NP_004928	ENSP00000382245	SignalP	1	22	SVSLTVPPVVK		S	0	Yes	0.0968311	0.00463326	1	1	1	0	1125.69	1.84	0.001099	0.2683
CTNS	NP_001026851; NP_004928	ENSP00000408652	SignalP	1	22	SVSLTVPPVVK		S	0	Yes	0.0968311	0.00463326	1	1	1	0	1125.69	1.84	0.001099	0.2683
ERP44	NP_055866.1		SMART	1	29	EITSLDTENIDEILNNADVALVNFYADWCR	1xCarbamidomethyl [C29]	T	0	Yes	0.120543	0.00463326	1	1	1	0	3513.65	2.13	0.001099	0.3006
ERP44	NP_055866	ENSP00000262455	SignalP	1	29	EITSLDTENIDEILNNADVALVNFYADWCR	1xCarbamidomethyl [C29]	T	0	Yes	0.120543	0.00463326	1	1	1	0	3513.65	2.13	0.001099	0.3006
ATP6AP2	NP_005756	ENSP00000410105	SignalP	1	35	NEFSILK		G	0	Yes	0.111473	0.00463326	1	2	2	0	850.467	2.01	0.001099	0.289
LMAN2	NP_006807.1		SMART	1	45	DITDGNSEHLK		A	-1	No	0.0900131	0.00463326	1	1	1	0	1228.58	1.75	0.001099	0.258
LMAN2	NP_006807	ENSP00000303366	SignalP	1	45	DITDGNSEHLK		A	-1	No	0.0900131	0.00463326	1	1	1	0	1228.58	1.75	0.001099	0.258
LMAN2	NP_006807	ENSP00000423998	SignalP	1	45	DITDGNSEHLK		A	-1	No	0.0900131	0.00463326	1	1	1	0	1228.58	1.75	0.001099	0.258
LMAN2	NP_006807	ENSP00000424132	SignalP	1	45	DITDGNSEHLK		A	-1	No	0.0900131	0.00463326	1	1	1	0	1228.58	1.75	0.001099	0.258
LMAN2	NP_006807	ENSP00000425229	SignalP	1	45	DITDGNSEHLK		A	-1	No	0.0900131	0.00463326	1	1	1	0	1228.58	1.75	0.001099	0.258
PRDX4	NP_006397.1		SMART	1	35	WETEERPR		G	2	No	0.0895449	0.00463326	1	1	2	0	1102.53	2.05	0.001099	0.2574
PRDX4	NP_006397	ENSP00000368635	SignalP	1	35	WETEERPR		G	2	No	0.0895449	0.00463326	1	1	2	0	1102.53	2.05	0.001099	0.2574
PRDX4	NP_006397	ENSP00000368646	SignalP	1	35	WETEERPR		G	2	No	0.0895449	0.00463326	1	1	2	0	1102.53	2.05	0.001099	0.2574
CANX	NP_001737.1		Literature	1	21	DDVIEEVEDSKPDTTAPPSSPK		L	14	No	0.13733	0.00463326	1	1	1	0	2356.1	1.2	0.001633	0.3219
CANX	NP_001019820.1		Literature	1	21	DDVIEEVEDSKPDTTAPPSSPK		L	14	No	0.13733	0.00463326	1	1	1	0	2356.1	1.2	0.001633	0.3219
CANX	NP_001737	ENSP00000247461	SignalP	1	21	DDVIEEVEDSKPDTTAPPSSPK		L	14	No	0.13733	0.00463326	1	1	1	0	2356.1	1.2	0.001633	0.3219
CANX	NP_001019820	ENSP00000391646	SignalP	1	21	DDVIEEVEDSKPDTTAPPSSPK		L	14	No	0.13733	0.00463326	1	1	1	0	2356.1	1.2	0.001633	0.3219
CANX	NP_001737; NP_001019820	ENSP00000421813	SignalP	1	21	DDVIEEVEDSKPDTTAPPSSPK		L	14	No	0.13733	0.00463326	1	1	1	0	2356.1	1.2	0.001633	0.3219
CANX	NP_001737; NP_001019820	ENSP00000424063	SignalP	1	21	DDVIEEVEDSKPDTTAPPSSPK		L	14	No	0.13733	0.00463326	1	1	1	0	2356.1	1.2	0.001633	0.3219
CANX	NP_001737; NP_001019820	ENSP00000424341	SignalP	1	21	DDVIEEVEDSKPDTTAPPSSPK		L	14	No	0.13733	0.00463326	1	1	1	0	2356.1	1.2	0.001633	0.3219
CANX	NP_001737; NP_001019820	ENSP00000424745	SignalP	1	21	DDVIEEVEDSKPDTTAPPSSPK		L	14	No	0.13733	0.00463326	1	1	1	0	2356.1	1.2	0.001633	0.3219
CANX	NP_001737; NP_001019820	ENSP00000425246	SignalP	1	21	DDVIEEVEDSKPDTTAPPSSPK		L	14	No	0.13733	0.00463326	1	1	1	0	2356.1	1.2	0.001633	0.3219
CANX	NP_001737; NP_001019820	ENSP00000426052	SignalP	1	21	DDVIEEVEDSKPDTTAPPSSPK		L	14	No	0.13733	0.00463326	1	1	1	0	2356.1	1.2	0.001633	0.3219
CANX	NP_001737; NP_001019820	ENSP00000426425	SignalP	1	21	DDVIEEVEDSKPDTTAPPSSPK		L	14	No	0.13733	0.00463326	1	1	1	0	2356.1	1.2	0.001633	0.3219
CANX	NP_001737; NP_001019820	ENSP00000427115	SignalP	1	21	DDVIEEVEDSKPDTTAPPSSPK		L	14	No	0.13733	0.00463326	1	1	1	0	2356.1	1.2	0.001633	0.3219
ITGB3	NP_000203.2		SMART	1	22	GPNICTTR	1xCarbamidomethyl [C5]	G	4	No	0.100431	0.00463326	1	1	2	0	918.446	2.24	0.001099	0.2781
ITGB3	NP_000203	ENSP00000262017	SignalP	1	22	GPNICTTR	1xCarbamidomethyl [C5]	G	4	No	0.100431	0.00463326	1	1	2	0	918.446	2.24	0.001099	0.2781
CALR	NP_004334.1		SMART	1	18	EPAVYFK		A	-1	No	0.0881548	0.00463326	1	1	9	0	853.445	2.1	0.001099	0.2867
CALR	NP_004334	ENSP00000320866	SignalP	1	18	EPAVYFK		A	-1	No	0.0881548	0.00463326	1	1	9	0	853.445	2.1	0.001099	0.2867
CNPY3	NP_006577.2		SMART	1	27	EENDWVR		A	10	No	0.103624	0.00463326	1	1	2	0	947.422	1.98	0.001099	0.3207
CNPY3	NP_898828.2		SMART	1	27	EENDWVR		A	10	No	0.103624	0.00463326	1	1	2	0	947.422	1.98	0.001099	0.3207
CNPY3	NP_006577	ENSP00000361926	SignalP	1	27	EENDWVR		A	10	No	0.103624	0.00463326	1	1	2	0	947.422	1.98	0.001099	0.3207
CNPY3	NP_006577	ENSP00000377698	SignalP	1	27	EENDWVR		A	10	No	0.103624	0.00463326	1	1	2	0	947.422	1.98	0.001099	0.3207
PRDX4	NP_006397.1		SMART	1	35	QGWETEERPR		V	0	Yes	0.0806756	0.00463326	1	1	1	0	1287.61	1.6	0.001099	0.2432
PRDX4	NP_006397	ENSP00000368635	SignalP	1	35	QGWETEERPR		V	0	Yes	0.0806756	0.00463326	1	1	1	0	1287.61	1.6	0.001099	0.2432
PRDX4	NP_006397	ENSP00000368646	SignalP	1	35	QGWETEERPR		V	0	Yes	0.0806756	0.00463326	1	1	1	0	1287.61	1.6	0.001099	0.2432
PPIC	NP_000934.1		SMART	1	24	SGAEGFR		S	-1	No	0.128328	0.00463326	1	1	1	0	723.342	2.07	0.001099	0.3111
PPIC	NP_000934	ENSP00000303057	SignalP	1	24	SGAEGFR		S	-1	No	0.128328	0.00463326	1	1	1	0	723.342	2.07	0.001099	0.3111
PPP1R14B	NP_619634.1		SMART	1	23	GGAALAAPAPGPGSGGPGPR		A	-16	No	0.132407	0.00463326	1	1	1	0	1614.83	2.14	0.001099	0.3161
MPZL1	NP_003944.1		Literature	1	37	LEVYTPK		A	0	Yes	0.135198	0.00463326	1	1	2	0	849.472	1.95	0.007141	0.4149
MPZL1	NP_078845.3		SMART	1	37	LEVYTPK		A	0	Yes	0.135198	0.00463326	1	1	2	0	849.472	1.95	0.007141	0.4149
MPZL1	NP_003944	ENSP00000352513	SignalP	1	37	LEVYTPK		A	0	Yes	0.135198	0.00463326	1	1	2	0	849.472	1.95	0.007141	0.4149
MPZL1	NP_001139663	ENSP00000375968	SignalP	1	37	LEVYTPK		A	0	Yes	0.135198	0.00463326	1	1	2	0	849.472	1.95	0.007141	0.4149
MPZL1	NP_003944; NP_078845; NP_001139663	ENSP00000399490	SignalP	1	37	LEVYTPK		A	0	Yes	0.135198	0.00463326	1	1	2	0	849.472	1.95	0.007141	0.4149
MPZL1	NP_078845	ENSP00000420455	SignalP	1	37	LEVYTPK		A	0	Yes	0.135198	0.00463326	1	1	2	0	849.472	1.95	0.007141	0.4149
PSAP	NP_002769.1		SMART	1	17	GPVLGLK		A	-1	No	0.106361	0.00463326	1	1	2	0	683.445	1.95	0.001099	0.2818
PSAP	NP_001035930.1		SMART	1	17	GPVLGLK		A	-1	No	0.106361	0.00463326	1	1	2	0	683.445	1.95	0.001099	0.2818
PSAP	NP_001035931.1		SMART	1	17	GPVLGLK		A	-1	No	0.106361	0.00463326	1	1	2	0	683.445	1.95	0.001099	0.2818
PSAP	NP_001035931; NP_001035930; NP_002769	ENSP00000362212	SignalP	1	17	GPVLGLK		A	-1	No	0.106361	0.00463326	1	1	2	0	683.445	1.95	0.001099	0.2818
PSAP	NP_001035931; NP_001035930	ENSP00000378392	SignalP	1	17	GPVLGLK		A	-1	No	0.106361	0.00463326	1	1	2	0	683.445	1.95	0.001099	0.2818
PSAP	NP_002769	ENSP00000378394	SignalP	1	17	GPVLGLK		A	-1	No	0.106361	0.00463326	1	1	2	0	683.445	1.95	0.001099	0.2818
PCDH11Y	NP_116754.1		SMART	1	28	PLLLVSVVR		S	-12	No	0.141695	0.00687331	1	1	2	0	995.661	2.33	0.001633	0.3268
PCDH11Y	NP_116755.1		SMART	1	28	PLLLVSVVR		S	-12	No	0.141695	0.00687331	1	1	2	0	995.661	2.33	0.001633	0.3268
CUTA	NP_057005.1		SMART	1	25	PGSVSAAFVTCPNEK	1xCarbamidomethyl [C11]	V	16	No	0.158922	0.00894269	1	1	1	0	1563.75	1.3	0.002155	0.3464
CUTA	NP_001014838.1		SMART	1	25	PGSVSAAFVTCPNEK	1xCarbamidomethyl [C11]	V	16	No	0.158922	0.00894269	1	1	1	0	1563.75	1.3	0.002155	0.3464
CUTA	NP_001014837.1		SMART	1	25	PGSVSAAFVTCPNEK	1xCarbamidomethyl [C11]	V	16	No	0.158922	0.00894269	1	1	1	0	1563.75	1.3	0.002155	0.3464
CUTA	NP_001014837	ENSP00000363620	SignalP	1	25	PGSVSAAFVTCPNEK	1xCarbamidomethyl [C11]	V	16	No	0.158922	0.00894269	1	1	1	0	1563.75	1.3	0.002155	0.3464
CUTA	NP_057005	ENSP00000403268	SignalP	1	25	PGSVSAAFVTCPNEK	1xCarbamidomethyl [C11]	V	16	No	0.158922	0.00894269	1	1	1	0	1563.75	1.3	0.002155	0.3464
CUTA	NP_001014433; NP_001014840; NP_057005; NP_001014838; NP_001014837	ENSP00000418659	SignalP	1	25	PGSVSAAFVTCPNEK	1xCarbamidomethyl [C11]	V	16	No	0.158922	0.00894269	1	1	1	0	1563.75	1.3	0.002155	0.3464
CUTA	NP_001014433; NP_001014838; NP_001014840; NP_057005; NP_001014837	ENSP00000432744	SignalP	1	25	PGSVSAAFVTCPNEK	1xCarbamidomethyl [C11]	V	16	No	0.158922	0.00894269	1	1	1	0	1563.75	1.3	0.002155	0.3464
GRM7	NP_870989.1		Literature	1	34	LEVLLCALAAAAR	1xCarbamidomethyl [C6]	V	-14	No	0.158095	0.00894269	1	1	3	0	1370.78	2.28	0.005237	0.3691
GRM7	NP_000835.1		Literature	1	34	LEVLLCALAAAAR	1xCarbamidomethyl [C6]	V	-14	No	0.158095	0.00894269	1	1	3	0	1370.78	2.28	0.005237	0.3691
GRM7	NP_870990.1		Literature	1	34	LEVLLCALAAAAR	1xCarbamidomethyl [C6]	V	-14	No	0.158095	0.00894269	1	1	3	0	1370.78	2.28	0.005237	0.3691
LOC100996542; GRM7	NP_000835	ENSP00000350348	SignalP	1	34	LEVLLCALAAAAR	1xCarbamidomethyl [C6]	V	-14	No	0.158095	0.00894269	1	1	3	0	1370.78	2.28	0.005237	0.3691
LOC100996542; GRM7	NP_000835; NP_870989	ENSP00000373986	SignalP	1	34	LEVLLCALAAAAR	1xCarbamidomethyl [C6]	V	-14	No	0.158095	0.00894269	1	1	3	0	1370.78	2.28	0.005237	0.3691
GRM7; LOC100996542	NP_000835; NP_870989	ENSP00000373987	SignalP	1	34	LEVLLCALAAAAR	1xCarbamidomethyl [C6]	V	-14	No	0.158095	0.00894269	1	1	3	0	1370.78	2.28	0.005237	0.3691
LOC100996542; GRM7	NP_000835; NP_870989	ENSP00000384585	SignalP	1	34	LEVLLCALAAAAR	1xCarbamidomethyl [C6]	V	-14	No	0.158095	0.00894269	1	1	3	0	1370.78	2.28	0.005237	0.3691
LOC100996542; GRM7	NP_000835; NP_870989	ENSP00000385664	SignalP	1	34	LEVLLCALAAAAR	1xCarbamidomethyl [C6]	V	-14	No	0.158095	0.00894269	1	1	3	0	1370.78	2.28	0.005237	0.3691
LOC100996542; GRM7	NP_000835; NP_870989	ENSP00000412329	SignalP	1	34	LEVLLCALAAAAR	1xCarbamidomethyl [C6]	V	-14	No	0.158095	0.00894269	1	1	3	0	1370.78	2.28	0.005237	0.3691
LOC100996542; GRM7	NP_870989	ENSP00000417536	SignalP	1	34	LEVLLCALAAAAR	1xCarbamidomethyl [C6]	V	-14	No	0.158095	0.00894269	1	1	3	0	1370.78	2.28	0.005237	0.3691
LOC100996542; GRM7	NP_000835; NP_870989	ENSP00000419835	SignalP	1	34	LEVLLCALAAAAR	1xCarbamidomethyl [C6]	V	-14	No	0.158095	0.00894269	1	1	3	0	1370.78	2.28	0.005237	0.3691
PDCD1LG2	NP_079515.2		Literature	1	19	FTVTVPK		L	1	No	0.158095	0.00894269	1	2	1	0	791.466	1.72	0.002155	0.3457
PDCD1LG2	NP_079515	ENSP00000380853	SignalP	1	19	FTVTVPK		L	1	No	0.158095	0.00894269	1	2	1	0	791.466	1.72	0.002155	0.3457
PDCD1LG2	NP_079515	ENSP00000380855	SignalP	1	19	FTVTVPK		L	1	No	0.158095	0.00894269	1	2	1	0	791.466	1.72	0.002155	0.3457
